# Supplementary material for: Viviparity and habitat restrictions may influence the evolution of male reproductive genes in tsetse fly (Glossina) species
Source: BMC Biol. 2021 Sep 23;19:211. doi: 10.1186/s12915-021-01148-4 (PMC8461966; doi:10.1186/s12915-021-01148-4)
Supplement: Supplementary file 1 — Additional file 1: Table S1. Level of selective pressure across the 8088 genes with orthologs in at least five Glossina species. Selective pressure (dN/dS) values were estimated as fixed in the whole phylogeny. Genes over-expressed in MAGs or testes are indicated. [file 12915_2021_1148_MOESM1_ESM.xlsx]

## Sheet: all
Supplementary Table 1. Level of selective pressure across the 8,088 genes with orthologs in at least five Glossina species. Selective pressure (dN/dS) values were estimated as fixed in the whole phylogeny. Genes over-expressed in MAGs or testes are indicated.
	gene	ID of the G. morsitans CDS
	MAGGs	Gene overxpressed in Male Accessory Gland (see Scolari et al 2016)
	TSTGs	Gene overxpressed in Male Testes (see Scolari et al 2016)
	dataset	all = all 6 orthologues were present
		NO-Gaut = the G. austeni orthologue was missing
		NO-Gbre = the G. brevipalpis orthologue was missing
		NO-Gfui = the G. fuscipes orthologue was missing
		NO-Gpai = the G. pallidipes orthologue was missing
		NO-Gppi = the G. palpalis orthologue was missing
	omegafix	Selective pressure (dN/dS), fixed in the whole phylogeny, estimated by PAML codeml model m0
gene	MAGGs	TSTGs	dataset	omegafix
GMOY000012			all	0.11293
GMOY000013			all	0.11978
GMOY000015			NO-Gbre	0.05478
GMOY000016			NO-Gppi	0.13343
GMOY000017		X	NO-Gbre	0.42095
GMOY000018		X	all	0.11658
GMOY000021		X	all	0.1455
GMOY000024			all	0.03597
GMOY000027			all	0.07402
GMOY000028		X	all	0.01067
GMOY000029		X	all	0.15246
GMOY000031			all	0.11991
GMOY000032			all	0.113
GMOY000033			all	0.03362
GMOY000035			NO-Gbre	0.0001
GMOY000047			NO-Gbre	0.41546
GMOY000051		X	NO-Gppi	0.14531
GMOY000052			NO-Gbre	0.0001
GMOY000055			NO-Gbre	0.25593
GMOY000056			NO-Gbre	0.04726
GMOY000059			all	0.03211
GMOY000062			all	0.11066
GMOY000067			all	0.11783
GMOY000069			all	0.07894
GMOY000070			all	0.05918
GMOY000071			all	0.11578
GMOY000072			all	0.07335
GMOY000073		X	NO-Gppi	0.00196
GMOY000074			all	0.29513
GMOY000076			all	0.11226
GMOY000077			all	0.06347
GMOY000078			NO-Gbre	0.0001
GMOY000080			all	0.21656
GMOY000081			all	0.07586
GMOY000082		X	all	0.13318
GMOY000086			NO-Gbre	0.38229
GMOY000089			all	0.02769
GMOY000090			all	0.12219
GMOY000091			all	0.20848
GMOY000092			all	0.13687
GMOY000093			all	0.1333
GMOY000094			NO-Gbre	0.29339
GMOY000095			all	0.05348
GMOY000097			NO-Gbre	0.17262
GMOY000098			all	0.02659
GMOY000099		X	all	0.04734
GMOY000100			NO-Gbre	0.2955
GMOY000101			NO-Gbre	0.13283
GMOY000102			all	0.02139
GMOY000105			all	0.02315
GMOY000106			all	0.1099
GMOY000107			all	0.0947
GMOY000108			all	0.05382
GMOY000110			NO-Gpai	0.023
GMOY000120			all	0.06705
GMOY000121			NO-Gbre	0.06207
GMOY000122			all	0.0001
GMOY000123			NO-Gbre	0.16218
GMOY000124			all	0.02259
GMOY000125			all	0.04316
GMOY000126			all	0.0977
GMOY000127			all	0.0753
GMOY000129			all	0.01225
GMOY000130			all	0.0683
GMOY000133		X	all	0.01054
GMOY000138			NO-Gbre	0.43381
GMOY000139			all	0.01673
GMOY000140			all	0.17945
GMOY000141		X	NO-Gbre	0.12829
GMOY000144			NO-Gaut	0.03213
GMOY000145			NO-Gbre	0.43704
GMOY000148			all	0.0001
GMOY000149		X	all	0.02491
GMOY000150		X	all	0.0001
GMOY000151			all	0.03868
GMOY000152			NO-Gbre	0.10376
GMOY000154			all	0.11161
GMOY000155			NO-Gbre	0.11383
GMOY000156			all	0.33374
GMOY000160			NO-Gbre	0.27688
GMOY000161			all	0.08907
GMOY000164		X	all	0.21899
GMOY000166			all	0.23776
GMOY000167			all	0.11542
GMOY000168		X	all	0.04956
GMOY000170			NO-Gpai	0.0505
GMOY000171			all	0.0001
GMOY000172			NO-Gbre	0.33632
GMOY000174		X	all	0.0676
GMOY000177			all	0.03201
GMOY000178			all	0.01933
GMOY000179			all	0.11027
GMOY000180			all	0.13445
GMOY000187			NO-Gbre	0.79395
GMOY000188			all	0.0905
GMOY000192			all	0.05023
GMOY000194		X	all	0.00982
GMOY000195			NO-Gppi	0.14421
GMOY000196			NO-Gbre	0.14047
GMOY000198		X	NO-Gpai	0.15129
GMOY000199			all	0.02486
GMOY000200			all	0.05324
GMOY000201			all	0.06271
GMOY000202			NO-Gbre	0.22279
GMOY000203			all	0.18798
GMOY000205			all	0.0266
GMOY000206			all	0.03868
GMOY000207			all	0.07904
GMOY000208			all	0.10782
GMOY000209		X	all	0.04801
GMOY000211			all	0.09818
GMOY000212			all	0.13757
GMOY000213			all	0.1217
GMOY000216			all	0.03683
GMOY000217			NO-Gbre	0.64999
GMOY000218			NO-Gbre	0.44304
GMOY000219			NO-Gbre	0.01161
GMOY000220			NO-Gpai	0.14878
GMOY000221			all	0.21486
GMOY000222			all	0.07315
GMOY000223			all	0.19452
GMOY000224			all	0.11312
GMOY000227		X	NO-Gppi	0.02125
GMOY000228			all	0.09927
GMOY000234		X	all	0.05361
GMOY000235			NO-Gbre	0.10778
GMOY000239			all	0.00331
GMOY000243		X	all	0.09852
GMOY000246			all	0.03916
GMOY000248		X	all	0.02549
GMOY000251			all	0.16077
GMOY000251			NO-Gfui	0.21204
GMOY000252		X	all	0.01204
GMOY000253			all	0.1344
GMOY000254			all	0.12495
GMOY000255			all	0.01122
GMOY000256			all	0.0001
GMOY000258			all	0.05632
GMOY000259			all	0.04211
GMOY000260			all	0.07473
GMOY000261			all	0.08223
GMOY000262			all	0.0207
GMOY000264			all	0.08165
GMOY000269		X	NO-Gfui	0.11266
GMOY000270			all	0.05133
GMOY000271			NO-Gbre	0.03295
GMOY000272		X	all	0.04047
GMOY000273			all	0.05306
GMOY000274			all	0.02918
GMOY000275			all	0.01554
GMOY000276			NO-Gbre	0.19414
GMOY000277			all	0.10546
GMOY000279		X	all	0.02187
GMOY000281			all	0.00784
GMOY000283			all	0.00983
GMOY000284			all	0.09944
GMOY000286			all	0.03137
GMOY000290			all	0.06772
GMOY000292			all	0.10005
GMOY000293		X	all	0.03163
GMOY000294		X	all	0.15624
GMOY000295			all	0.13368
GMOY000298		X	NO-Gbre	0.03512
GMOY000299		X	all	0.09162
GMOY000300		X	all	0.20069
GMOY000301		X	NO-Gbre	0.07571
GMOY000302			NO-Gpai	0.21375
GMOY000303		X	NO-Gbre	0.32436
GMOY000304			all	0.05288
GMOY000307		X	all	0.09556
GMOY000309			all	0.1738
GMOY000310		X	all	0.19293
GMOY000312	X		all	0.09032
GMOY000314			NO-Gbre	0.15242
GMOY000315			all	0.05106
GMOY000316			all	0.09894
GMOY000322			all	0.21286
GMOY000324			all	0.10769
GMOY000325			NO-Gbre	0.02987
GMOY000327		X	all	0.09348
GMOY000328		X	all	0.02564
GMOY000331		X	all	0.02872
GMOY000332		X	all	0.38507
GMOY000333			all	0.16836
GMOY000336			all	0.11492
GMOY000338		X	all	0.04829
GMOY000339			NO-Gbre	0.17105
GMOY000341			NO-Gbre	0.18295
GMOY000342			all	0.03382
GMOY000343			all	0.03662
GMOY000344			NO-Gbre	0.37182
GMOY000345		X	all	0.0826
GMOY000346			all	0.18991
GMOY000347		X	all	0.02809
GMOY000349			all	0.17014
GMOY000351			NO-Gbre	0.32658
GMOY000352		X	all	0.03014
GMOY000354			all	0.03201
GMOY000358			NO-Gbre	0.23679
GMOY000359			all	0.11059
GMOY000360			all	0.02253
GMOY000361			all	0.20051
GMOY000362		X	all	0.08286
GMOY000364		X	all	0.0648
GMOY000365			all	0.11862
GMOY000366			all	0.02282
GMOY000367			NO-Gbre	0.2544
GMOY000372			all	0.1725
GMOY000373			NO-Gbre	0.18155
GMOY000375			all	0.0256
GMOY000378		X	NO-Gbre	0.25563
GMOY000380			all	0.21264
GMOY000383		X	all	0.08556
GMOY000387			all	0.03143
GMOY000388			all	0.08083
GMOY000389		X	all	0.03923
GMOY000390			all	0.0809
GMOY000391			all	0.04308
GMOY000392		X	NO-Gbre	0.26944
GMOY000394			all	0.04561
GMOY000398			all	0.11531
GMOY000399		X	all	0.0243
GMOY000401			NO-Gbre	0.20445
GMOY000403		X	NO-Gbre	0.64065
GMOY000405			NO-Gbre	0.17673
GMOY000406			NO-Gbre	0.34329
GMOY000407			all	0.06966
GMOY000409			NO-Gbre	0.29696
GMOY000410			all	0.00492
GMOY000411			all	0.0429
GMOY000412		X	all	0.11453
GMOY000413		X	NO-Gbre	0.01613
GMOY000414			all	0.11251
GMOY000415			all	0.1906
GMOY000417		X	all	0.14905
GMOY000418		X	all	0.02389
GMOY000419			all	0.05751
GMOY000420			NO-Gbre	0.06427
GMOY000424			all	0.07745
GMOY000425			all	0.18569
GMOY000426			all	0.06625
GMOY000428			all	0.04721
GMOY000429			all	0.04763
GMOY000430			all	0.00343
GMOY000431			all	0.16485
GMOY000432			all	0.10969
GMOY000433			all	0.05855
GMOY000434			all	0.00161
GMOY000435		X	all	0.10875
GMOY000436			all	0.10026
GMOY000437		X	all	0.05066
GMOY000439			NO-Gbre	0.17402
GMOY000440			NO-Gbre	0.32573
GMOY000441		X	all	0.00843
GMOY000443			all	0.03635
GMOY000444			all	0.00508
GMOY000445			NO-Gbre	0.20957
GMOY000446			NO-Gbre	0.17268
GMOY000448			all	0.07984
GMOY000451		X	NO-Gfui	0.03782
GMOY000452			all	0.04489
GMOY000456			all	0.02805
GMOY000458			NO-Gppi	0.19313
GMOY000461			all	0.16572
GMOY000462		X	all	0.06438
GMOY000463			all	0.03671
GMOY000464			all	0.11372
GMOY000467			all	0.21285
GMOY000468		X	all	0.0155
GMOY000469		X	all	0.09924
GMOY000471			NO-Gbre	0.29406
GMOY000472			NO-Gbre	0.20641
GMOY000473			all	0.03092
GMOY000474			NO-Gbre	0.05407
GMOY000475			all	0.08548
GMOY000476			all	0.00759
GMOY000478			all	0.16693
GMOY000479			all	0.06302
GMOY000480			NO-Gpai	0.01617
GMOY000481			all	0.04241
GMOY000482			all	0.20187
GMOY000483			all	0.05331
GMOY000484		X	all	0.0535
GMOY000485		X	all	0.15292
GMOY000486		X	all	0.07799
GMOY000487			all	0.08808
GMOY000488		X	all	0.03922
GMOY000489		X	NO-Gbre	0.1951
GMOY000490			all	0.13873
GMOY000492			all	0.06365
GMOY000495			NO-Gbre	0.08707
GMOY000497			all	0.0001
GMOY000498			all	0.05318
GMOY000500			all	0.09726
GMOY000502			all	0.02841
GMOY000503			all	0.23393
GMOY000505			all	0.04597
GMOY000506			all	0.11887
GMOY000507		X	all	0.17468
GMOY000508			all	0.08034
GMOY000509			all	0.0859
GMOY000510			all	0.15603
GMOY000511			NO-Gbre	0.11426
GMOY000513			all	0.14124
GMOY000517			all	0.12408
GMOY000518			all	0.04828
GMOY000519			all	0.09686
GMOY000520			all	0.02727
GMOY000522			all	0.01839
GMOY000523		X	NO-Gbre	0.07377
GMOY000526			all	0.08095
GMOY000530			all	0.18791
GMOY000531		X	all	0.07897
GMOY000532			all	0.2122
GMOY000536			all	0.04472
GMOY000538			all	0.07133
GMOY000539		X	all	0.08974
GMOY000541			all	0.07138
GMOY000543		X	all	0.03236
GMOY000544			all	0.03266
GMOY000547		X	NO-Gbre	0.15737
GMOY000548			NO-Gbre	0.18714
GMOY000549		X	all	0.02702
GMOY000550	X		all	0.08972
GMOY000552		X	NO-Gppi	0.05747
GMOY000553	X		all	0.17532
GMOY000554	X		NO-Gbre	0.3314
GMOY000555			all	0.01667
GMOY000556			all	0.15045
GMOY000557			all	0.1304
GMOY000558			all	0.0001
GMOY000560			NO-Gppi	0.03757
GMOY000561		X	NO-Gpai	0.15799
GMOY000562			all	0.04429
GMOY000562			NO-Gpai	0.09182
GMOY000563			NO-Gbre	0.08957
GMOY000568			NO-Gbre	0.03049
GMOY000569		X	all	0.05635
GMOY000570		X	all	0.09538
GMOY000572		X	all	0.08591
GMOY000573			all	0.07237
GMOY000574			all	0.07664
GMOY000575			all	0.07015
GMOY000576		X	all	0.03325
GMOY000579			all	0.21728
GMOY000581			all	0.0001
GMOY000582			all	0.03685
GMOY000583			all	0.0001
GMOY000584			all	0.00625
GMOY000585			all	0.06846
GMOY000586			NO-Gbre	0.31017
GMOY000587			all	0.0546
GMOY000590		X	all	0.03095
GMOY000592		X	all	0.1672
GMOY000593		X	all	0.04914
GMOY000595			NO-Gpai	0.02629
GMOY000596			NO-Gbre	0.13549
GMOY000598			NO-Gbre	0.17938
GMOY000600			all	0.01797
GMOY000601			all	0.06531
GMOY000603			NO-Gbre	0.21666
GMOY000604			all	0.02236
GMOY000605		X	all	0.08638
GMOY000606			all	0.19707
GMOY000607		X	all	0.02427
GMOY000609			all	0.0001
GMOY000610			all	0.01728
GMOY000611			all	0.02759
GMOY000612			NO-Gbre	0.33867
GMOY000613			NO-Gbre	0.08847
GMOY000615			NO-Gbre	0.08018
GMOY000616			all	0.04555
GMOY000617			all	0.07758
GMOY000618		X	all	0.19954
GMOY000619		X	NO-Gbre	0.36636
GMOY000623			NO-Gbre	0.10705
GMOY000625		X	all	0.10078
GMOY000628			all	0.05654
GMOY000629			all	0.0001
GMOY000632			all	0.02187
GMOY000634		X	all	0.09769
GMOY000635			all	0.01027
GMOY000636			all	0.0001
GMOY000638			NO-Gbre	0.11274
GMOY000639			NO-Gbre	0.17867
GMOY000640			all	0.17487
GMOY000649		X	all	0.1015
GMOY000650		X	NO-Gbre	0.17704
GMOY000651			all	0.06926
GMOY000652		X	all	0.0962
GMOY000653			all	0.09676
GMOY000654		X	all	0.03541
GMOY000655		X	all	0.13421
GMOY000656			all	0.09711
GMOY000657			NO-Gppi	0.16464
GMOY000658			NO-Gppi	0.03615
GMOY000659		X	all	0.03066
GMOY000660		X	NO-Gbre	0.24882
GMOY000662			all	0.16446
GMOY000663			all	0.06942
GMOY000664			all	0.09637
GMOY000665		X	NO-Gbre	0.08595
GMOY000667		X	all	0.05886
GMOY000669			all	0.07463
GMOY000670			all	0.08335
GMOY000671			NO-Gbre	0.29974
GMOY000672			all	0.22047
GMOY000673			all	0.11293
GMOY000674			all	0.05688
GMOY000675		X	NO-Gbre	0.52556
GMOY000676			all	0.02918
GMOY000679			all	0.0146
GMOY000680			all	0.04874
GMOY000681			all	0.18858
GMOY000682			NO-Gbre	0.34765
GMOY000683		X	all	0.05443
GMOY000684			all	0.0001
GMOY000687			all	0.10046
GMOY000688			NO-Gbre	0.05684
GMOY000689	X		all	0.1126
GMOY000690			all	0.10479
GMOY000691		X	all	0.11791
GMOY000692			all	0.12152
GMOY000693		X	all	0.05732
GMOY000694		X	all	0.09481
GMOY000695		X	NO-Gbre	0.14887
GMOY000698		X	all	0.06045
GMOY000699		X	all	0.19088
GMOY000700			NO-Gbre	0.07799
GMOY000703			NO-Gbre	0.07954
GMOY000704		X	NO-Gbre	0.21707
GMOY000707			all	0.13722
GMOY000709			NO-Gbre	0.29751
GMOY000711			all	0.01586
GMOY000712			NO-Gbre	0.33991
GMOY000714		X	NO-Gbre	0.05185
GMOY000716		X	all	0.03689
GMOY000717			NO-Gbre	0.22518
GMOY000719			NO-Gppi	0.0162
GMOY000721			all	0.07323
GMOY000722			NO-Gfui	0.07527
GMOY000726			NO-Gbre	0.33116
GMOY000728			all	0.00602
GMOY000731		X	all	0.01665
GMOY000734		X	all	0.05491
GMOY000735		X	all	0.10165
GMOY000737		X	all	0.15626
GMOY000738			all	0.09537
GMOY000739			all	0.09817
GMOY000743			all	0.00808
GMOY000745			NO-Gbre	0.54388
GMOY000746			all	0.11246
GMOY000747			NO-Gppi	0.04984
GMOY000750			all	0.09617
GMOY000752			all	0.054
GMOY000753			all	0.08142
GMOY000754		X	NO-Gfui	0.10748
GMOY000755		X	all	0.07055
GMOY000756			NO-Gbre	0.54372
GMOY000757		X	NO-Gbre	0.08637
GMOY000760		X	NO-Gbre	0.13862
GMOY000761			NO-Gbre	0.1705
GMOY000762		X	all	0.09285
GMOY000763			NO-Gbre	0.07099
GMOY000765			all	0.00195
GMOY000766			all	0.02083
GMOY000769			all	0.30332
GMOY000772			all	0.05262
GMOY000773			all	0.28587
GMOY000774			NO-Gbre	0.06662
GMOY000776		X	all	0.06668
GMOY000777			all	0.07124
GMOY000778		X	NO-Gppi	0.16332
GMOY000783			all	0.09553
GMOY000784			all	0.06791
GMOY000785			all	0.0727
GMOY000786		X	NO-Gppi	0.18155
GMOY000787			all	0.0001
GMOY000788			NO-Gbre	0.30294
GMOY000789			NO-Gbre	0.25264
GMOY000790			NO-Gbre	0.34816
GMOY000795			NO-Gbre	0.03019
GMOY000797			NO-Gbre	0.10428
GMOY000798			all	0.11869
GMOY000799		X	all	0.05891
GMOY000800			all	0.02594
GMOY000801			all	0.1867
GMOY000802			all	0.01567
GMOY000803			all	0.05476
GMOY000804			all	0.16347
GMOY000805			NO-Gppi	0.05067
GMOY000806			all	0.12977
GMOY000807			NO-Gppi	0.05801
GMOY000812			NO-Gppi	0.0237
GMOY000813			all	0.0001
GMOY000815			all	0.07568
GMOY000816			all	0.07213
GMOY000820			NO-Gbre	0.51444
GMOY000821			all	0.0485
GMOY000822		X	all	0.04191
GMOY000823			NO-Gbre	0.26303
GMOY000824			all	0.08903
GMOY000827			NO-Gbre	0.55619
GMOY000830			all	0.07378
GMOY000833			all	0.04672
GMOY000834		X	NO-Gbre	0.24336
GMOY000835			all	0.06077
GMOY000836			all	0.05551
GMOY000837			all	0.08621
GMOY000838			all	0.04517
GMOY000839		X	all	0.01622
GMOY000840		X	NO-Gpai	0.1596
GMOY000841		X	all	0.1462
GMOY000842			all	0.15385
GMOY000843			NO-Gbre	0.33213
GMOY000844			all	0.0947
GMOY000845			all	0.05213
GMOY000847			all	0.09773
GMOY000849			all	0.08545
GMOY000850		X	all	0.03481
GMOY000851			all	0.15815
GMOY000852		X	all	0.02537
GMOY000853		X	all	0.1109
GMOY000857			all	0.05662
GMOY000858			all	0.04224
GMOY000859			NO-Gbre	0.22376
GMOY000860		X	all	0.07168
GMOY000861			NO-Gbre	0.09024
GMOY000862			NO-Gppi	0.02775
GMOY000863		X	all	0.02955
GMOY000864			NO-Gbre	0.18742
GMOY000866		X	all	0.23185
GMOY000867			NO-Gpai	0.14613
GMOY000868			all	0.19593
GMOY000869			NO-Gppi	0.0001
GMOY000870			NO-Gfui	0.05474
GMOY000874		X	all	0.08074
GMOY000875			all	0.02742
GMOY000876			NO-Gbre	0.27095
GMOY000877			all	0.15243
GMOY000878			all	0.15478
GMOY000879			all	0.25459
GMOY000880	X		all	0.03845
GMOY000881			NO-Gfui	0.0377
GMOY000882			all	0.01765
GMOY000883			all	0.10771
GMOY000885			all	0.0932
GMOY000886			all	0.05504
GMOY000887			NO-Gaut	0.07137
GMOY000889			all	0.0065
GMOY000890		X	all	0.01984
GMOY000891		X	all	0.0001
GMOY000893			all	0.02586
GMOY000895		X	all	0.00702
GMOY000896			NO-Gbre	0.22178
GMOY000899	X		all	0.23332
GMOY000899	X		NO-Gbre	0.27633
GMOY000901			all	0.10823
GMOY000902			all	0.01932
GMOY000903			NO-Gbre	0.12416
GMOY000904			all	0.08506
GMOY000905			all	0.00416
GMOY000906			NO-Gbre	0.13971
GMOY000907			all	0.00723
GMOY000915		X	NO-Gpai	0.13493
GMOY000921			all	0.1905
GMOY000922			all	0.00945
GMOY000923			all	0.11407
GMOY000924			NO-Gbre	0.11807
GMOY000925			NO-Gpai	0.10589
GMOY000928			all	0.10498
GMOY000929			NO-Gpai	0.01167
GMOY000932			all	0.01142
GMOY000933			all	0.01519
GMOY000934		X	all	0.01518
GMOY000935			NO-Gfui	0.0648
GMOY000936			NO-Gbre	0.21292
GMOY000938			NO-Gpai	0.10035
GMOY000939			NO-Gbre	0.04468
GMOY000940			all	0.06232
GMOY000941			all	0.13586
GMOY000942			all	0.03741
GMOY000943		X	all	0.02618
GMOY000944			all	0.05728
GMOY000946			all	0.19047
GMOY000947			NO-Gbre	0.22529
GMOY000948			NO-Gbre	0.02425
GMOY000951			all	0.0001
GMOY000952			all	0.01936
GMOY000953		X	all	0.0307
GMOY000955		X	all	0.01108
GMOY000956			all	0.01233
GMOY000957			NO-Gbre	0.02222
GMOY000958			all	0.09133
GMOY000959			all	0.00741
GMOY000960			all	0.01832
GMOY000961			NO-Gbre	0.12892
GMOY000963			NO-Gppi	0.24527
GMOY000964		X	all	0.0584
GMOY000966		X	all	0.03864
GMOY000968			all	0.22739
GMOY000970		X	all	0.01139
GMOY000973			all	0.08477
GMOY000975		X	all	0.08408
GMOY000976			all	0.04184
GMOY000977			NO-Gpai	0.21984
GMOY000982		X	NO-Gpai	0.11344
GMOY000983			all	0.07537
GMOY000985			all	0.08521
GMOY000987	X		all	0.0187
GMOY000989			all	0.09121
GMOY000992			all	0.2225
GMOY000994			all	0.13678
GMOY000995			NO-Gbre	0.24662
GMOY000996			NO-Gbre	0.09631
GMOY000998			NO-Gbre	0.17001
GMOY001000			all	0.00746
GMOY001001			all	0.14378
GMOY001002			all	0.018
GMOY001003			all	0.09586
GMOY001004		X	all	0.07602
GMOY001005			NO-Gbre	0.29246
GMOY001008			all	0.00365
GMOY001009		X	all	0.06718
GMOY001010			all	0.07436
GMOY001011			all	0.03604
GMOY001012			NO-Gpai	0.53765
GMOY001013			NO-Gpai	0.10801
GMOY001014		X	all	0.12347
GMOY001016			NO-Gpai	0.00794
GMOY001018			all	0.07552
GMOY001019			all	0.14172
GMOY001020			NO-Gbre	0.29974
GMOY001022			all	0.16338
GMOY001023		X	all	0.11181
GMOY001024			all	0.02619
GMOY001025		X	all	0.09358
GMOY001026			all	0.08603
GMOY001027			all	0.03767
GMOY001028			NO-Gbre	0.04102
GMOY001030		X	all	0.06567
GMOY001031		X	NO-Gbre	0.03889
GMOY001032			NO-Gbre	0.11872
GMOY001033			all	0.06828
GMOY001034		X	all	0.03111
GMOY001035			NO-Gbre	0.03772
GMOY001036			NO-Gpai	0.05294
GMOY001037	X		all	0.10598
GMOY001038			all	0.04475
GMOY001039		X	all	0.02224
GMOY001040			all	0.13036
GMOY001041			all	0.05413
GMOY001043			NO-Gbre	0.04279
GMOY001044			NO-Gbre	0.0001
GMOY001045			all	0.06165
GMOY001046			NO-Gbre	0.11335
GMOY001047			all	0.09332
GMOY001048			all	0.05051
GMOY001049		X	all	0.19848
GMOY001050			all	0.07287
GMOY001056			all	0.04871
GMOY001058			NO-Gbre	0.02231
GMOY001059			all	0.01559
GMOY001062			NO-Gbre	0.0191
GMOY001068			all	0.03266
GMOY001069			all	0.15251
GMOY001072			NO-Gbre	0.23598
GMOY001073			NO-Gbre	0.23572
GMOY001074			NO-Gbre	0.10571
GMOY001075			all	0.18335
GMOY001076			NO-Gbre	0.38921
GMOY001078			NO-Gpai	0.2412
GMOY001081			all	0.08789
GMOY001082	X		NO-Gbre	0.5028
GMOY001083			all	0.0804
GMOY001084			NO-Gaut	0.03081
GMOY001089		X	all	0.15417
GMOY001090		X	all	0.11121
GMOY001091			all	0.09845
GMOY001092		X	all	0.07924
GMOY001093		X	NO-Gbre	0.12611
GMOY001097			all	0.1072
GMOY001098			NO-Gfui	0.01566
GMOY001099			all	0.09273
GMOY001100			NO-Gbre	0.21508
GMOY001101			all	0.02967
GMOY001102			all	0.15617
GMOY001103			all	0.02946
GMOY001106			all	0.10402
GMOY001107			all	0.08429
GMOY001108			all	0.01779
GMOY001109			NO-Gbre	0.05887
GMOY001112			NO-Gbre	0.09565
GMOY001114			all	0.03766
GMOY001115			NO-Gppi	0.1212
GMOY001116			all	0.08157
GMOY001118			NO-Gbre	0.117
GMOY001121			all	0.05354
GMOY001122		X	NO-Gbre	0.06301
GMOY001124			all	0.02458
GMOY001125			all	0.0001
GMOY001126			NO-Gbre	0.02058
GMOY001129			all	0.19086
GMOY001130			all	0.1177
GMOY001131			all	0.24487
GMOY001132			NO-Gfui	0.02276
GMOY001133			all	0.21601
GMOY001134			all	0.06162
GMOY001135			all	0.03351
GMOY001136			all	0.21547
GMOY001137			all	0.10367
GMOY001138		X	all	0.04526
GMOY001139		X	all	0.05113
GMOY001140			all	0.1479
GMOY001141			all	0.02777
GMOY001142			NO-Gpai	0.07539
GMOY001144			all	0.11756
GMOY001145			all	0.13571
GMOY001146		X	all	0.04512
GMOY001147		X	all	0.00719
GMOY001148			all	0.01265
GMOY001149			all	0.01791
GMOY001150			all	0.11236
GMOY001153			all	0.03049
GMOY001154			NO-Gpai	0.03966
GMOY001155			all	0.06322
GMOY001159			all	0.1016
GMOY001160			all	0.03369
GMOY001162			all	0.29053
GMOY001163			all	0.00829
GMOY001164			all	0.0109
GMOY001166		X	all	0.04084
GMOY001168			all	0.09688
GMOY001169			all	0.10632
GMOY001173		X	all	0.02855
GMOY001174			all	0.13701
GMOY001176			all	0.1278
GMOY001177			NO-Gpai	0.1076
GMOY001185			all	0.02423
GMOY001187			NO-Gbre	0.0745
GMOY001188		X	all	0.07624
GMOY001190			all	0.11012
GMOY001191		X	all	0.01507
GMOY001192		X	all	0.10561
GMOY001193		X	all	0.01593
GMOY001194			all	0.22162
GMOY001195		X	NO-Gbre	0.18223
GMOY001198		X	all	0.11678
GMOY001199			all	0.17772
GMOY001201			all	0.00713
GMOY001204			all	0.15791
GMOY001205		X	all	0.05908
GMOY001206			all	0.0001
GMOY001207			all	0.06672
GMOY001209			NO-Gbre	0.91208
GMOY001211			all	0.03735
GMOY001212			all	0.08888
GMOY001214			all	0.07483
GMOY001215			all	0.0772
GMOY001216			all	0.04809
GMOY001217			NO-Gbre	0.03775
GMOY001218		X	NO-Gbre	0.24512
GMOY001219			NO-Gbre	0.14187
GMOY001220			all	0.0395
GMOY001221			NO-Gppi	0.0686
GMOY001228			NO-Gbre	0.20617
GMOY001229			all	0.09123
GMOY001233			all	0.02365
GMOY001234		X	all	0.17532
GMOY001236			all	0.0543
GMOY001238			all	0.09837
GMOY001239			NO-Gbre	0.4144
GMOY001241			NO-Gppi	0.17489
GMOY001242		X	all	0.11821
GMOY001243			all	0.04427
GMOY001244			all	0.05173
GMOY001246		X	all	0.17109
GMOY001253		X	all	0.02992
GMOY001254			all	0.13504
GMOY001255			all	0.02264
GMOY001258		X	all	0.02463
GMOY001259			NO-Gbre	0.7274
GMOY001260			NO-Gbre	0.53431
GMOY001261			NO-Gbre	0.27422
GMOY001262		X	all	0.03692
GMOY001263			all	0.39419
GMOY001265			all	0.00352
GMOY001272			all	0.16122
GMOY001273			all	0.05293
GMOY001274			all	0.04463
GMOY001275			all	0.17337
GMOY001276			all	0.25741
GMOY001277		X	all	0.06274
GMOY001278		X	all	0.05248
GMOY001279			all	0.03821
GMOY001280		X	all	0.14476
GMOY001284		X	NO-Gbre	0.21781
GMOY001287			NO-Gbre	0.27266
GMOY001288			NO-Gbre	0.2534
GMOY001289		X	all	0.00845
GMOY001290			all	0.01675
GMOY001291			all	0.12412
GMOY001292		X	all	0.0719
GMOY001294		X	all	0.10213
GMOY001295			all	0.09597
GMOY001297			all	0.06842
GMOY001298			all	0.09344
GMOY001299		X	all	0.10217
GMOY001301		X	NO-Gbre	0.02126
GMOY001302		X	all	0.0418
GMOY001304		X	all	0.10495
GMOY001305			all	0.03195
GMOY001308			all	0.1988
GMOY001309			all	0.03702
GMOY001310		X	all	0.02631
GMOY001312		X	NO-Gbre	0.69082
GMOY001313			all	0.16027
GMOY001314			NO-Gbre	0.1882
GMOY001315			NO-Gbre	0.40483
GMOY001316		X	all	0.10103
GMOY001320		X	all	0.09418
GMOY001321		X	all	0.05954
GMOY001322			all	0.13134
GMOY001325			NO-Gfui	0.01592
GMOY001329			NO-Gbre	0.25207
GMOY001330			all	0.11118
GMOY001331			NO-Gbre	0.27471
GMOY001334			NO-Gppi	0.11773
GMOY001335			NO-Gpai	0.03353
GMOY001337			all	0.20048
GMOY001340			NO-Gbre	0.09606
GMOY001341		X	NO-Gfui	0.0001
GMOY001343			NO-Gbre	1.01445
GMOY001344			NO-Gbre	0.34522
GMOY001345	X		all	0.19382
GMOY001346			NO-Gbre	0.1516
GMOY001347			all	0.0402
GMOY001348			all	0.0809
GMOY001350		X	all	0.07812
GMOY001351		X	all	0.13378
GMOY001352			NO-Gfui	0.04479
GMOY001353			all	0.26896
GMOY001354			all	0.01808
GMOY001355			all	0.16018
GMOY001357			NO-Gpai	0.01703
GMOY001360		X	all	0.02585
GMOY001361			all	0.0001
GMOY001362			all	0.076
GMOY001363			all	0.09976
GMOY001364			all	0.0001
GMOY001365			NO-Gbre	0.26159
GMOY001366			all	0.11978
GMOY001367		X	all	0.16121
GMOY001368	X		all	0.06219
GMOY001369			all	0.07527
GMOY001370			NO-Gbre	0.03516
GMOY001371			all	0.10807
GMOY001373			all	0.07295
GMOY001374			all	0.01747
GMOY001378			all	0.13696
GMOY001379			all	0.09038
GMOY001380			all	0.04879
GMOY001381			NO-Gbre	0.73258
GMOY001390			all	0.07214
GMOY001392			NO-Gppi	0.14533
GMOY001393		X	all	0.08038
GMOY001396			NO-Gbre	0.33919
GMOY001400			all	0.05412
GMOY001401			all	0.15464
GMOY001402			all	0.0001
GMOY001403			all	0.23024
GMOY001404			all	0.20808
GMOY001406			all	0.11538
GMOY001407			NO-Gbre	0.27417
GMOY001408			NO-Gppi	0.08902
GMOY001409			all	0.0139
GMOY001411		X	all	0.05352
GMOY001412		X	all	0.00658
GMOY001413		X	all	0.15855
GMOY001415			all	0.13801
GMOY001416			NO-Gfui	0.03865
GMOY001418			NO-Gbre	0.56182
GMOY001419			all	0.11139
GMOY001420			all	0.07775
GMOY001421			all	0.07334
GMOY001422			all	0.14848
GMOY001423			all	0.02541
GMOY001425			all	0.08042
GMOY001426		X	all	0.05977
GMOY001427			all	0.03217
GMOY001428			NO-Gbre	0.14854
GMOY001431			all	0.05943
GMOY001432			all	0.03603
GMOY001434			all	0.11343
GMOY001435			all	0.09373
GMOY001437		X	all	0.02471
GMOY001439			all	0.09292
GMOY001444		X	NO-Gbre	0.19983
GMOY001445		X	all	0.11139
GMOY001450			all	0.05285
GMOY001451			NO-Gaut	0.0001
GMOY001452		X	all	0.02906
GMOY001453			all	0.03392
GMOY001454			NO-Gbre	0.27876
GMOY001455		X	all	0.16477
GMOY001456			all	0.0057
GMOY001457			all	0.01204
GMOY001459			all	0.10667
GMOY001460			all	0.00848
GMOY001461			all	0.09579
GMOY001465			all	0.1106
GMOY001466			all	0.16229
GMOY001467			all	0.15497
GMOY001468			NO-Gfui	0.00821
GMOY001469		X	all	0.05803
GMOY001470			NO-Gbre	0.06081
GMOY001471		X	all	0.04705
GMOY001472		X	all	0.14468
GMOY001473			all	0.05998
GMOY001474			NO-Gbre	0.25938
GMOY001475			all	0.10405
GMOY001476			all	0.05198
GMOY001484			NO-Gbre	0.63277
GMOY001485			all	0.03342
GMOY001487			all	0.0834
GMOY001488			all	0.03985
GMOY001489		X	NO-Gppi	0.0782
GMOY001490		X	NO-Gbre	0.12086
GMOY001491			NO-Gbre	0.56564
GMOY001492		X	all	0.04214
GMOY001493			all	0.24131
GMOY001494			NO-Gaut	0.17005
GMOY001499			NO-Gppi	0.20739
GMOY001500		X	all	0.06186
GMOY001501		X	NO-Gbre	0.0436
GMOY001503		X	all	0.1302
GMOY001504			all	0.09141
GMOY001505		X	all	0.02507
GMOY001506			all	0.06457
GMOY001511			all	0.10276
GMOY001512			all	0.10004
GMOY001513		X	all	0.07632
GMOY001515			all	0.01291
GMOY001517		X	NO-Gbre	0.46779
GMOY001520			NO-Gfui	0.03187
GMOY001522			all	0.29015
GMOY001523			all	0.08486
GMOY001524			all	0.22943
GMOY001525			all	0.02027
GMOY001526			all	0.01081
GMOY001527			all	0.09792
GMOY001528			NO-Gbre	0.15143
GMOY001529			all	0.07055
GMOY001530			NO-Gbre	0.18952
GMOY001534		X	NO-Gbre	0.06487
GMOY001535		X	all	0.1794
GMOY001549			all	0.02418
GMOY001550			NO-Gbre	0.13298
GMOY001551			all	0.01253
GMOY001555			NO-Gfui	0.1147
GMOY001556			all	0.06414
GMOY001557			all	0.14794
GMOY001558			all	0.08648
GMOY001559			all	0.08821
GMOY001561		X	all	0.04416
GMOY001562			NO-Gbre	0.20404
GMOY001563		X	all	0.04844
GMOY001566			NO-Gbre	0.44158
GMOY001570			all	0.04621
GMOY001571		X	all	0.07637
GMOY001573			NO-Gfui	0.05068
GMOY001574			NO-Gbre	0.30813
GMOY001575			NO-Gbre	0.18814
GMOY001576			all	0.07356
GMOY001577		X	all	0.0001
GMOY001578			all	0.30753
GMOY001579			NO-Gbre	0.44383
GMOY001582		X	all	0.06772
GMOY001584			all	0.03554
GMOY001585			all	0.14589
GMOY001588			NO-Gbre	0.09818
GMOY001589			all	0.02796
GMOY001593			all	0.0411
GMOY001594		X	all	0.02598
GMOY001595			NO-Gbre	0.10507
GMOY001601			all	0.07482
GMOY001602		X	all	0.174
GMOY001603		X	all	0.03095
GMOY001604		X	NO-Gbre	0.07598
GMOY001607			all	0.06215
GMOY001608		X	all	0.02908
GMOY001610			all	0.0546
GMOY001611			all	0.04397
GMOY001612			all	0.05771
GMOY001616			all	0.04855
GMOY001617		X	NO-Gfui	0.06257
GMOY001619			all	0.01068
GMOY001620		X	all	0.0533
GMOY001621			all	0.07365
GMOY001626		X	NO-Gbre	0.27356
GMOY001627		X	all	0.1519
GMOY001629		X	all	0.06977
GMOY001631			all	0.03448
GMOY001632		X	all	0.05302
GMOY001633		X	all	0.1013
GMOY001634		X	all	0.1713
GMOY001635			all	0.16852
GMOY001636			all	0.08149
GMOY001637		X	all	0.00387
GMOY001638		X	NO-Gbre	0.04091
GMOY001639			all	0.01763
GMOY001640			all	0.09689
GMOY001645			NO-Gaut	0.04295
GMOY001647		X	all	0.06189
GMOY001648			NO-Gbre	0.03346
GMOY001654			all	0.00786
GMOY001655			NO-Gppi	0.04778
GMOY001656			all	0.2336
GMOY001657			all	0.09425
GMOY001658			NO-Gfui	0.02947
GMOY001659			NO-Gpai	0.10036
GMOY001660			all	0.11854
GMOY001664			all	0.06824
GMOY001669			NO-Gbre	0.12194
GMOY001672			all	0.08942
GMOY001675		X	all	0.16534
GMOY001676	X		NO-Gbre	0.19845
GMOY001677		X	all	0.00695
GMOY001678			all	0.16051
GMOY001679			all	0.01765
GMOY001680			all	0.06796
GMOY001681			all	0.13916
GMOY001685			all	0.09269
GMOY001687			all	0.05447
GMOY001688			NO-Gbre	0.04384
GMOY001693			all	0.06045
GMOY001694			NO-Gaut	0.07002
GMOY001695			all	0.08593
GMOY001698			all	0.13683
GMOY001699			all	0.07065
GMOY001701		X	all	0.0001
GMOY001703	X		all	0.08235
GMOY001704			all	0.0854
GMOY001705			NO-Gbre	0.12536
GMOY001707			all	0.03371
GMOY001708			NO-Gbre	0.0173
GMOY001710			all	0.15815
GMOY001711			all	0.1412
GMOY001712			all	0.04985
GMOY001713			all	0.05394
GMOY001714			all	0.15352
GMOY001717		X	all	0.02173
GMOY001718			NO-Gbre	0.18841
GMOY001719			NO-Gbre	0.29765
GMOY001720			all	0.24902
GMOY001721			NO-Gbre	0.40036
GMOY001722		X	all	0.05795
GMOY001723			all	0.09064
GMOY001724			all	0.05313
GMOY001725			all	0.12111
GMOY001726		X	all	0.04397
GMOY001729			all	0.05065
GMOY001730		X	all	0.11783
GMOY001731		X	all	0.11476
GMOY001733			NO-Gbre	0.07989
GMOY001734			all	0.0445
GMOY001735			all	0.06252
GMOY001736		X	all	0.17658
GMOY001737			all	0.09081
GMOY001738		X	all	0.0033
GMOY001740			all	0.0001
GMOY001742		X	all	0.01244
GMOY001743			all	0.00596
GMOY001744		X	all	0.03469
GMOY001746			NO-Gbre	0.50627
GMOY001747		X	all	0.05092
GMOY001748		X	all	0.14728
GMOY001750		X	all	0.06661
GMOY001752			NO-Gbre	0.04966
GMOY001753		X	all	0.07619
GMOY001754			NO-Gbre	0.04705
GMOY001756			all	0.07406
GMOY001758			all	0.15355
GMOY001759			NO-Gbre	0.23648
GMOY001760			all	0.13607
GMOY001762			NO-Gbre	0.53927
GMOY001764		X	all	0.19886
GMOY001767			NO-Gbre	0.46171
GMOY001768			NO-Gbre	0.60882
GMOY001769			NO-Gppi	0.16609
GMOY001770		X	NO-Gfui	0.04917
GMOY001771			NO-Gbre	0.3159
GMOY001772			all	0.02735
GMOY001773			all	0.01179
GMOY001775			all	0.08407
GMOY001776			all	0.0001
GMOY001777			all	0.01655
GMOY001780			NO-Gaut	0.0001
GMOY001782			all	0.03689
GMOY001783			NO-Gbre	0.05214
GMOY001784		X	NO-Gbre	0.13249
GMOY001787			all	0.09316
GMOY001788			all	0.1112
GMOY001790			all	0.20312
GMOY001791			NO-Gbre	0.08487
GMOY001794		X	NO-Gbre	0.24196
GMOY001795			all	0.0367
GMOY001796			NO-Gbre	0.17535
GMOY001797			NO-Gbre	0.06175
GMOY001798			all	0.06491
GMOY001799			all	0.0057
GMOY001801			all	0.11247
GMOY001803			NO-Gbre	0.01183
GMOY001804		X	all	0.05048
GMOY001805			all	0.03625
GMOY001806			all	0.00566
GMOY001807			NO-Gppi	0.09851
GMOY001809		X	all	0.01469
GMOY001810			all	0.06421
GMOY001811			all	0.0001
GMOY001813			all	0.09499
GMOY001814			all	0.05026
GMOY001815			NO-Gbre	0.12828
GMOY001819			NO-Gbre	0.15434
GMOY001820		X	all	0.00295
GMOY001821			all	0.06284
GMOY001822			all	0.04661
GMOY001823			all	0.05825
GMOY001824			all	0.0346
GMOY001825			all	0.13236
GMOY001827			all	0.22431
GMOY001828		X	all	0.06959
GMOY001829			all	0.13048
GMOY001832			NO-Gbre	0.2972
GMOY001833			all	0.02292
GMOY001835			NO-Gbre	0.25327
GMOY001836			all	0.0001
GMOY001837			all	0.11936
GMOY001838			NO-Gbre	0.03783
GMOY001839			NO-Gbre	0.06651
GMOY001840			NO-Gppi	0.14165
GMOY001841			NO-Gbre	0.27147
GMOY001844			all	0.0001
GMOY001845			all	0.06575
GMOY001846	X		all	0.26934
GMOY001849		X	NO-Gpai	0.07296
GMOY001852			NO-Gbre	0.3089
GMOY001853			all	0.09852
GMOY001860		X	all	0.10771
GMOY001861			all	0.07152
GMOY001862			NO-Gbre	0.18601
GMOY001874			NO-Gbre	0.11684
GMOY001878			all	0.3517
GMOY001879			all	0.03292
GMOY001882			NO-Gbre	0.0001
GMOY001884			all	0.06776
GMOY001887		X	all	0.09203
GMOY001890			all	0.15258
GMOY001891			NO-Gbre	0.05679
GMOY001892			NO-Gbre	0.30706
GMOY001898		X	NO-Gbre	0.58405
GMOY001901			NO-Gbre	0.52517
GMOY001903			NO-Gbre	0.23202
GMOY001908			NO-Gbre	0.30602
GMOY001909			NO-Gbre	0.10065
GMOY001913		X	all	0.07784
GMOY001917			all	0.21236
GMOY001918			all	0.35153
GMOY001920			all	0.01142
GMOY001921			all	0.16628
GMOY001924			all	0.05273
GMOY001925			NO-Gbre	0.06412
GMOY001927			all	0.10848
GMOY001930			all	0.19531
GMOY001932			all	0.16544
GMOY001933		X	all	0.18284
GMOY001936			all	0.06728
GMOY001941		X	all	0.06154
GMOY001942			all	0.08103
GMOY001943			NO-Gbre	0.30235
GMOY001946			all	0.05225
GMOY001951		X	NO-Gbre	0.35516
GMOY001952			all	0.0408
GMOY001953			all	0.08184
GMOY001956			all	0.18402
GMOY001962			all	0.09688
GMOY001963			NO-Gbre	0.51251
GMOY001965			all	0.21857
GMOY001967		X	NO-Gaut	0.07451
GMOY001968			NO-Gaut	0.29809
GMOY001969			NO-Gbre	0.21201
GMOY001970		X	all	0.04398
GMOY001975			NO-Gbre	0.17061
GMOY001976			all	0.03085
GMOY001977		X	all	0.01694
GMOY001978		X	all	0.07503
GMOY001979			all	0.01103
GMOY001980			all	0.09937
GMOY001981		X	all	0.07893
GMOY001982		X	NO-Gfui	0.03192
GMOY001983			NO-Gppi	0.01438
GMOY001984			NO-Gpai	0.04055
GMOY001985			all	0.02711
GMOY001987		X	all	0.02692
GMOY001988			all	0.0162
GMOY001989		X	all	0.04474
GMOY001990			NO-Gppi	0.08314
GMOY001991			all	0.02494
GMOY001992		X	all	0.07002
GMOY001993			all	0.11082
GMOY001994			NO-Gfui	0.12298
GMOY001997			all	0.01271
GMOY001999			all	0.07175
GMOY002000		X	all	0.06661
GMOY002001		X	NO-Gbre	0.32701
GMOY002002			all	0.0849
GMOY002004			all	0.09573
GMOY002005			NO-Gppi	0.11025
GMOY002006			NO-Gbre	0.30465
GMOY002007		X	all	0.04535
GMOY002008			all	0.08528
GMOY002009			all	0.03366
GMOY002010			NO-Gbre	0.15724
GMOY002013			NO-Gbre	0.15657
GMOY002014			NO-Gppi	0.16312
GMOY002016			all	0.10234
GMOY002017			all	0.01489
GMOY002018			NO-Gbre	0.18502
GMOY002021			NO-Gbre	0.52004
GMOY002022		X	all	0.07725
GMOY002024			NO-Gbre	0.17421
GMOY002025		X	all	0.06984
GMOY002026			NO-Gbre	0.0919
GMOY002027		X	all	0.13312
GMOY002028			NO-Gbre	0.41705
GMOY002029			all	0.00557
GMOY002030			all	0.06117
GMOY002031		X	all	0.07958
GMOY002034		X	all	0.08965
GMOY002035			all	0.19096
GMOY002036			all	0.09854
GMOY002037			all	0.03448
GMOY002041			NO-Gpai	0.10463
GMOY002042		X	all	0.02984
GMOY002043			all	0.24155
GMOY002044			all	0.08178
GMOY002044		X	NO-Gpai	0.14613
GMOY002045			all	0.20344
GMOY002046			all	0.16591
GMOY002047			all	0.14705
GMOY002049		X	all	0.06012
GMOY002050		X	NO-Gbre	0.00653
GMOY002053			all	0.1246
GMOY002056			all	0.14135
GMOY002059			all	0.00767
GMOY002062			all	0.07681
GMOY002063			all	0.16564
GMOY002064		X	all	0.15225
GMOY002065			all	0.11961
GMOY002066			all	0.11636
GMOY002067			all	0.14454
GMOY002070		X	all	0.05828
GMOY002072		X	all	0.09889
GMOY002073		X	NO-Gppi	0.16874
GMOY002075		X	all	0.03274
GMOY002076		X	all	0.29595
GMOY002077			NO-Gbre	0.33422
GMOY002078		X	NO-Gbre	0.15734
GMOY002080			all	0.01039
GMOY002081			all	0.03641
GMOY002083			all	0.23822
GMOY002085			all	0.03166
GMOY002087	X		NO-Gbre	0.10065
GMOY002088			all	0.0142
GMOY002090		X	NO-Gbre	0.11222
GMOY002092			all	0.10492
GMOY002094			NO-Gbre	0.06837
GMOY002095			all	0.13093
GMOY002096			NO-Gbre	0.68951
GMOY002098			all	0.00652
GMOY002099		X	all	0.15716
GMOY002100			all	0.05313
GMOY002101			NO-Gbre	0.0001
GMOY002103		X	all	0.08385
GMOY002106			all	0.17384
GMOY002107			all	0.03095
GMOY002108			all	0.02017
GMOY002109		X	all	0.0376
GMOY002110			all	0.1298
GMOY002112		X	all	0.12708
GMOY002113			NO-Gbre	0.17965
GMOY002114			all	0.07739
GMOY002115			NO-Gbre	0.07229
GMOY002116			NO-Gbre	0.0001
GMOY002119			NO-Gbre	0.78543
GMOY002121			NO-Gbre	0.30636
GMOY002126			all	0.15283
GMOY002127		X	all	0.05883
GMOY002134			all	0.08106
GMOY002135			NO-Gbre	0.21119
GMOY002136			all	0.24378
GMOY002137			NO-Gbre	0.05022
GMOY002138			NO-Gbre	0.27768
GMOY002139			all	0.05695
GMOY002140			all	0.09336
GMOY002141			all	0.08268
GMOY002142			all	0.10284
GMOY002146			NO-Gbre	0.30291
GMOY002148			all	0.06234
GMOY002149			all	0.10645
GMOY002150			all	0.11436
GMOY002152		X	all	0.00816
GMOY002155			all	0.0296
GMOY002155			all	0.0156
GMOY002158			all	0.08425
GMOY002159			NO-Gbre	0.19076
GMOY002160		X	all	0.05066
GMOY002162			all	0.08335
GMOY002163			all	0.0331
GMOY002164			NO-Gbre	0.21276
GMOY002165			all	0.08657
GMOY002166		X	all	0.03582
GMOY002167			NO-Gpai	0.08015
GMOY002173			all	0.10177
GMOY002176			all	0.12605
GMOY002177			NO-Gaut	0.12917
GMOY002179			NO-Gfui	0.0001
GMOY002180			all	0.1598
GMOY002181			all	0.0642
GMOY002182			all	0.04248
GMOY002183			all	0.00733
GMOY002185			all	0.02524
GMOY002187			all	0.03645
GMOY002188			all	0.04522
GMOY002189			all	0.09614
GMOY002190			NO-Gbre	0.50623
GMOY002193		X	NO-Gppi	0.04661
GMOY002194			NO-Gppi	0.08497
GMOY002197			all	0.0166
GMOY002198			all	0.04622
GMOY002199			all	0.00179
GMOY002200			NO-Gbre	0.38662
GMOY002201			all	0.0487
GMOY002203			all	0.03906
GMOY002204		X	all	0.00544
GMOY002205		X	all	0.13743
GMOY002206			all	0.07581
GMOY002211			all	0.01122
GMOY002213		X	all	0.04193
GMOY002216			NO-Gbre	0.05695
GMOY002218			all	0.04174
GMOY002219		X	all	0.06632
GMOY002221			NO-Gpai	0.0053
GMOY002223			all	0.02197
GMOY002224			all	0.10839
GMOY002225		X	all	0.04466
GMOY002226			all	0.0001
GMOY002227			all	0.01887
GMOY002229			NO-Gaut	0.14013
GMOY002230			all	0.0064
GMOY002231			all	0.044
GMOY002232			all	0.10475
GMOY002233			NO-Gaut	0.06388
GMOY002234			all	0.13989
GMOY002237			all	0.1232
GMOY002238			NO-Gbre	0.17987
GMOY002239			all	0.05303
GMOY002240			all	0.05389
GMOY002244			all	0.02776
GMOY002245			all	0.11057
GMOY002246			all	0.04866
GMOY002247		X	all	0.08987
GMOY002248			NO-Gbre	0.16629
GMOY002249		X	all	0.08623
GMOY002251			all	0.01396
GMOY002252			all	0.05288
GMOY002254			NO-Gppi	0.07539
GMOY002255			all	0.12098
GMOY002256			NO-Gbre	0.29938
GMOY002259			all	0.14151
GMOY002261			all	0.28941
GMOY002262		X	all	0.09691
GMOY002264			all	0.01722
GMOY002265			NO-Gbre	0.08338
GMOY002267		X	NO-Gbre	0.15149
GMOY002268			all	0.06635
GMOY002269			NO-Gbre	0.17369
GMOY002271			all	0.21657
GMOY002272		X	NO-Gbre	0.06535
GMOY002274			all	0.09378
GMOY002277			NO-Gbre	0.11185
GMOY002278			NO-Gaut	0.20068
GMOY002280			all	0.06785
GMOY002281		X	all	0.23228
GMOY002282		X	all	0.09064
GMOY002285			NO-Gbre	0.00687
GMOY002287		X	all	0.18549
GMOY002290			all	0.04605
GMOY002291			all	0.05693
GMOY002292			all	0.1617
GMOY002293			all	0.1984
GMOY002294		X	all	0.09923
GMOY002295			all	0.08117
GMOY002297			all	0.04983
GMOY002298			NO-Gfui	0.04274
GMOY002300		X	all	0.00536
GMOY002304			NO-Gbre	0.35327
GMOY002306			all	0.09002
GMOY002307		X	NO-Gppi	0.19613
GMOY002308			NO-Gfui	0.08084
GMOY002309			NO-Gbre	0.41162
GMOY002310			all	0.13174
GMOY002311			all	0.08192
GMOY002313			all	0.12133
GMOY002314		X	NO-Gbre	0.23963
GMOY002316			NO-Gbre	0.2711
GMOY002318		X	all	0.0001
GMOY002319			NO-Gfui	0.01547
GMOY002320			all	0.14495
GMOY002321			NO-Gbre	0.30498
GMOY002322			all	0.06119
GMOY002323			NO-Gbre	0.03933
GMOY002324			all	0.14067
GMOY002326			all	0.06795
GMOY002327			NO-Gbre	0.13381
GMOY002328			NO-Gbre	0.01303
GMOY002329			all	0.05748
GMOY002330			all	0.14649
GMOY002333			all	0.14256
GMOY002335			all	0.04529
GMOY002336			NO-Gbre	0.30367
GMOY002338			NO-Gaut	0.2236
GMOY002340		X	all	0.1946
GMOY002341			all	0.12446
GMOY002342			all	0.0854
GMOY002345		X	all	0.0001
GMOY002347		X	all	0.05974
GMOY002348			all	0.10627
GMOY002349		X	all	0.33849
GMOY002351			NO-Gpai	0.10909
GMOY002353			all	0.09995
GMOY002354			all	0.05518
GMOY002356			all	0.01494
GMOY002357			NO-Gbre	0.21352
GMOY002358			all	0.01033
GMOY002359			all	0.09925
GMOY002361			NO-Gbre	0.11998
GMOY002362			all	0.15835
GMOY002364			NO-Gbre	0.12709
GMOY002369		X	all	0.04127
GMOY002370			all	0.03222
GMOY002373		X	all	0.03317
GMOY002374			all	0.03771
GMOY002375		X	all	0.21662
GMOY002376			all	0.04967
GMOY002378		X	all	0.0265
GMOY002379			all	0.05321
GMOY002380			NO-Gfui	0.14392
GMOY002382			all	0.07424
GMOY002386			NO-Gbre	0.02872
GMOY002387			all	0.10013
GMOY002388			all	0.0423
GMOY002389			NO-Gbre	0.39297
GMOY002391		X	NO-Gaut	0.08554
GMOY002393			NO-Gbre	0.11527
GMOY002394			NO-Gbre	0.01254
GMOY002398	X		NO-Gbre	0.71211
GMOY002399	X		NO-Gbre	1.10469
GMOY002400			all	0.00494
GMOY002401			NO-Gbre	0.03462
GMOY002404			all	0.05619
GMOY002405			all	0.07102
GMOY002406			all	0.09803
GMOY002407			NO-Gbre	0.35823
GMOY002408		X	all	0.01118
GMOY002410		X	all	0.15853
GMOY002414			all	0.20422
GMOY002417			NO-Gpai	0.19064
GMOY002418			NO-Gppi	0.0229
GMOY002419			all	0.0222
GMOY002421			all	0.01774
GMOY002422			NO-Gbre	0.14144
GMOY002426			all	0.06953
GMOY002427			all	0.04047
GMOY002428			NO-Gbre	0.30379
GMOY002429			all	0.07201
GMOY002430			NO-Gbre	0.269
GMOY002431			all	0.09582
GMOY002433			NO-Gbre	0.38265
GMOY002434			NO-Gbre	0.44126
GMOY002435			all	0.16128
GMOY002436			all	0.02846
GMOY002437			all	0.03897
GMOY002439			NO-Gbre	0.14083
GMOY002440			NO-Gbre	0.0001
GMOY002441			all	0.04321
GMOY002442	X		all	0.40646
GMOY002443			all	0.15945
GMOY002444		X	NO-Gfui	0.10247
GMOY002446			all	0.10868
GMOY002448		X	all	0.15177
GMOY002449			all	0.12125
GMOY002450			all	0.0564
GMOY002451			all	0.00804
GMOY002452			all	0.01906
GMOY002453		X	NO-Gpai	0.08315
GMOY002454			all	0.02056
GMOY002455			all	0.12997
GMOY002456		X	all	0.29061
GMOY002457		X	all	0.09331
GMOY002458			all	0.10867
GMOY002459			all	0.03017
GMOY002460			NO-Gbre	0.21991
GMOY002461			all	0.0496
GMOY002462			all	0.09137
GMOY002463			NO-Gbre	0.24246
GMOY002465			NO-Gfui	0.17911
GMOY002467			all	0.06674
GMOY002468			all	0.05111
GMOY002469			NO-Gfui	0.0718
GMOY002470			NO-Gbre	0.26367
GMOY002471			all	0.07588
GMOY002473			all	0.01309
GMOY002474			all	0.34568
GMOY002475		X	all	0.09341
GMOY002476		X	all	0.0567
GMOY002477			all	0.15343
GMOY002478			all	0.06714
GMOY002479		X	all	0.08658
GMOY002482			all	0.09869
GMOY002484			NO-Gbre	0.56809
GMOY002485			all	0.08246
GMOY002486			NO-Gppi	0.0125
GMOY002489		X	all	0.0001
GMOY002490			NO-Gaut	0.02943
GMOY002491		X	NO-Gbre	0.19624
GMOY002492		X	all	0.26574
GMOY002493		X	NO-Gbre	0.0483
GMOY002497			all	0.05489
GMOY002499		X	all	0.0223
GMOY002500			NO-Gbre	0.34926
GMOY002501			all	0.08674
GMOY002502			all	0.06188
GMOY002503			all	0.0001
GMOY002504		X	all	0.05991
GMOY002505			NO-Gbre	0.12096
GMOY002506			NO-Gbre	0.18058
GMOY002510			all	0.22176
GMOY002511			all	0.39031
GMOY002512			all	0.09993
GMOY002513			all	0.03532
GMOY002517			NO-Gbre	0.07438
GMOY002519			all	0.086
GMOY002520		X	NO-Gbre	0.21865
GMOY002521			all	0.07806
GMOY002522			all	0.00142
GMOY002523			NO-Gppi	0.10784
GMOY002524			NO-Gbre	0.09519
GMOY002525			NO-Gbre	0.07564
GMOY002527			all	0.18217
GMOY002528			NO-Gbre	0.19629
GMOY002529			all	0.35311
GMOY002530			NO-Gbre	0.12973
GMOY002534			NO-Gbre	0.16535
GMOY002535			all	0.10591
GMOY002536			NO-Gbre	0.15208
GMOY002538			NO-Gbre	0.17216
GMOY002539			all	0.01508
GMOY002541			all	0.07794
GMOY002545			all	0.14394
GMOY002546		X	NO-Gbre	0.08724
GMOY002547			all	0.06071
GMOY002548		X	all	0.21392
GMOY002549			all	0.12788
GMOY002550	X		all	0.18596
GMOY002550	X		all	0.20703
GMOY002551			all	0.02427
GMOY002552		X	all	0.07339
GMOY002553			all	0.06275
GMOY002554			all	0.06034
GMOY002555			all	0.09435
GMOY002557			all	0.05263
GMOY002561			all	0.09697
GMOY002563			NO-Gbre	0.1155
GMOY002564		X	all	0.13198
GMOY002566			all	0.06818
GMOY002567			NO-Gbre	0.23349
GMOY002570			all	0.02527
GMOY002572			NO-Gbre	0.09219
GMOY002573		X	all	0.03169
GMOY002575			all	0.0001
GMOY002576		X	NO-Gbre	0.05133
GMOY002577		X	NO-Gaut	0.10621
GMOY002578			all	0.09593
GMOY002582			NO-Gaut	0.0772
GMOY002583	X		all	0.07858
GMOY002587		X	all	0.01976
GMOY002588			all	0.07861
GMOY002592			NO-Gbre	0.20059
GMOY002593			all	0.10672
GMOY002594			NO-Gbre	0.04013
GMOY002596			NO-Gbre	0.04624
GMOY002597			all	0.07266
GMOY002598			NO-Gbre	0.45477
GMOY002601			all	0.02591
GMOY002602		X	all	0.02631
GMOY002604			all	0.0059
GMOY002608			all	0.104
GMOY002609		X	all	0.09779
GMOY002610			NO-Gbre	0.12933
GMOY002611			all	0.13984
GMOY002613			all	0.00456
GMOY002614			all	0.11334
GMOY002615			all	0.03483
GMOY002618		X	all	0.03231
GMOY002619		X	all	0.14273
GMOY002621			NO-Gbre	0.09495
GMOY002622		X	all	0.04747
GMOY002623			NO-Gaut	0.0001
GMOY002625			all	0.02531
GMOY002627	X		all	0.1867
GMOY002628			all	0.01723
GMOY002629			NO-Gbre	0.39847
GMOY002632		X	all	0.04996
GMOY002634		X	NO-Gpai	0.05231
GMOY002635			all	0.1201
GMOY002636		X	NO-Gbre	0.33711
GMOY002640			all	0.10952
GMOY002646			all	0.0111
GMOY002648			NO-Gbre	0.0001
GMOY002651			all	0.09998
GMOY002652			NO-Gbre	0.46449
GMOY002653			all	0.13033
GMOY002656			all	0.084
GMOY002657		X	all	0.08666
GMOY002658			all	0.01434
GMOY002659			all	0.14665
GMOY002660			all	0.00524
GMOY002661			all	0.184
GMOY002663	X		all	0.02322
GMOY002664		X	NO-Gbre	0.46345
GMOY002665			all	0.03228
GMOY002667			NO-Gpai	0.13002
GMOY002668		X	all	0.04039
GMOY002670			NO-Gbre	0.07097
GMOY002671		X	NO-Gbre	0.35164
GMOY002675			all	0.17261
GMOY002676		X	all	0.09483
GMOY002678			NO-Gbre	0.20685
GMOY002679			all	0.20881
GMOY002681		X	all	0.14237
GMOY002682		X	all	0.04805
GMOY002683			all	0.14787
GMOY002684			all	0.05801
GMOY002685			NO-Gbre	0.04577
GMOY002685			NO-Gpai	0.0001
GMOY002686			NO-Gbre	0.08703
GMOY002688			all	0.11961
GMOY002689		X	all	0.1486
GMOY002690			all	0.21605
GMOY002691		X	all	0.08715
GMOY002692			NO-Gbre	0.46639
GMOY002693		X	all	0.08337
GMOY002695			NO-Gbre	0.52552
GMOY002699		X	all	0.11524
GMOY002700			all	0.05031
GMOY002706		X	all	0.12046
GMOY002707		X	NO-Gbre	0.37082
GMOY002709			all	0.06856
GMOY002711			all	0.04037
GMOY002720		X	all	0.02857
GMOY002721			all	0.03868
GMOY002722			NO-Gfui	0.00817
GMOY002724		X	NO-Gfui	0.07161
GMOY002726		X	all	0.12312
GMOY002727			all	0.09414
GMOY002728			all	0.00655
GMOY002729			all	0.14555
GMOY002730		X	all	0.12742
GMOY002731			NO-Gbre	0.24422
GMOY002732			NO-Gbre	0.17788
GMOY002736			all	0.01768
GMOY002737			NO-Gbre	0.10496
GMOY002739			all	0.08186
GMOY002741			NO-Gbre	0.20706
GMOY002749			NO-Gbre	0.18527
GMOY002750			all	0.08045
GMOY002751			all	0.05227
GMOY002752			all	0.03537
GMOY002753			all	0.10501
GMOY002754		X	all	0.06756
GMOY002756			all	0.09228
GMOY002757			NO-Gppi	0.05644
GMOY002759			NO-Gpai	0.08364
GMOY002760		X	all	0.01465
GMOY002761			NO-Gbre	0.53554
GMOY002762			all	0.03142
GMOY002764			NO-Gbre	0.21232
GMOY002765		X	all	0.0994
GMOY002766			all	0.0001
GMOY002767			all	0.05167
GMOY002768			all	0.06754
GMOY002769	X		all	0.0001
GMOY002770		X	all	0.00425
GMOY002771			all	0.0147
GMOY002772			NO-Gpai	0.10376
GMOY002774			NO-Gbre	0.14889
GMOY002776			all	0.09713
GMOY002778			NO-Gppi	0.04166
GMOY002779			NO-Gbre	0.23079
GMOY002781			NO-Gbre	0.0367
GMOY002782			all	0.10878
GMOY002785			all	0.02436
GMOY002787			NO-Gbre	0.12338
GMOY002788			all	0.06334
GMOY002789			NO-Gbre	0.20811
GMOY002790		X	NO-Gfui	0.04636
GMOY002791			all	0.04235
GMOY002792			all	0.04838
GMOY002793			all	0.00864
GMOY002795		X	all	0.03791
GMOY002798			NO-Gbre	0.19534
GMOY002799		X	all	0.0001
GMOY002800		X	all	0.00612
GMOY002802		X	all	0.03853
GMOY002806			all	0.06254
GMOY002807			NO-Gbre	0.3469
GMOY002808			NO-Gbre	0.47871
GMOY002810			NO-Gbre	0.50036
GMOY002811			NO-Gbre	0.0001
GMOY002812			all	0.10764
GMOY002813			all	0.10087
GMOY002814			all	0.03673
GMOY002816		X	all	0.09361
GMOY002817		X	all	0.16215
GMOY002818			all	0.03227
GMOY002819		X	all	0.02134
GMOY002820		X	all	0.0361
GMOY002821			all	0.09782
GMOY002822			NO-Gbre	0.48594
GMOY002823			NO-Gbre	0.23621
GMOY002824			all	0.03255
GMOY002825		X	all	0.11114
GMOY002826		X	NO-Gbre	0.28037
GMOY002828			NO-Gbre	0.51369
GMOY002829			all	0.19777
GMOY002830			NO-Gaut	0.16738
GMOY002835			NO-Gbre	0.17575
GMOY002836			all	0.04841
GMOY002839			NO-Gbre	0.32323
GMOY002841		X	all	0.11093
GMOY002842			all	0.05704
GMOY002843			all	0.15446
GMOY002844			NO-Gbre	0.03146
GMOY002845			all	0.06921
GMOY002846			all	0.16816
GMOY002847			NO-Gbre	0.35692
GMOY002848		X	all	0.03334
GMOY002849		X	all	0.00236
GMOY002851			all	0.16625
GMOY002852			all	0.05443
GMOY002853			all	0.17387
GMOY002854			all	0.00634
GMOY002855			all	0.03278
GMOY002856			NO-Gppi	0.05453
GMOY002857		X	all	0.06147
GMOY002858			NO-Gbre	0.99584
GMOY002859			NO-Gbre	0.25292
GMOY002860			NO-Gbre	0.79501
GMOY002861			all	0.06986
GMOY002862			NO-Gaut	0.3696
GMOY002863			all	0.04874
GMOY002866			NO-Gpai	0.04882
GMOY002867			all	0.04884
GMOY002869		X	all	0.03281
GMOY002870			NO-Gpai	0.14851
GMOY002871		X	all	0.05731
GMOY002873			all	0.10012
GMOY002874			all	0.05854
GMOY002876			all	0.03333
GMOY002878			NO-Gbre	0.55795
GMOY002879			NO-Gbre	0.19918
GMOY002881		X	all	0.08397
GMOY002882		X	NO-Gbre	0.14729
GMOY002883			all	0.08144
GMOY002884			all	0.22118
GMOY002887		X	all	0.07379
GMOY002889			all	0.14943
GMOY002891			NO-Gbre	0.33072
GMOY002892			all	0.13569
GMOY002893			NO-Gbre	0.04842
GMOY002894		X	all	0.09357
GMOY002895			all	0.77443
GMOY002896			NO-Gbre	0.40608
GMOY002897			NO-Gbre	0.13649
GMOY002898		X	all	0.09443
GMOY002899		X	all	0.1137
GMOY002900		X	all	0.10878
GMOY002902			all	0.04208
GMOY002903		X	all	0.04979
GMOY002904			all	0.1597
GMOY002905			all	0.12488
GMOY002906			all	0.13012
GMOY002908			all	0.07662
GMOY002909			NO-Gfui	0.11844
GMOY002911		X	NO-Gppi	0.05675
GMOY002912			NO-Gbre	0.10297
GMOY002913			all	0.02878
GMOY002914			all	0.04307
GMOY002915			all	0.29778
GMOY002917			all	0.1055
GMOY002919			NO-Gbre	0.34978
GMOY002920			all	0.05756
GMOY002922			NO-Gbre	0.31262
GMOY002923		X	all	0.0878
GMOY002925			NO-Gbre	0.45197
GMOY002926			NO-Gbre	0.28917
GMOY002928			all	0.05699
GMOY002929		X	all	0.10521
GMOY002930			all	0.12134
GMOY002931			NO-Gbre	0.1264
GMOY002933		X	NO-Gbre	0.49887
GMOY002935			all	0.09994
GMOY002936		X	all	0.03769
GMOY002937			all	0.0974
GMOY002938			NO-Gbre	0.25391
GMOY002940			all	0.05855
GMOY002941		X	all	0.05589
GMOY002946			all	0.07055
GMOY002949			all	0.10383
GMOY002951			NO-Gbre	0.04205
GMOY002952		X	all	0.17852
GMOY002953			NO-Gbre	0.17399
GMOY002954		X	NO-Gpai	0.0001
GMOY002955			all	0.07972
GMOY002956			all	0.09624
GMOY002957			NO-Gbre	0.14161
GMOY002958			all	0.24059
GMOY002960			all	0.14244
GMOY002962		X	NO-Gbre	0.23711
GMOY002963			NO-Gpai	0.17031
GMOY002966			all	0.06888
GMOY002968			all	0.02971
GMOY002969			all	0.16743
GMOY002970			all	0.14928
GMOY002971			NO-Gpai	0.20239
GMOY002972			all	0.10705
GMOY002974		X	all	0.00755
GMOY002975			all	0.0403
GMOY002977			NO-Gbre	0.24346
GMOY002982			NO-Gbre	0.17064
GMOY002983			NO-Gbre	0.44567
GMOY002984			all	0.08029
GMOY002985			all	0.08609
GMOY002986		X	NO-Gbre	0.23065
GMOY002988		X	all	0.12483
GMOY002989			all	0.0001
GMOY002991			all	0.0647
GMOY002993			all	0.09752
GMOY002994			all	0.09084
GMOY002996		X	NO-Gpai	0.02459
GMOY002999			all	0.03131
GMOY003000			all	0.05705
GMOY003002			all	0.06494
GMOY003003			NO-Gbre	0.23652
GMOY003005			NO-Gbre	0.05327
GMOY003008			NO-Gfui	0.07339
GMOY003009			all	0.09034
GMOY003010			all	0.17872
GMOY003014			all	0.05756
GMOY003015			all	0.07411
GMOY003016			all	0.07114
GMOY003017			all	0.07984
GMOY003019			all	0.11993
GMOY003020			NO-Gbre	0.56912
GMOY003021			NO-Gbre	0.37348
GMOY003023			NO-Gbre	0.05571
GMOY003025			NO-Gbre	0.14073
GMOY003026		X	all	0.03032
GMOY003029		X	all	0.0001
GMOY003030	X		all	0.43611
GMOY003032			all	0.08132
GMOY003033		X	NO-Gbre	0.25792
GMOY003034			all	0.29913
GMOY003035			all	0.06684
GMOY003036			all	0.20165
GMOY003037			all	0.00566
GMOY003039			all	0.0001
GMOY003041			all	0.05677
GMOY003042			all	0.13985
GMOY003043		X	NO-Gppi	0.06966
GMOY003044			all	0.00712
GMOY003045		X	all	0.11821
GMOY003046		X	all	0.07778
GMOY003047			all	0.20296
GMOY003048		X	NO-Gaut	0.19676
GMOY003049			all	0.1344
GMOY003050		X	NO-Gbre	0.32915
GMOY003052			all	0.03799
GMOY003053		X	all	0.16023
GMOY003054	X		NO-Gbre	0.48157
GMOY003055	X		all	0.01845
GMOY003057		X	all	0.05171
GMOY003060		X	NO-Gbre	0.26446
GMOY003061			all	0.01734
GMOY003062			NO-Gbre	0.04225
GMOY003063			all	0.06133
GMOY003064		X	all	0.07784
GMOY003065			all	0.03766
GMOY003068			all	0.06482
GMOY003069			all	0.0875
GMOY003070			all	0.04469
GMOY003071			all	0.01616
GMOY003073			NO-Gbre	0.14931
GMOY003074			NO-Gpai	0.03469
GMOY003075			all	0.07849
GMOY003076			NO-Gppi	0.0275
GMOY003078			all	0.01421
GMOY003079		X	all	0.03696
GMOY003080			all	0.08199
GMOY003081		X	all	0.09161
GMOY003082			all	0.12773
GMOY003084			all	0.05281
GMOY003085			all	0.07768
GMOY003087			all	0.0802
GMOY003088		X	all	0.07381
GMOY003089			all	0.09919
GMOY003090			all	0.00463
GMOY003091			all	0.10882
GMOY003092		X	all	0.08351
GMOY003093		X	all	0.03395
GMOY003094			all	0.13963
GMOY003097			NO-Gbre	0.39467
GMOY003101		X	all	0.17738
GMOY003102		X	all	0.07902
GMOY003103			all	0.04904
GMOY003104		X	all	0.0732
GMOY003107		X	all	0.11416
GMOY003110			NO-Gaut	0.02032
GMOY003111			NO-Gppi	0.1411
GMOY003112			NO-Gbre	0.17742
GMOY003113		X	NO-Gbre	0.42115
GMOY003114			all	0.07452
GMOY003115			NO-Gbre	0.02233
GMOY003116		X	all	0.05218
GMOY003117			NO-Gbre	0.13405
GMOY003119		X	all	0.09826
GMOY003121			all	0.13334
GMOY003126		X	all	0.06544
GMOY003127			all	0.14629
GMOY003131			all	0.11337
GMOY003133			NO-Gfui	0.05473
GMOY003136			NO-Gbre	0.26589
GMOY003138			all	0.1464
GMOY003139			all	0.26119
GMOY003140			all	0.04418
GMOY003142		X	NO-Gbre	0.05541
GMOY003143		X	NO-Gfui	0.07852
GMOY003144			NO-Gppi	0.37414
GMOY003145			NO-Gbre	0.47207
GMOY003147		X	all	0.14548
GMOY003148			all	0.12424
GMOY003151		X	all	0.05706
GMOY003153			all	0.1556
GMOY003154		X	all	0.09317
GMOY003155		X	all	0.05958
GMOY003157			NO-Gppi	0.0748
GMOY003159		X	NO-Gppi	0.20836
GMOY003160		X	all	0.08265
GMOY003161		X	all	0.04909
GMOY003163			all	0.09683
GMOY003165			NO-Gbre	0.28458
GMOY003168		X	all	0.018
GMOY003169			all	0.10365
GMOY003170			all	0.02883
GMOY003171		X	all	0.03784
GMOY003172		X	NO-Gbre	0.08534
GMOY003173			all	0.02618
GMOY003175			all	0.05925
GMOY003176		X	all	0.05353
GMOY003177			NO-Gbre	0.12367
GMOY003180			NO-Gbre	0.4737
GMOY003181			NO-Gbre	0.08154
GMOY003182			NO-Gbre	0.05452
GMOY003184			all	0.14898
GMOY003185			all	0.12528
GMOY003187			NO-Gppi	0.0344
GMOY003188		X	all	0.07889
[truncated: 6,099 more rows]
