# Supplementary material for: Viviparity and habitat restrictions may influence the evolution of male reproductive genes in tsetse fly (Glossina) species
Source: BMC Biol. 2021 Sep 23;19:211. doi: 10.1186/s12915-021-01148-4 (PMC8461966; doi:10.1186/s12915-021-01148-4)
Supplement: Supplementary file 2 — Additional file 2: Table S2. Level of selective pressure across the 5513 genes with orthologs in all six Glossina species. Selective pressure (dN/dS) values were estimated for each branch of the phylogeny. Genes over-expressed in MAGs or testes are indicated. [file 12915_2021_1148_MOESM2_ESM.xlsx]

## Sheet: all
Supplementary Table 2. Level of selective pressure across the 5,513 genes with orthologs in all six Glossina species. Selective pressure (dN/dS) values were estimated for each branch of the phylogeny. Genes over-expressed in MAGs or testes are indicated.
			gene	ID of the G. morsitans CDS							Branch (lineage)
			MAGGs	Gene overxpressed in Male Accessory Gland (see Scolari et al 2016)							Gaut	Glossina austeni
			TSTGs	Gene overxpressed in Male Testes (see Scolari et al 2016)							Gbre*	Glossina brevipalpis + ancestor of other G. spp.
											Gfui	Glossina fuscipes
			L	Total number of analyzed coding sites (N+S ≤ gene length)							Gmor	Glossina morsitans
			N	Number of non-synonymous sites							Gpai	Glossina pallidipes
			S	Number of synonymous sites							Gppi	Glossina palpalis
											aGmpa	Ancestor of G. morsitans, G. pallidipes and G. austeni
											aGmp	Ancestor of G. morsitans and G. pallidipes
			omegafix	Selective pressure (dN/dS), fixed in the whole phylogeny, estimated by PAML codeml model m0							aGfp	Ancestor of G. fuscipes and G. palpalis
			w	Selective pressure (dN/dS) estimated by PAML codeml free-ratio model in each branch of the phylogeny
			dN	Rate of non-synonymous substitutions estimated by PAML codeml free-ratio model in each branch of the phylogeny								* Gbre is sister to other G species,
			dS	Rate of synonymous substitutions estimated by PAML codeml free-ratio model in each branch of the phylogeny								analyses were done on an unrooted tree.
			to minimize biases, w values estimated for dS < 0.001 were set to NA; dN and dS values > 1 were set to 1; w values > 5 were set to 5
gene	MAGGs	TSTGs	omegafix	L	N	S	w-aGmpa	dN-aGmpa	dS-aGmpa	w-aGmp	dN-aGmp	dS-aGmp	w-Gmor	dN-Gmor	dS-Gmor	w-Gpai	dN-Gpai	dS-Gpai	w-Gaut	dN-Gaut	dS-Gaut	w-aGfp	dN-aGfp	dS-aGfp	w-Gfui	dN-Gfui	dS-Gfui	w-Gppi	dN-Gppi	dS-Gppi	w-Gbre*	dN-Gbre*	dS-Gbre*
GMOY000012			0.11293	5691	4256.8	1434.2	0.1505	0.0056	0.0374	0.4126	0.0008	0.002	0.0851	0.0021	0.025	0.1457	0.0035	0.0243	0.1387	0.007	0.0502	0.1053	0.0091	0.0863	0.0711	0.0005	0.0067	0.0361	0.0002	0.0064	0.1075	0.0528	0.4909
GMOY000013			0.11978	1170	835.7	334.3	0.0001	0	0.0502	0.8257	0.0013	0.0015	0.0436	0.0012	0.0286	0.7627	0.0087	0.0115	0.1014	0.0024	0.0241	0.1211	0.01	0.0825	0.0001	0	0.0061	0.0001	0	0.0062	0.1254	0.0618	0.4932
GMOY000018		X	0.11658	978	729.7	248.3	1.127	0.0041	0.0037	0.0001	0	0.008	0.0001	0	0.0167	0.0001	0	0.0166	0.2171	0.0027	0.0126	0.1891	0.0041	0.0219	0.0001	0	0.0082	0.0001	0	0.0084	0.118	0.0363	0.3072
GMOY000021		X	0.1455	810	610.2	199.8	0.3032	0.0059	0.0193	NA	0	0	0.0917	0.0033	0.0363	0.3197	0.0083	0.026	0.2999	0.0067	0.0222	0.2056	0.0146	0.0709	0.0001	0	0.0072	0.0881	0.0016	0.0187	0.1148	0.0536	0.4667
GMOY000024			0.03597	378	294.7	83.3	NA	0	0	NA	0	0	0.0001	0	0.0629	0.0001	0	0.0827	0.0346	0.0034	0.0991	0.0001	0	0.1346	0.2675	0.0035	0.013	0.0001	0	0.0112	0.049	0.0381	0.7784
GMOY000027			0.07402	624	485.9	138.1	0.1481	0.0082	0.0554	NA	0.0037	0	0.0748	0.0041	0.0553	0.074	0.0041	0.0556	0.1034	0.0048	0.0464	0.1187	0.0089	0.0749	0.1958	0.0041	0.0212	0.0784	0.002	0.0258	0.0439	0.0296	0.6739
GMOY000028		X	0.01067	2325	1725.9	599.1	0.0001	0	0.0159	0.111	0.0007	0.0062	0.0001	0	0.0163	0.0001	0	0.0251	0.0447	0.0016	0.0369	0.0161	0.0007	0.0429	0.0001	0	0.0102	0.0001	0	0.004	0.0058	0.0016	0.2799
GMOY000029		X	0.15246	1464	1080.6	383.4	0.0661	0.0031	0.0464	0.1191	0.0019	0.0159	0.1621	0.0047	0.0288	0.127	0.0028	0.022	0.1655	0.0047	0.0282	0.1767	0.0131	0.0741	0.3978	0.0018	0.0046	0.0672	0.001	0.0147	0.1623	0.0648	0.3997
GMOY000031			0.11991	1146	855.9	290.1	0.0486	0.0041	0.0834	0.2324	0.0012	0.0051	0.1264	0.0056	0.044	0.3216	0.0087	0.0271	0.1715	0.0103	0.0598	0.128	0.0109	0.085	0.0001	0	0.0071	0.1128	0.0012	0.0106	0.111	0.0561	0.5058
GMOY000032			0.113	1089	792.2	296.8	0.1911	0.0061	0.032	0.3504	0.0025	0.0073	0.0001	0	0.0149	0.0001	0	0.0354	0.2364	0.0052	0.022	0.117	0.0043	0.0368	0.2505	0.0026	0.0104	NA	0	0	0.1052	0.05	0.4748
GMOY000033			0.03362	561	391.9	169.1	0.7672	0.0026	0.0034	0.0001	0	0.0117	0.0001	0	0.0142	0.0001	0	0.0113	0.0001	0	0.0391	0.0566	0.0026	0.0464	0.0001	0	0.0062	0.0001	0	0.0063	0.0311	0.0105	0.3385
GMOY000059			0.03211	2118	1588.6	529.4	0.0552	0.0025	0.046	0.1213	0.0013	0.0105	0.0697	0.0025	0.0365	0.0362	0.0019	0.0526	0.0137	0.0006	0.0466	0.0609	0.0044	0.073	0.0001	0	0.004	NA	0	0	0.0225	0.012	0.5332
GMOY000062			0.11066	195	141.4	53.6	0.0001	0	0.0655	0.0001	0	0.0383	NA	0	0	0.1876	0.0072	0.0384	NA	0	0	0.3819	0.0218	0.0571	NA	0	0	0.0001	0	0.0191	0.0912	0.0217	0.2375
GMOY000067			0.11783	1524	1142.5	381.5	0.0974	0.0068	0.0694	0.1085	0.0027	0.0244	0.2806	0.0107	0.038	0.1958	0.0062	0.0318	0.1348	0.009	0.0667	0.0827	0.0094	0.1136	0.0001	0	0.0058	0.0643	0.0018	0.0276	0.113	0.0679	0.6008
GMOY000069			0.07894	1176	895.3	280.7	0.0323	0.0022	0.0683	0.0001	0	0.0157	0.2849	0.0056	0.0198	0.2249	0.0068	0.0301	0.0611	0.0034	0.0553	0.1635	0.009	0.0552	NA	0.0011	0	0.0001	0	0.0199	0.062	0.0347	0.5598
GMOY000070			0.05918	906	693.2	212.8	0.1026	0.0062	0.0604	0.0274	0.0003	0.012	0.0387	0.0014	0.0371	0.0344	0.0014	0.0418	0.0906	0.0041	0.0453	0.0584	0.0042	0.0712	0.0001	0	0.0116	0.0001	0	0.0092	0.0587	0.0392	0.6673
GMOY000071			0.11578	1431	1076.9	354.1	0.1112	0.0047	0.0421	0.4531	0.0065	0.0143	0.199	0.0056	0.0283	0.1593	0.0066	0.0414	0.0834	0.0058	0.0699	0.0626	0.0076	0.122	0.1834	0.0009	0.0051	0.1177	0.0019	0.0158	0.1129	0.0552	0.4893
GMOY000072			0.07335	1452	1109.2	342.8	0.0626	0.0028	0.0441	0.0319	0.0009	0.0282	0.0799	0.0018	0.0228	0.2099	0.0064	0.0306	0.1347	0.0055	0.0407	0.0299	0.0018	0.0597	0.0001	0	0.011	0.0526	0.0009	0.0171	0.07	0.0381	0.545
GMOY000074			0.29513	4722	3538.4	1183.6	0.3887	0.0093	0.024	0.1923	0.0022	0.0114	0.5263	0.014	0.0267	0.4159	0.0105	0.0252	0.4604	0.0158	0.0342	0.352	0.0277	0.0786	0.2193	0.0023	0.0105	1.2329	0.0023	0.0018	0.2154	0.0833	0.3868
GMOY000076			0.11226	1602	1179.5	422.5	0.0154	0.0007	0.0473	0.0001	0	0.0159	0.0318	0.0009	0.027	0.0326	0.0009	0.0264	0.0779	0.0017	0.0221	0.1792	0.0096	0.0537	0.0001	0	0.0124	0.0001	0	0.0048	0.1378	0.0814	0.5908
GMOY000077			0.06347	735	543.3	191.7	0.0869	0.0056	0.0649	0.1643	0.0019	0.0113	0.054	0.0018	0.0342	0.0001	0	0.0227	0.0945	0.0056	0.059	0.1448	0.0056	0.039	0.0001	0	0.0052	0.0001	0	0.0165	0.0533	0.0308	0.5786
GMOY000080			0.21656	891	666.3	224.7	NA	0.0045	0.0008	0.1359	0.0031	0.0225	0.8076	0.0153	0.019	0.2582	0.0123	0.0476	0.2735	0.009	0.0331	0.354	0.0187	0.0529	0.0824	0.0015	0.0182	0.0001	0	0.0043	0.1576	0.1029	0.6532
GMOY000081			0.07586	345	263.3	81.7	0.0001	0	0.0247	NA	0	0	0.0001	0	0.0131	0.2899	0.0038	0.0132	0.0001	0	0.0132	0.0001	0	0.0746	0.0001	0	0.0132	0.0001	0	0.013	0.1053	0.0385	0.3657
GMOY000082		X	0.13318	4596	3414.8	1181.2	0.2656	0.007	0.0263	0.1007	0.0012	0.0117	0.2684	0.0072	0.0267	0.1121	0.0027	0.0239	0.2806	0.0102	0.0364	0.1406	0.0105	0.0744	0.092	0.0005	0.0056	0.1362	0.0013	0.0092	0.1001	0.0472	0.4717
GMOY000089			0.02769	4137	3072.2	1064.8	0.0304	0.0013	0.0438	0.0001	0	0.0044	0.0329	0.001	0.0302	0.0323	0.0013	0.0411	0.0206	0.0017	0.0807	0.0161	0.0016	0.1025	0.0205	0.0003	0.0166	0.0755	0.001	0.0129	0.0297	0.0143	0.4815
GMOY000090			0.12219	1812	1302.1	509.9	0.1143	0.0044	0.0383	0.1701	0.0008	0.0046	0.1869	0.0085	0.0454	0.1121	0.0023	0.0204	0.2639	0.0163	0.0617	0.0684	0.0065	0.0953	0.0001	0	0.0102	0.0001	0	0.0089	0.1088	0.0409	0.3758
GMOY000091			0.20848	594	457.3	136.7	0.1611	0.0025	0.0155	0.2915	0.0026	0.0089	0.3517	0.0115	0.0328	0.3708	0.0113	0.0305	0.2417	0.0135	0.0558	0.2701	0.0233	0.0863	0.0001	0	0.0078	0.3012	0.0022	0.0074	0.1366	0.0348	0.2551
GMOY000092			0.13687	621	470.3	150.7	0.3936	0.0154	0.039	NA	0.0015	0	0.2647	0.0044	0.0166	0.1566	0.011	0.0699	0.2356	0.0094	0.0397	0.1609	0.018	0.1118	0.312	0.0044	0.0139	NA	0	0	0.0794	0.0489	0.6161
GMOY000093			0.1333	1563	1152.7	410.3	0.1121	0.0025	0.0219	0.0001	0	0.0082	0.199	0.007	0.0351	0.6616	0.0185	0.028	0.1244	0.0088	0.0709	0.0881	0.0108	0.123	0.7678	0.0009	0.0011	0.0001	0	0.0167	0.1111	0.0593	0.534
GMOY000095			0.05348	1665	1219.4	445.6	0.1301	0.0059	0.0453	0.0282	0.0008	0.0299	0.0507	0.0025	0.0484	0.0948	0.0034	0.0356	0.0257	0.0025	0.0973	0.0165	0.0016	0.0984	0.1917	0.0025	0.0129	0.0601	0.0017	0.0282	0.0539	0.0237	0.4386
GMOY000098			0.02659	2079	1523.6	555.4	0.0591	0.001	0.0172	0.0001	0	0.0131	0.0381	0.0013	0.0347	0.063	0.002	0.0316	0.0001	0	0.0421	0.0386	0.0037	0.0949	0.0001	0	0.0149	0.0001	0	0.017	0.0244	0.0113	0.4624
GMOY000099		X	0.04734	1359	1017	342	0.0001	0	0.059	0.0001	0	0.0105	0.1116	0.003	0.027	0.0529	0.001	0.019	0.0333	0.001	0.0302	0.0297	0.003	0.1002	0.0001	0	0.0098	0.4124	0.005	0.0121	0.0467	0.0241	0.5155
GMOY000102			0.02139	1929	1429	500	0.0001	0	0.029	0.0224	0.0008	0.0358	0.0001	0	0.033	0.0129	0.0007	0.0562	0.0154	0.0014	0.0883	0.0319	0.003	0.0929	0.2079	0.0007	0.0035	0.0001	0	0.0168	0.0237	0.0113	0.4748
GMOY000105			0.02315	1329	984.9	344.1	0.0606	0.0037	0.0604	0.0001	0	0.0155	0.0316	0.001	0.0326	0.0001	0	0.0381	0.1451	0.0031	0.0214	0.0324	0.0028	0.0856	0.0001	0	0.0025	0.0001	0	0.0274	0.0157	0.009	0.5739
GMOY000106			0.1099	4152	3093.7	1058.3	0.1179	0.0063	0.0531	0.2232	0.0015	0.0067	0.0971	0.0042	0.0427	0.1204	0.005	0.0418	0.0911	0.0065	0.0715	0.0778	0.0072	0.0931	0.2436	0.0028	0.0117	0.2045	0.0052	0.0252	0.1073	0.0583	0.5429
GMOY000107			0.0947	1917	1479.7	437.3	0.1044	0.005	0.048	0.1574	0.0023	0.0147	0.1053	0.0021	0.0196	0.0552	0.0027	0.0496	0.0595	0.0032	0.0533	0.1424	0.0112	0.0785	0.1339	0.0017	0.0129	0.0621	0.0017	0.0275	0.0923	0.0456	0.4935
GMOY000108			0.05382	882	668.5	213.5	0.0905	0.0015	0.0167	0.0001	0	0.0098	0.0001	0	0.0101	0.0001	0	0.0154	0.0452	0.0031	0.0678	0.0848	0.0045	0.0536	0.0001	0	0.0254	0.0001	0	0.0053	0.0593	0.023	0.3885
GMOY000120			0.06705	837	633.2	203.8	0.034	0.0018	0.0531	0.0653	0.0016	0.025	0.0001	0	0.0103	0.0787	0.0016	0.0208	0.0001	0	0.0173	0.0724	0.0048	0.0665	0.1581	0.0016	0.0103	NA	0	0	0.0715	0.0498	0.6964
GMOY000122			0.0001	306	224	82	0.0001	0	0.0063	0.0001	0	0.0125	NA	0	0	NA	0	0	NA	0	0	0.0001	0	0.0195	NA	0	0	NA	0	0	0.0001	0	0.2194
GMOY000124			0.02259	3444	2542.8	901.2	0.0139	0.0008	0.0568	0.0119	0.0003	0.022	0.0001	0	0.046	0.0086	0.0004	0.0457	0.0365	0.0017	0.0473	0.0237	0.0021	0.0899	0.0382	0.0004	0.0104	0.0688	0.0004	0.0058	0.025	0.0138	0.5527
GMOY000125			0.04316	1380	997.4	382.6	0.03	0.001	0.0341	0.0001	0	0.0013	0.0001	0	0.0278	0.0409	0.001	0.025	0.0001	0	0.0174	0.0548	0.0031	0.056	0.6766	0.001	0.0015	0.0001	0	0.0149	0.0487	0.0144	0.2953
GMOY000126			0.0977	5634	4162.6	1471.4	0.0646	0.0024	0.0376	0.1773	0.0012	0.0065	0.0499	0.0012	0.0241	0.0463	0.0014	0.0311	0.0633	0.0026	0.0404	0.1186	0.0077	0.0649	0.1826	0.0012	0.0063	0.1721	0.0013	0.0074	0.1054	0.0416	0.3952
GMOY000127			0.0753	732	571.7	160.3	0.1014	0.0052	0.0509	0.1326	0.0053	0.0398	0.1586	0.0053	0.0332	0.0332	0.0017	0.0523	0.0836	0.0053	0.0633	0.1431	0.0144	0.1006	NA	0	0	0.089	0.0018	0.02	0.0534	0.0362	0.6781
GMOY000129			0.01225	1161	849.9	311.1	0.0001	0	0.0169	0.0001	0	0.0057	0.0001	0	0.0277	0.0001	0	0.0386	0.0001	0	0.0302	0.0073	0.0012	0.1612	0.174	0.0012	0.0068	0.0001	0	0.0067	0.0151	0.0071	0.4705
GMOY000130			0.0683	1146	871.2	274.8	0.1107	0.0075	0.0674	0.0001	0	0.0077	0.1164	0.0085	0.0733	0.0669	0.0031	0.0457	0.1034	0.0046	0.0442	0.074	0.0103	0.1389	0.0001	0	0.0128	0.0764	0.0011	0.0149	0.054	0.036	0.6662
GMOY000133		X	0.01054	2160	1592.4	567.6	0.0001	0	0.0611	0.114	0.0006	0.0055	0.0309	0.0006	0.0203	0.0001	0	0.0333	0.0001	0	0.0373	0.0001	0	0.06	NA	0	0	0.0001	0	0.0074	0.0132	0.0057	0.429
GMOY000139			0.01673	876	663.2	212.8	0.0001	0	0.0303	NA	0	0	0.0399	0.0015	0.0381	0.0001	0	0.0417	0.0642	0.003	0.0474	0.0217	0.003	0.1391	0.0001	0	0.0143	0.116	0.0017	0.0147	0.0103	0.0061	0.5933
GMOY000140			0.17945	1845	1388.3	456.7	0.1633	0.0063	0.0383	0.3946	0.0086	0.0217	0.1834	0.0059	0.032	0.2778	0.0074	0.0266	0.4986	0.0131	0.0262	0.1897	0.0197	0.1038	NA	0.0008	0	0.231	0.0021	0.0092	0.1362	0.0918	0.6736
GMOY000148			0.0001	1341	942.4	398.6	0.0001	0	0.022	0.0001	0	0.0131	0.0001	0	0.0163	0.0001	0	0.0252	0.0001	0	0.0262	0.0001	0	0.0356	0.0001	0	0.0027	NA	0	0	0.0001	0	0.2142
GMOY000149		X	0.02491	705	520.7	184.3	0.0595	0.0019	0.0324	0.3007	0.0019	0.0064	0.0001	0	0.0362	0.0001	0	0.0392	0.0001	0	0.0422	0.0001	0	0.0825	NA	0	0	NA	0	0	0.0296	0.0136	0.4593
GMOY000150		X	0.0001	1146	897.8	248.2	0.0001	0	0.0063	NA	0	0	0.0001	0	0.0087	0.0001	0	0.0043	0.0001	0	0.0043	0.0001	0	0.0203	NA	0	0	NA	0	0	0.0001	0	0.1146
GMOY000151			0.03868	1404	1067.9	336.1	0.0001	0	0.0134	0.1775	0.0011	0.0064	0.0724	0.0009	0.0129	0.0001	0	0.0224	0.0173	0.0007	0.0422	0.0609	0.003	0.0493	0.0001	0	0.0093	0.0001	0	0.0064	0.0403	0.0179	0.4438
GMOY000154			0.11161	408	315.1	92.9	0.0001	0	0.0131	0.0001	0	0.0116	NA	0.0031	0	0.128	0.0063	0.0492	0.2501	0.0159	0.0634	0.2051	0.0161	0.0785	0.131	0.0032	0.0245	0.0001	0	0.0357	0.0849	0.0537	0.6329
GMOY000156			0.33374	435	322.2	112.8	0.198	0.0058	0.0294	0.0001	0	0.0093	NA	0.0031	0	NA	0	0	1.3529	0.0125	0.0093	NA	0.0132	0.0001	NA	0	0	NA	0.0062	0	0.2091	0.0533	0.255
GMOY000161			0.08907	1002	746.5	255.5	0.7624	0.006	0.0078	0.0948	0.0016	0.0166	0.3188	0.0095	0.0299	0.0527	0.0014	0.0257	0.0659	0.0039	0.0591	0.057	0.0053	0.0936	0.3127	0.0014	0.0044	0.3556	0.0014	0.0038	0.0655	0.0325	0.4957
GMOY000164		X	0.21899	2994	2212.9	781.1	0.2512	0.0057	0.0227	0.3694	0.0031	0.0084	0.2657	0.0109	0.0409	0.4742	0.0121	0.0256	0.1993	0.0099	0.0495	0.274	0.0173	0.0632	0.0763	0.0009	0.0122	0.0656	0.0009	0.0135	0.1879	0.0733	0.3901
GMOY000166			0.23776	1122	837.9	284.1	0.2876	0.0111	0.0387	0.35	0.0034	0.0098	0.7125	0.0103	0.0145	0.2686	0.0114	0.0425	0.3844	0.0152	0.0397	0.3863	0.0194	0.0502	0.5274	0.0035	0.0066	0.1091	0.0013	0.0117	0.1599	0.0715	0.4473
GMOY000167			0.11542	1719	1290.5	428.5	0.2799	0.0095	0.0341	0.9426	0.0025	0.0026	0.3664	0.0088	0.024	0.1692	0.0061	0.036	0.1777	0.0068	0.038	0.1275	0.0108	0.0844	0.0001	0	0.0126	0.0001	0	0.0068	0.0735	0.0397	0.5409
GMOY000168		X	0.04956	1851	1409.5	441.5	0.0001	0	0.0413	NA	0	0	0.0001	0	0.018	0.0553	0.0014	0.0262	0.102	0.0037	0.0363	0.0326	0.0021	0.0656	0.4247	0.0007	0.0017	0.1335	0.0007	0.0053	0.0523	0.0206	0.3937
GMOY000171			0.0001	465	327.4	137.6	0.0001	0	0.0153	0.0001	0	0.0068	0.0001	0	0.0229	0.0001	0	0.0231	0.0001	0	0.0232	0.0001	0	0.0398	NA	0	0	NA	0	0	0.0001	0	0.2987
GMOY000174		X	0.0676	4737	3478.4	1258.6	0.1294	0.0024	0.0185	0.0387	0.0003	0.0072	0.1217	0.0023	0.0186	0.0467	0.0012	0.0262	0.1123	0.0035	0.0307	0.0831	0.0056	0.0672	0.0001	0	0.0029	0.0423	0.0003	0.0068	0.057	0.021	0.3691
GMOY000177			0.03201	1422	1053.3	368.7	0.0001	0	0.0166	NA	0	0	0.0001	0	0.0083	0.0001	0	0.0083	0.7612	0.0107	0.014	0.0001	0	0.0442	NA	0	0	0.0001	0	0.0028	0.0035	0.001	0.2725
GMOY000178			0.01933	1167	860.2	306.8	0.0001	0	0.0519	0.0001	0	0.0185	0.0833	0.0012	0.0141	0.0001	0	0.0139	0.0382	0.0024	0.0619	0.0245	0.0023	0.0947	0.0001	0	0.0106	NA	0	0	0.018	0.0092	0.5099
GMOY000179			0.11027	1008	734.4	273.6	3.6387	0.0058	0.0016	0.0001	0	0.0113	0.2252	0.0041	0.0184	0.0001	0	0.0205	0.0001	0	0.0551	0.0133	0.0011	0.0817	NA	0	0	0.0001	0	0.0038	0.1476	0.0459	0.3107
GMOY000180			0.13445	477	380	97	0.1592	0.0165	0.104	NA	0	0	0.2375	0.0111	0.0467	0.1725	0.0108	0.0629	0.17	0.0081	0.0478	0.2285	0.0106	0.0464	0.0001	0	0.0221	NA	0.0026	0	0.0972	0.0567	0.5839
GMOY000188			0.0905	4128	3039.3	1088.7	0.053	0.0009	0.0163	0.2969	0.0175	0.0588	0.1982	0.0124	0.0623	0.1007	0.0082	0.0818	0.0754	0.0061	0.0803	0.0538	0.0013	0.0235	0.1816	0.0306	0.1686	0.0575	0.0074	0.129	0.0266	0.0124	0.4665
GMOY000192			0.05023	1608	1208	400	0.0237	0.0008	0.0351	0.1059	0.0009	0.0082	0.0001	0	0.024	0.0001	0	0.0378	0.0532	0.0025	0.0471	0.0067	0.0008	0.1216	0.0893	0.0017	0.0186	NA	0	0	0.0709	0.0281	0.3968
GMOY000194		X	0.00982	942	680	262	0.0001	0	0.0593	0.0001	0	0.0078	0.0001	0	0.0159	0.0001	0	0.0246	0.0611	0.0015	0.0247	0.0001	0	0.0223	NA	0	0	0.0001	0	0.0081	0.0102	0.0029	0.2849
GMOY000199			0.02486	1854	1396.4	457.6	0.0001	0	0.0739	0.2106	0.0015	0.007	0.0001	0	0.0338	0.0001	0	0.0472	0.0001	0	0.0366	0.0098	0.0007	0.0752	0.0001	0	0.0037	0.0364	0.0007	0.0204	0.034	0.0175	0.516
GMOY000200			0.05324	1383	1042.4	340.6	0.0478	0.0028	0.0594	0.1743	0.0019	0.0112	0.021	0.001	0.0461	0.0001	0	0.0427	0.0782	0.0039	0.0496	0.0996	0.0049	0.0494	0.0595	0.001	0.0163	0.2014	0.0029	0.0144	0.0464	0.0239	0.5145
GMOY000201			0.06271	906	670.3	235.7	0.0602	0.0017	0.0283	NA	0	0	0.3423	0.0015	0.0044	0.0788	0.0031	0.0387	0.0499	0.0015	0.0304	0.2173	0.0111	0.0512	0.0001	0	0.0042	0.0001	0	0.0044	0.0339	0.0105	0.31
GMOY000203			0.18798	486	365.9	120.1	0.0575	0.0028	0.0488	0.6727	0.0055	0.0082	0.0577	0.0027	0.047	0.3934	0.0109	0.0278	0.5779	0.0108	0.0187	1.7581	0.0142	0.0081	0.0001	0	0.027	0.5731	0.0054	0.0094	0.1372	0.0647	0.4717
GMOY000205			0.0266	405	317.6	87.4	NA	0.0031	0	0.1615	0.0031	0.0193	0.0476	0.0063	0.1314	0.0295	0.0031	0.1059	0.0001	0	0.0715	0.0001	0	0.1055	0.0001	0	0.0241	NA	0	0	NA	0.0256	NA
GMOY000206			0.03868	345	236.4	108.6	0.1244	0.0043	0.0348	NA	0.0043	0	0.0001	0	0.0304	0.2504	0.0043	0.0171	0.0001	0	0.0303	0.0001	0	0.0327	0.0001	0	0.0094	NA	0	0	0.0205	0.0085	0.4127
GMOY000207			0.07904	486	361.9	124.1	NA	0	0	0.32	0.0028	0.0087	0.076	0.0028	0.0365	0.0632	0.0028	0.0443	0.6147	0.0056	0.0091	0.0269	0.0028	0.1031	NA	0	0	0.0001	0	0.0086	0.0788	0.0533	0.6771
GMOY000208			0.10782	1665	1233.4	431.6	0.1591	0.0085	0.0532	0.4449	0.0047	0.0106	0.0927	0.0044	0.0477	0.1627	0.0063	0.0388	0.0709	0.0045	0.0638	0.1424	0.0114	0.0802	0.0001	0	0.0096	1.3511	0.0033	0.0024	0.0857	0.0551	0.6422
GMOY000209		X	0.04801	1173	871.8	301.2	0.3128	0.0017	0.0054	0.3469	0.0012	0.0033	0.0554	0.0012	0.0209	0.0001	0	0.0105	0.0001	0	0.0211	0.029	0.0017	0.0602	0.0001	0	0.0069	0.0001	0	0.0034	0.0496	0.0163	0.3285
GMOY000211			0.09818	3288	2394.8	893.2	0.0557	0.0025	0.0456	0.0001	0	0.0021	0.0776	0.0025	0.0321	0.1687	0.005	0.0295	0.1142	0.0042	0.0366	0.0378	0.0021	0.0548	0.9312	0.0034	0.0036	0.2066	0.0013	0.0061	0.0974	0.0436	0.447
GMOY000212			0.13757	825	612.2	212.8	0.4033	0.007	0.0174	0.0001	0	0.0198	0.0815	0.0033	0.0402	0.1089	0.0033	0.0303	0.5119	0.0235	0.0459	0.2001	0.0146	0.073	0.0001	0	0.0038	0.0001	0	0.0107	0.082	0.0345	0.4204
GMOY000213			0.1217	747	567.9	179.1	1.3421	0.0076	0.0056	0.3808	0.0035	0.0093	0.0742	0.0018	0.0239	0.0001	0	0.0237	0.2017	0.009	0.0444	0.1562	0.0104	0.0664	0.0001	0	0.0119	0.6427	0.0036	0.0056	NA	0.1164	NA
GMOY000216			0.03683	381	281.6	99.4	0.0001	0	0.0136	0.0001	0	0.0129	NA	0	0	0.0001	0	0.0219	0.0001	0	0.0091	0.0001	0	0.0708	0.1544	0.0035	0.0227	0.687	0.007	0.0102	0.025	0.0105	0.421
GMOY000221			0.21486	717	543.2	173.8	0.192	0.0097	0.0505	0.0824	0.0016	0.0189	0.3499	0.0101	0.0289	0.0745	0.003	0.0401	0.3081	0.0204	0.0663	0.1431	0.0146	0.1021	0.2953	0.0018	0.0062	NA	0.0037	0	0.2217	0.084	0.3788
GMOY000222			0.07315	2364	1722.1	641.9	0.0623	0.0016	0.0258	0.0001	0	0.0102	0.0295	0.0006	0.02	0.027	0.0006	0.0219	0.0479	0.0006	0.0123	0.0278	0.0018	0.0635	0.0001	0	0.0014	0.1737	0.0006	0.0034	0.0936	0.0297	0.3177
GMOY000223			0.19452	1344	1003.8	340.2	0.0986	0.0045	0.0452	0.621	0.003	0.0049	0.2297	0.0041	0.0178	0.2597	0.0088	0.0339	0.4349	0.02	0.046	0.2935	0.0242	0.0826	0.9432	0.003	0.0031	0.6314	0.002	0.0031	0.139	0.1093	0.7861
GMOY000224			0.11312	1521	1070.5	450.5	0.0514	0.0018	0.0344	0.0001	0	0.0088	0.0995	0.0009	0.0093	0.1351	0.0009	0.007	0.0639	0.0019	0.0296	0.1867	0.0048	0.0257	1.4841	0.0028	0.0019	0.0001	0	0.0051	0.1162	0.027	0.2321
GMOY000228			0.09927	708	512.5	195.5	0.0824	0.0037	0.0451	0.7485	0.002	0.0026	0.1209	0.004	0.0328	0.0001	0	0.0162	0.0001	0	0.0352	0.0996	0.0082	0.0823	0.0001	0	0.0054	NA	0	0	0.1085	0.07	0.6455
GMOY000234		X	0.05361	2145	1603	542	0.0495	0.0006	0.0129	0.0411	0.0006	0.0155	0.0359	0.0006	0.0175	0.0001	0	0.0243	0.1309	0.0038	0.0288	0.0082	0.0006	0.0774	0.0001	0	0.0101	0.0001	0	0.0093	0.0669	0.023	0.3435
GMOY000239			0.00331	801	567.1	233.9	0.0001	0	0.0226	0.0001	0	0.0238	0.0001	0	0.0184	0.0001	0	0.0183	0.0001	0	0.0426	0.0383	0.0018	0.0462	0.0001	0	0.0043	0.0001	0	0.0094	0.0001	0	0.348
GMOY000243		X	0.09852	6429	4727.8	1701.2	0.0735	0.0023	0.0308	0.2213	0.0008	0.0037	0.0714	0.0016	0.0223	0.1643	0.0034	0.0204	0.124	0.0036	0.0287	0.0471	0.0033	0.0702	0.2176	0.0013	0.0058	0.0653	0.0005	0.0069	0.1043	0.0405	0.3889
GMOY000246			0.03916	738	528.7	209.3	0.0001	0	0.0214	0.0001	0	0.0039	0.0736	0.0019	0.0257	0.369	0.0019	0.0051	0.0001	0	0.0163	0.1455	0.0057	0.0391	0.0001	0	0.0048	0.1227	0.0019	0.0155	0.0232	0.0095	0.4094
GMOY000248		X	0.02549	2670	1994.1	675.9	0.0001	0	0.0903	0.0001	0	0.0094	0.0304	0.001	0.0332	0.014	0.0005	0.0362	0.0375	0.0025	0.0678	0.0917	0.0106	0.1158	0.0001	0	0.0043	0.0001	0	0.0162	0.0164	0.0095	0.5762
GMOY000251			0.16077	891	685.4	205.6	NA	0.0077	0.0002	0.1736	0.0016	0.0092	0.2426	0.0064	0.0263	0.2125	0.0101	0.0476	0.3682	0.0177	0.048	0.5042	0.0234	0.0464	0.0001	0	0.005	0.2979	0.0015	0.005	0.0756	0.0471	0.6227
GMOY000252		X	0.01204	1500	1117	383	0.0001	0	0.0035	0.0001	0	0.0049	0.0001	0	0.0271	0.0001	0	0.0102	0.0001	0	0.0357	0.012	0.0009	0.0757	0.0001	0	0.0079	0.0001	0	0.0026	0.0153	0.0055	0.3574
GMOY000253			0.1344	2760	2067.8	692.2	0.1231	0.0038	0.031	0.3141	0.0029	0.0094	0.1223	0.0027	0.0221	0.1018	0.0039	0.0381	0.1067	0.0042	0.0391	0.159	0.0107	0.0676	0.0001	0	0.0012	1.2168	0.0039	0.0032	0.1236	0.0573	0.4634
GMOY000254			0.12495	789	599.7	189.3	0.2376	0.0145	0.061	NA	0.0015	0	0.3456	0.007	0.0202	0.2825	0.0037	0.0129	0.0835	0.0065	0.0779	0.0355	0.0012	0.034	0.0001	0	0.0058	NA	0.0033	0	0.1022	0.0656	0.6419
GMOY000255			0.01122	351	264.7	86.3	0.0001	0	0.0213	0.0001	0	0.0242	0.0001	0	0.0119	0.0001	0	0.0246	0.0001	0	0.0124	0.1061	0.0075	0.0708	0.0001	0	0.012	NA	0	0	0.0001	0.0001	0.5127
GMOY000256			0.0001	537	417	120	0.0001	0	0.0398	NA	0	0	NA	0	0	0.0001	0	0.0096	0.0001	0	0.0294	0.0001	0	0.0296	NA	0	0	NA	0	0	0.0001	0	0.0935
GMOY000258			0.05632	1023	780.2	242.8	0.0001	0	0.0448	0.0001	0	0.004	0.0586	0.0013	0.0219	0.0001	0	0.0175	0.0263	0.0013	0.0487	0.0733	0.0026	0.0354	0.0001	0	0.0085	NA	0	0	0.0761	0.0209	0.2754
GMOY000259			0.04211	2442	1806	636	0.0468	0.0017	0.0361	0.0938	0.0006	0.006	0.0254	0.0011	0.0441	0.0178	0.0006	0.0314	0.0129	0.0006	0.0434	0.0217	0.0017	0.0772	0.1842	0.0028	0.0153	0.1009	0.0011	0.0112	0.0445	0.0215	0.4832
GMOY000260			0.07473	486	355.9	130.1	0.0788	0.0028	0.0357	NA	0.0028	0	0.0001	0	0.0477	0.0001	0	0.0296	0.0001	0	0.0576	0.0001	0	0.0566	0.0001	0	0.0083	NA	0	0	0.1177	0.0408	0.3465
GMOY000261			0.08223	2790	2084.8	705.2	0.0763	0.0042	0.0554	0.101	0.0019	0.0191	0.076	0.0034	0.0441	0.0988	0.005	0.0501	0.1356	0.0079	0.0585	0.1006	0.011	0.1092	0.234	0.0014	0.0059	0.085	0.001	0.0121	0.0682	0.0425	0.6234
GMOY000262			0.0207	2058	1522.9	535.1	0.0128	0.0007	0.0512	0.0001	0	0.0076	0.0001	0	0.0356	0.0001	0	0.0481	0.0599	0.002	0.0329	0.0202	0.0013	0.0649	0.0001	0	0.0053	0.0001	0	0.0084	0.0239	0.0106	0.4444
GMOY000264			0.08165	1431	987.1	443.9	0.1636	0.0051	0.0312	0.0643	0.001	0.0153	0.1632	0.0041	0.0248	0.0735	0.002	0.0277	0.0175	0.001	0.059	0.014	0.001	0.0738	0.0001	0	0.0062	0.0001	0	0.0101	0.0969	0.0497	0.5127
GMOY000270			0.05133	1314	986.3	327.7	0.0001	0	0.0408	0.0558	0.001	0.0181	0.0208	0.001	0.0489	0.0001	0	0.0253	0.0739	0.0041	0.0553	0.0733	0.0051	0.0693	0.0791	0.001	0.0128	0.0001	0	0.0037	0.0566	0.0239	0.4226
GMOY000272		X	0.04047	3951	2844.7	1106.3	0.1212	0.0021	0.0172	0.0001	0	0.0075	0.0104	0.0004	0.0342	0.0819	0.0021	0.0259	0.0065	0.0004	0.0545	0.0516	0.0046	0.0892	0.0995	0.0004	0.0036	0.0001	0	0.0059	0.0398	0.0185	0.4639
GMOY000273			0.05306	876	641.6	234.4	0.0518	0.003	0.0572	0.0001	0	0.007	0.1342	0.0031	0.0234	0.0761	0.0047	0.0618	0.0001	0	0.0646	0.1973	0.0096	0.0484	0.0001	0	0.0092	0.0001	0	0.0089	0.0436	0.0291	0.6686
GMOY000274			0.02918	1548	1201.2	346.8	0.1195	0.0029	0.0239	0.0001	0	0.0323	0.0164	0.0008	0.0506	0.0001	0	0.0218	0.074	0.0025	0.0338	0.0469	0.0063	0.1352	0.0001	0	0.006	NA	0	0	0.0238	0.0229	0.9605
GMOY000275			0.01554	1188	892.8	295.2	0.0001	0	0.0253	0.0001	0	0.0282	0.0001	0	0.0314	0.0294	0.0011	0.0386	0.0001	0	0.0725	0.0199	0.0023	0.1143	0.0001	0	0.007	NA	0	0	0.0186	0.0102	0.5463
GMOY000277			0.10546	4584	3387.6	1196.4	0.0712	0.0023	0.0327	0.1716	0.002	0.0114	0.1787	0.0038	0.021	0.0657	0.0016	0.025	0.1157	0.0044	0.038	0.0941	0.0067	0.071	0.0694	0.0009	0.0129	0.1429	0.0012	0.0084	0.1063	0.0485	0.4562
GMOY000279		X	0.02187	1179	893.5	285.5	0.0581	0.0024	0.0419	0.0001	0	0.0043	0.0001	0	0.0416	0.0001	0	0.0313	0.0001	0	0.0272	0.0312	0.0023	0.0726	NA	0	0	NA	0	0	0.0227	0.0057	0.25
GMOY000281			0.00784	843	618.2	224.8	0.0555	0.0016	0.029	0.0001	0	0.0053	0.0001	0	0.0287	0.0001	0	0.034	0.1741	0.0032	0.0185	0.0001	0	0.0515	NA	0	0	0.0001	0	0.0047	0.0001	0	0.4444
GMOY000283			0.00983	981	725.1	255.9	0.0001	0	0.0156	NA	0	0	0.0001	0	0.0377	0.0001	0	0.0333	0.0529	0.0014	0.0264	0.0142	0.0014	0.0983	0.0001	0	0.0082	NA	0	0	0.0088	0.0055	0.6291
GMOY000284			0.09944	777	563.5	213.5	0.158	0.0033	0.0211	0.0001	0	0.0102	0.1264	0.0018	0.0144	0.1256	0.0018	0.0144	0.2035	0.0018	0.0089	0.173	0.0041	0.0237	0.0001	0	0.0047	0.0001	0	0.0097	0.0922	0.033	0.3577
GMOY000286			0.03137	2280	1702.4	577.6	0.0465	0.0017	0.0373	0.0881	0.0012	0.0134	0.0581	0.0024	0.0414	0.0207	0.0006	0.0286	0.0001	0	0.0128	0.0548	0.0038	0.0691	0.0001	0	0.0044	0.1165	0.0012	0.0102	0.0214	0.0093	0.4356
GMOY000290			0.06772	372	296.1	75.9	0.0001	0	0.0554	0.0001	0	0.0674	0.038	0.0033	0.0881	0.0001	0	0.059	0.2004	0.0136	0.0681	0.2206	0.0202	0.0917	0.6501	0.0032	0.005	0.1551	0.0066	0.0425	0.0485	0.0374	0.7728
GMOY000292			0.10005	1236	924.7	311.3	0.2289	0.0021	0.0092	0.2618	0.0008	0.0032	0.0915	0.0022	0.0237	0.0001	0	0.0242	0.045	0.0024	0.0543	0.1076	0.0071	0.0661	0.1374	0.001	0.0075	0.091	0.0011	0.0125	0.1112	0.0369	0.3314
GMOY000293		X	0.03163	2106	1469.3	636.7	0.0001	0	0.0156	0.0001	0	0.0053	0.0001	0	0.0163	0.0001	0	0.0073	0.0322	0.0007	0.0212	0.0001	0	0.0483	0.0001	0	0.0044	0.0001	0	0.0022	0.0449	0.011	0.245
GMOY000294		X	0.15624	2877	2180.1	696.9	0.1389	0.0054	0.039	0.9834	0.0024	0.0024	0.1048	0.0049	0.0463	0.2076	0.0072	0.0346	0.2619	0.0082	0.0313	0.1296	0.0103	0.0797	0.1756	0.0009	0.0051	0.1864	0.0024	0.0126	0.1471	0.0648	0.4402
GMOY000295			0.13368	699	527.6	171.4	0.4158	0.007	0.0169	0.1601	0.0018	0.0115	0.1368	0.0077	0.0561	0.1559	0.0077	0.0493	0.1039	0.0057	0.0551	0.0704	0.0048	0.0684	0.0622	0.0021	0.0344	0.7288	0.0017	0.0024	0.1362	0.0663	0.4864
GMOY000299		X	0.09162	1494	1110.9	383.1	0.1632	0.0044	0.0269	0.0423	0.0005	0.0109	0.1013	0.0027	0.027	0.0001	0	0.0229	0.0586	0.0032	0.0544	0.0571	0.0043	0.075	NA	0.0022	0	0.2001	0.0033	0.0165	0.0936	0.0342	0.3654
GMOY000300		X	0.20069	3774	2924	850	0.2063	0.0067	0.0323	0.443	0.0033	0.0076	0.1469	0.0071	0.0487	0.3058	0.0103	0.0338	0.3598	0.0115	0.0321	0.2591	0.0207	0.0799	NA	0.0007	0.0008	0.2666	0.0021	0.0078	0.1616	0.0916	0.5671
GMOY000304			0.05288	1392	971.1	420.9	0.3547	0.0031	0.0087	0.0001	0	0.0058	0.0001	0	0.0198	0.0001	0	0.0209	0.0001	0	0.0216	0.0681	0.0042	0.0614	0.0001	0	0.0024	0.0001	0	0.0097	0.0546	0.0225	0.4128
GMOY000307		X	0.09556	1020	747.9	272.1	NA	0.0012	0	0.0001	0	0.0263	0.0809	0.0041	0.0508	0.0686	0.0014	0.0198	0.0772	0.0027	0.0353	0.0404	0.0028	0.0699	NA	0.0014	0	0.0001	0	0.0153	0.1145	0.0491	0.4292
GMOY000309			0.1738	1821	1377.2	443.8	0.2182	0.0088	0.0403	NA	0.0014	0	0.2134	0.0074	0.0347	0.2072	0.0052	0.0252	0.314	0.0111	0.0354	0.1061	0.0091	0.0856	0.0001	0	0.0012	0.0694	0.0007	0.0105	0.162	0.0723	0.4462
GMOY000310		X	0.19293	3180	2276.7	903.3	0.3398	0.0094	0.0278	0.4817	0.003	0.0061	0.2317	0.0052	0.0225	0.2173	0.0055	0.0253	0.1497	0.0048	0.0321	0.175	0.0135	0.0772	0.3102	0.0018	0.0057	0.168	0.0018	0.0106	0.171	0.0509	0.2975
GMOY000312	X		0.09032	963	705.8	257.2	0.0001	0	0.0216	0.0001	0	0.0228	0.0967	0.0029	0.0298	0.0888	0.0014	0.0162	0.0649	0.0043	0.0665	2.6483	0.013	0.0049	0.0492	0.0014	0.029	0.1134	0.0014	0.0126	0.079	0.0446	0.5644
GMOY000315			0.05106	1101	846.1	254.9	0.0761	0.0015	0.0193	0.0775	0.0012	0.0153	0.2169	0.0072	0.0331	0.0277	0.0012	0.0429	0.0663	0.0024	0.0359	0.0676	0.007	0.1033	0.1386	0.0012	0.0087	NA	0.0011	0	0.0363	0.0325	0.8962
GMOY000316			0.09894	561	430.8	130.2	0.1006	0.0094	0.0931	NA	0	0	0.0457	0.0023	0.0499	0.2024	0.0118	0.0584	0.1055	0.0095	0.0896	0.2885	0.0097	0.0335	0.0001	0	0.0081	0.0001	0	0.0155	0.0817	0.048	0.5877
GMOY000322			0.21286	741	568.8	172.2	0.4522	0.0173	0.0383	0.2891	0.0082	0.0282	0.1962	0.013	0.0662	0.6982	0.0151	0.0216	0.0224	0.0021	0.0947	0.2501	0.0219	0.0874	0.5885	0.0107	0.0182	0.0001	0	0.0188	0.1856	0.08	0.4312
GMOY000324			0.10769	702	552.7	149.3	0.4082	0.0087	0.0214	0.2496	0.0036	0.0144	0.0001	0	0.0414	0.3251	0.0054	0.0168	0.0277	0.0018	0.0652	0.0276	0.0023	0.0823	NA	0	0	0.0001	0	0.0071	0.1242	0.0509	0.4101
GMOY000327		X	0.09348	2304	1719.1	584.9	0.0301	0.0012	0.0385	0.0001	0	0.0127	0.1056	0.0012	0.0111	0.0896	0.0018	0.0196	0.071	0.0024	0.0332	0.0498	0.0018	0.0358	0.3537	0.0006	0.0017	0.0001	0	0.009	0.1184	0.0344	0.2903
GMOY000328		X	0.02564	2889	2168.4	720.6	0.0223	0.0009	0.0415	0.0557	0.0005	0.0083	0.0165	0.0005	0.0283	0.0332	0.0009	0.0281	0.0216	0.0009	0.0431	0.0431	0.0028	0.0649	0.0001	0	0.0057	0.063	0.0005	0.0073	0.0228	0.01	0.436
GMOY000331		X	0.02872	2817	2098.6	718.4	0.0495	0.0014	0.0289	0.0661	0.0005	0.0072	0.0254	0.0005	0.0187	0.0252	0.001	0.0379	0.0489	0.0024	0.0489	0.0195	0.0014	0.074	0.0001	0	0.0027	0.0001	0	0.0075	0.027	0.0118	0.4387
GMOY000332		X	0.38507	657	488.7	168.3	0.4735	0.022	0.0465	NA	0.0051	0	0.3703	0.0167	0.045	0.7564	0.0116	0.0154	0.6981	0.022	0.0315	0.2948	0.0254	0.0862	0.335	0.0041	0.0123	NA	0	0	0.3272	0.1553	0.4745
GMOY000333			0.16836	2961	2216.7	744.3	0.1202	0.0064	0.053	0.1169	0.0034	0.029	0.1826	0.0065	0.0358	0.2875	0.0078	0.0272	0.2435	0.013	0.0533	0.3309	0.0197	0.0595	0.1302	0.0018	0.0138	0.2248	0.0019	0.0084	0.1347	0.0735	0.5457
GMOY000336			0.11492	2118	1600.2	517.8	0.0361	0.002	0.0561	0.1164	0.0016	0.0139	0.1733	0.0069	0.04	0.1052	0.0034	0.0319	0.1012	0.006	0.0589	0.1089	0.01	0.0917	0.1873	0.002	0.0105	0.0823	0.0012	0.0151	0.1249	0.0672	0.5381
GMOY000338		X	0.04829	6486	4793.7	1692.3	0.1209	0.0027	0.0226	0.037	0.0004	0.0113	0.0475	0.001	0.0221	0.0141	0.0004	0.0298	0.0406	0.0017	0.0413	0.0234	0.0015	0.0631	0.1182	0.0006	0.0053	0.0001	0	0.0128	0.0524	0.0223	0.4258
GMOY000342			0.03382	633	464.7	168.3	0.0942	0.0021	0.0225	NA	0	0	0.0001	0	0.0253	0.0464	0.0025	0.0532	0.0001	0	0.0395	0.0001	0	0.0663	NA	0	0	0.0001	0	0.0061	0.041	0.0173	0.4215
GMOY000343			0.03662	1194	913.8	280.2	0.0001	0	0.0371	0.0001	0	0.0192	0.0639	0.0022	0.0346	0.0436	0.0011	0.0253	0.0277	0.0022	0.0795	0.0001	0	0.1358	0.0001	0	0.008	0.0001	0	0.0143	0.0554	0.0244	0.4408
GMOY000345		X	0.0826	3750	2734.7	1015.3	0.0494	0.0025	0.0502	0.0952	0.0011	0.0114	0.0838	0.0028	0.0333	0.1595	0.0051	0.0318	0.0591	0.0028	0.0477	0.0806	0.0053	0.0663	0.0777	0.0004	0.005	0.0772	0.0007	0.0093	0.0835	0.0369	0.4422
GMOY000346			0.18991	2505	1890.4	614.6	0.2505	0.0121	0.0482	0.0714	0.0007	0.0097	0.5786	0.0105	0.0182	0.1789	0.0072	0.0404	0.2479	0.0129	0.0519	0.304	0.0189	0.0622	0.2663	0.0017	0.0062	0.0877	0.0015	0.0175	0.1441	0.0893	0.6197
GMOY000347		X	0.02809	2058	1558.1	499.9	0.0243	0.0007	0.0268	0.0001	0	0.0036	0.0285	0.0007	0.0229	0.0001	0	0.0421	0.0138	0.0007	0.0472	0.0084	0.0006	0.0769	0.0001	0	0.0019	0.0433	0.0006	0.0149	0.0354	0.0178	0.503
GMOY000349			0.17014	933	694.6	238.4	0.0266	0.0028	0.1045	0.0001	0	0.0047	0.2148	0.0029	0.0135	0.6042	0.0144	0.0239	0.4337	0.0104	0.024	0.9103	0.0059	0.0065	0.09	0.0117	0.1296	0.2587	0.0102	0.0392	0.1709	0.1036	0.6064
GMOY000352		X	0.03014	3600	2721.1	878.9	0.0119	0.0004	0.0298	0.0343	0.0004	0.0107	0.0236	0.0007	0.0311	0.0001	0	0.0431	0.0174	0.0011	0.0639	0.0335	0.0037	0.1104	0.0434	0.0004	0.0084	0.0534	0.0007	0.0137	0.0351	0.0159	0.454
GMOY000354			0.03201	1041	817.1	223.9	0.0001	0	0.0406	0.0001	0	0.027	0.0411	0.0012	0.0296	0.0001	0	0.0139	0.0764	0.0037	0.048	0.0193	0.0024	0.126	0.0001	0	0.0038	0.0001	0	0.0203	0.0372	0.0221	0.5935
GMOY000359			0.11059	1296	974.2	321.8	0.0436	0.0017	0.0388	0.1538	0.0011	0.0069	0.1328	0.0051	0.0387	0.2608	0.0062	0.0236	0.0567	0.003	0.0533	0.1677	0.0139	0.083	0.0754	0.001	0.0135	NA	0	0	0.1027	0.0465	0.4525
GMOY000360			0.02253	5025	3716.9	1308.1	0.0103	0.0005	0.0523	0.0817	0.0009	0.0113	0.0175	0.0008	0.0464	0.0161	0.0008	0.0505	0.0199	0.001	0.0492	0.0211	0.0023	0.1078	0.0001	0	0.0061	0.0267	0.0003	0.0101	0.0253	0.0088	0.3485
GMOY000361			0.20051	1638	1219.3	418.7	0.1236	0.0089	0.072	1.0394	0.0059	0.0057	0.4051	0.0316	0.078	0.6846	0.0229	0.0335	0.3186	0.0329	0.1033	0.2584	0.0265	0.1025	0.0001	0	0.0182	0.1896	0.0049	0.026	0.1044	0.0733	0.7013
GMOY000362		X	0.08286	2262	1692.3	569.7	0.1715	0.0023	0.0132	0.0761	0.0012	0.0157	0.061	0.0016	0.0256	0.1015	0.0032	0.0317	0.1205	0.0044	0.0367	0.1243	0.0115	0.0922	0.0001	0	0.0054	NA	0.0012	0	0.0619	0.0238	0.384
GMOY000364		X	0.0648	1374	1026.6	347.4	0.0001	0	0.0311	0.0525	0.001	0.0187	0.0737	0.002	0.0267	0.0194	0.001	0.0508	0.0537	0.003	0.0551	0.0914	0.0071	0.0779	0.2151	0.001	0.0046	0.0001	0	0.0106	0.074	0.0321	0.4333
GMOY000365			0.11862	1152	868.5	283.5	1.4979	0.0059	0.004	0.1187	0.0017	0.0142	0.1861	0.0083	0.0444	0.3231	0.0059	0.0182	0.153	0.0078	0.0509	0.1558	0.0165	0.1056	0.2031	0.0012	0.0057	0.0001	0	0.0194	0.0796	0.0459	0.577
GMOY000366			0.02282	891	672.7	218.3	NA	0.0015	0	0.0001	0	0.02	0.0001	0	0.021	0.0001	0	0.0521	0.0361	0.0015	0.042	0.0001	0	0.1196	0.0001	0	0.008	0.0001	0	0.0114	0.03	0.0136	0.4523
GMOY000372			0.1725	1002	735.2	266.8	0.0302	0.0017	0.056	0.155	0.0032	0.0209	0.0836	0.0028	0.0334	0.2896	0.0083	0.0288	0.2139	0.0093	0.0434	0.2859	0.0222	0.0778	0.3268	0.0069	0.0212	0.4624	0.0014	0.003	0.1551	0.077	0.4963
GMOY000375			0.0256	3477	2568.2	908.8	0.0166	0.0005	0.0326	0.0702	0.0008	0.0112	0.0162	0.0007	0.0417	0.0128	0.0005	0.0392	0.0124	0.0007	0.0542	0.0225	0.0015	0.0684	0.0414	0.0004	0.0094	0.0676	0.0004	0.0058	0.0289	0.0115	0.3972
GMOY000380			0.21264	2604	1961.8	642.2	0.4356	0.0087	0.02	0.3002	0.0043	0.0145	0.1332	0.0051	0.0384	0.1833	0.0069	0.0377	0.2372	0.0131	0.055	0.27	0.0231	0.0857	0.4676	0.0057	0.0123	0.3992	0.0031	0.0077	0.1776	0.0994	0.5595
GMOY000383		X	0.08556	1959	1478.3	480.7	0.0756	0.004	0.053	0.0001	0	0.0133	0.1005	0.0055	0.0547	0.0786	0.0027	0.0344	0.0788	0.0041	0.0523	0.125	0.0139	0.111	0.0501	0.0007	0.0136	0.0001	0	0.027	0.0864	0.0434	0.5019
GMOY000387			0.03143	3165	2314.8	850.2	0.0491	0.0009	0.0176	0.201	0.0004	0.0021	0.0396	0.0004	0.0109	0.0001	0	0.0152	0.0136	0.0004	0.032	0.0001	0	0.0669	0.1408	0.0009	0.0062	0.0001	0	0.0074	0.0373	0.0126	0.3383
GMOY000388			0.08083	1887	1433.7	453.3	0.0001	0	0.0807	0.1533	0.0021	0.0137	0.16	0.0042	0.0264	0.0756	0.0021	0.0278	0.0704	0.0028	0.0398	0.1873	0.007	0.0371	0.0001	0	0.0116	0.1142	0.0014	0.0121	0.0822	0.038	0.4629
GMOY000389		X	0.03923	1833	1411.9	421.1	0.0315	0.0007	0.0225	0.0314	0.0007	0.0226	0.055	0.0021	0.0391	0.0001	0	0.021	0.0428	0.0014	0.0331	0.0001	0	0.0835	0.2919	0.0007	0.0024	0.0001	0	0.0097	0.0492	0.0194	0.3938
GMOY000390			0.0809	1191	909.2	281.8	0.0298	0.001	0.0344	NA	0.0011	0.0006	0.0317	0.0011	0.0347	0.1453	0.0022	0.0152	0.0381	0.0022	0.0575	0.0787	0.0067	0.085	0.1457	0.0011	0.0076	0.0001	0	0.0037	0.0903	0.0474	0.5253
GMOY000391			0.04308	1614	1191	423	0.0627	0.0017	0.027	0.0001	0	0.0066	0.0001	0	0.0145	0.0001	0	0.0263	0.0858	0.0025	0.0297	0.009	0.0009	0.0944	0.0001	0	0.0021	0.0001	0	0.0053	0.0547	0.019	0.3474
GMOY000394			0.04561	807	610	197	0.0592	0.0017	0.0281	0.0001	0	0.0042	0.0001	0	0.0124	0.0001	0	0.014	0.0001	0	0.0243	0.0001	0	0.0378	NA	0	0	NA	0	0	0.0605	0.0168	0.2773
GMOY000398			0.11531	1149	875.9	273.1	0.2857	0.0071	0.025	0.0001	0	0.0235	0.0823	0.0046	0.0564	0.1554	0.0035	0.0223	0.1493	0.0058	0.0387	0.1262	0.008	0.0635	1.1376	0.0046	0.004	0.1577	0.0012	0.0075	0.0969	0.0469	0.4844
GMOY000399		X	0.0243	1158	857.5	300.5	0.0001	0	0.0062	0.0001	0	0.0045	0.0237	0.0011	0.0482	0.0001	0	0.0398	0.0358	0.0023	0.0642	0.032	0.0036	0.1114	NA	0	0	0.0001	0	0.0037	0.024	0.0103	0.4289
GMOY000407			0.06966	1176	872.5	303.5	0.0383	0.0028	0.0736	0.2147	0.0018	0.0082	0.0001	0	0.0266	0.104	0.0059	0.0562	0.1279	0.0041	0.0317	0.0772	0.0047	0.061	0.0001	0	0.0149	0.0001	0	0.0028	0.069	0.0357	0.5172
GMOY000410			0.00492	1272	931	341	0.0484	0.0011	0.0219	0.0001	0	0.0063	0.0001	0	0.016	0.0001	0	0.0095	0.0001	0	0.0191	0.0001	0	0.0625	NA	0	0	0.0001	0	0.0063	0.0036	0.0011	0.2926
GMOY000411			0.0429	1359	1012.3	346.7	NA	0.0009	0	NA	0	0	0.0313	0.001	0.0312	0.0246	0.001	0.0397	0.024	0.001	0.0407	0.0318	0.004	0.1247	0.0001	0	0.0047	0.0578	0.001	0.0168	0.0473	0.0237	0.501
GMOY000412		X	0.11453	7242	5356.6	1885.4	0.1893	0.0049	0.0257	0.0743	0.0008	0.0114	0.1088	0.0031	0.028	0.0935	0.0034	0.0359	0.0651	0.0018	0.028	0.2006	0.0127	0.0631	0.3305	0.0014	0.0041	0.1162	0.0009	0.0076	0.0993	0.0445	0.4481
GMOY000414			0.11251	708	539.2	168.8	0.0277	0.0034	0.1221	0.4187	0.0059	0.014	0.1359	0.0037	0.0273	0.0959	0.0056	0.0589	0.0869	0.0072	0.0834	0.2045	0.0253	0.1236	NA	0.0019	0	0.0736	0.0019	0.0256	0.1088	0.064	0.5881
GMOY000415			0.1906	1062	758	304	0.2921	0.0026	0.009	0.0001	0	0.0021	0.0807	0.0013	0.0164	0.1788	0.0027	0.0149	0.3655	0.0162	0.0442	0.2196	0.0247	0.1127	0.0885	0.0013	0.0142	0.2867	0.0028	0.0097	0.1622	0.0656	0.4046
GMOY000417		X	0.14905	2586	1905.1	680.9	0.2099	0.0024	0.0115	0.0389	0.0005	0.0138	0.1028	0.0021	0.0209	0.0001	0	0.0153	0.1994	0.0048	0.0241	0.0376	0.0019	0.0493	0.2254	0.0011	0.0047	0.0001	0	0.0013	0.1823	0.0532	0.2919
GMOY000418		X	0.02389	5619	4207.5	1411.5	0.0796	0.0024	0.0301	0.0497	0.0005	0.0108	0.0149	0.0005	0.032	0.051	0.0014	0.0281	0.0472	0.0021	0.0453	0.0182	0.0017	0.0914	0.0388	0.0002	0.0061	0.0001	0	0.0087	0.0187	0.0112	0.6021
GMOY000419			0.05751	1023	756.1	266.9	0.0866	0.0012	0.0143	0.0001	0	0.0077	0.0001	0	0.0229	0.0515	0.0013	0.0259	0.0289	0.0013	0.0463	0.0433	0.0042	0.0975	0.3792	0.0027	0.0071	0.0001	0	0.0127	0.0624	0.0378	0.6058
GMOY000424			0.07745	2241	1645.8	595.2	0.0968	0.0025	0.0256	0.0001	0	0.0141	0.0844	0.0024	0.0289	0.2019	0.0043	0.0211	0.0652	0.0036	0.0558	0.1163	0.0085	0.0732	0.0001	0	0.0035	0.0001	0	0.0126	0.0702	0.0354	0.5044
GMOY000425			0.18569	1335	1018.9	316.1	0.2305	0.0204	0.0887	0.0422	0.0006	0.0138	0.2918	0.0083	0.0283	0.184	0.0059	0.0322	0.1992	0.0171	0.0857	0.2459	0.0184	0.0749	0.0001	0	0.0067	0.3228	0.001	0.0031	0.1588	0.0762	0.4802
GMOY000426			0.06625	1371	1035.1	335.9	0.0581	0.0018	0.0317	0.0001	0	0.0222	0.0205	0.001	0.0472	0.0001	0	0.0294	0.049	0.0029	0.0593	0.0736	0.007	0.0957	0.2509	0.001	0.0039	0.0001	0	0.0085	0.0801	0.0452	0.5643
GMOY000428			0.04721	1263	919.8	343.2	0.0704	0.0033	0.0469	0.0852	0.0022	0.0253	0.1034	0.0011	0.0104	0.0472	0.0011	0.0228	0.1711	0.0057	0.0333	0.0312	0.0022	0.0691	0.0001	0	0.0096	0.0001	0	0.0065	0.0379	0.0219	0.5772
GMOY000429			0.04763	1242	901	341	0.0973	0.0038	0.0388	0.0567	0.001	0.0179	0.0548	0.0022	0.0408	0.0778	0.0033	0.0429	0.0228	0.0012	0.053	0.0481	0.002	0.0424	0.0001	0	0.0093	0.0001	0	0.0031	0.0443	0.0296	0.6674
GMOY000430			0.00343	2469	1806	663	0.0001	0	0.0324	0.0592	0.0006	0.0094	0.0001	0	0.0311	0.0001	0	0.0253	0.0001	0	0.0307	0.0001	0	0.0545	0.0001	0	0.0106	0.0404	0.0006	0.0138	0.0025	0.0011	0.4391
GMOY000431			0.16485	2739	2085.7	653.3	0.1981	0.0117	0.0591	0.0735	0.001	0.0137	0.2324	0.0115	0.0494	0.1472	0.0062	0.0419	0.4157	0.0275	0.0662	0.0998	0.011	0.1103	0.1173	0.0013	0.0114	0.3093	0.0025	0.0081	0.1278	0.0611	0.4778
GMOY000432			0.10969	2379	1783.1	595.9	0.189	0.0073	0.0388	0.2293	0.0028	0.012	0.0834	0.0042	0.0508	0.0882	0.0038	0.043	0.0912	0.0054	0.0594	0.1429	0.0103	0.0723	0.1613	0.0017	0.0104	0.1826	0.0017	0.0093	0.0974	0.0519	0.5329
GMOY000433			0.05855	627	470.8	156.2	0.0001	0	0.0073	NA	0	0	NA	0	0	0.0001	0	0.0137	0.1005	0.0042	0.042	0.0001	0	0.0348	NA	0	0	NA	0	0	0.067	0.0128	0.1913
GMOY000434			0.00161	1278	959.6	318.4	0.0001	0	0.0199	0.0001	0	0.0158	0.0001	0	0.0198	0.0001	0	0.0395	0.0001	0	0.0311	0.0131	0.0011	0.0807	NA	0	0	0.0001	0	0.0032	0.0001	0	0.4455
GMOY000435		X	0.10875	2907	2158.4	748.6	0.115	0.0052	0.0451	0.1072	0.0022	0.0205	0.1181	0.0042	0.0355	0.1787	0.0063	0.0354	0.1221	0.0067	0.0551	0.2638	0.0144	0.0546	0.1054	0.0009	0.0085	0.215	0.0015	0.0068	0.0793	0.0446	0.5626
GMOY000436			0.10026	528	386	142	0.4276	0.0026	0.0061	0.3205	0.0024	0.0075	0.0876	0.0026	0.0299	0.3562	0.0052	0.0147	0.2414	0.0054	0.0225	0.0602	0.0028	0.0472	0.0001	0	0.0075	0.0001	0	0.007	0.0778	0.0293	0.3762
GMOY000437		X	0.05066	3927	2909.1	1017.9	0.0782	0.0018	0.023	0.033	0.0003	0.0104	0.078	0.0028	0.0355	0.0143	0.0003	0.0241	0.0671	0.0031	0.0465	0.061	0.0055	0.0901	0.1323	0.0007	0.0052	0.2866	0.0014	0.0048	0.039	0.0143	0.3678
GMOY000441		X	0.00843	1323	971.4	351.6	0.0001	0	0.0424	0.0001	0	0.0217	0.0001	0	0.0134	0.0001	0	0.0204	0.0001	0	0.028	0.0001	0	0.0304	0.0001	0	0.0185	0.0001	0	0.0122	0.0123	0.0052	0.4209
GMOY000443			0.03635	501	380.2	120.8	0.1982	0.0053	0.0269	0.0001	0	0.0208	0.2933	0.0026	0.009	0.073	0.0026	0.0361	0.0356	0.0026	0.0742	0.0177	0.0026	0.1482	0.0001	0	0.008	0.0001	0	0.0098	0.0284	0.016	0.5636
GMOY000444			0.00508	1614	1205.4	408.6	NA	0.0008	0	0.0001	0	0.0176	0.0001	0	0.0375	0.0001	0	0.0426	0.0138	0.0008	0.0604	0.0001	0	0.1039	0.0001	0	0.0103	0.0001	0	0.0104	0.0045	0.0025	0.5504
GMOY000448			0.07984	3627	2659	968	0.0627	0.002	0.0321	0.0267	0.0004	0.0146	0.0912	0.0019	0.0206	0.0503	0.0015	0.0299	0.1149	0.0057	0.0493	0.0552	0.0037	0.067	0.1167	0.0007	0.0064	0.1136	0.0015	0.0132	0.084	0.0274	0.3262
GMOY000452			0.04489	678	511.7	166.3	0.0001	0	0.0156	NA	0	0	0.0001	0	0.0209	0.061	0.0039	0.064	0.0252	0.002	0.0777	0.0112	0.002	0.1738	0.0001	0	0.0067	0.0001	0	0.0066	0.0644	0.0351	0.5457
GMOY000456			0.02805	1263	928.1	334.9	0.0001	0	0.0247	0.0001	0	0.0027	0.0694	0.0011	0.0157	0.0489	0.0011	0.0223	0.0001	0	0.0488	0.0108	0.0011	0.1011	0.0001	0	0.0055	0.0001	0	0.0133	0.0365	0.0158	0.4339
GMOY000461			0.16572	432	325.7	106.3	1.6479	0.0064	0.0039	0.0001	0	0.008	0.0001	0	0.0612	0.118	0.0031	0.0266	0.0647	0.0031	0.0486	0.1218	0.0094	0.0774	NA	0.0031	0	NA	0	0	0.235	0.0455	0.1934
GMOY000462		X	0.06438	270	197.6	72.4	NA	0.0033	0	0.0001	0	0.0147	0.0001	0	0.0145	0.0001	0	0.0149	0.0001	0	0.0147	0.1247	0.0018	0.0148	NA	0	0	0.0001	0	0.0145	0.0661	0.0205	0.3105
GMOY000463			0.03671	6426	4761.9	1664.1	0.1424	0.0033	0.0234	0.0001	0	0.0109	0.042	0.0015	0.0351	0.0047	0.0002	0.0448	0.0234	0.0019	0.0813	0.022	0.0024	0.109	0.0262	0.0002	0.0081	0.0194	0.0002	0.0109	0.0412	0.0202	0.4903
GMOY000464			0.11372	2571	1944.4	626.6	0.0701	0.0039	0.0561	0.6013	0.0051	0.0085	0.1425	0.0059	0.0416	0.2044	0.0065	0.0319	0.0526	0.0055	0.1042	0.1739	0.0147	0.0847	0.2256	0.001	0.0045	0.1453	0.0015	0.0106	0.1004	0.0567	0.5648
GMOY000467			0.21285	972	749.2	222.8	0.1142	0.0068	0.0595	0.1635	0.002	0.0124	0.8077	0.0094	0.0116	0.3048	0.0127	0.0416	0.1304	0.018	0.1383	0.1952	0.0196	0.1002	0.0001	0	0.0144	NA	0.004	0	0.2375	0.1178	0.496
GMOY000468		X	0.0155	1629	1152.7	476.3	0.0001	0	0.0113	0.0001	0	0.004	0.0001	0	0.0155	0.0001	0	0.0105	0.0001	0	0.0133	0.0001	0	0.0328	0.0001	0	0.0021	0.0001	0	0.0065	0.0217	0.0053	0.2446
GMOY000469		X	0.09924	5331	3671	1660	0.1839	0.0019	0.0105	0.2106	0.0008	0.0039	0.1018	0.0011	0.0108	0.1334	0.0019	0.0144	0.1116	0.0019	0.0173	0.0677	0.0025	0.0371	0.0733	0.0002	0.0032	0.0579	0.0006	0.0102	0.0972	0.0255	0.2623
GMOY000473			0.03092	990	696.8	293.2	0.0601	0.0014	0.0241	0.0001	0	0.0031	0.039	0.0014	0.0371	0.0001	0	0.0287	0.2003	0.0103	0.0514	0.0001	0	0.077	0.0001	0	0.0108	NA	0	0	0.0148	0.0058	0.3913
GMOY000475			0.08548	1422	1055.7	366.3	0.0772	0.005	0.0645	0.1421	0.0023	0.016	0.0642	0.0029	0.0446	0.057	0.0029	0.0502	0.1155	0.0074	0.0641	0.1036	0.0095	0.0914	0.0627	0.001	0.0154	0.2076	0.001	0.0046	0.081	0.0397	0.4907
GMOY000476			0.00759	387	293.8	93.2	0.0001	0	0.0705	0.0001	0	0.0229	0.0001	0	0.0215	0.0001	0	0.0839	0.0952	0.0069	0.0727	0.0001	0	0.0454	0.0001	0	0.0241	0.0001	0	0.0208	0.0001	0.0001	0.5549
GMOY000478			0.16693	750	585.3	164.7	NA	0.0207	0	0.4236	0.0043	0.0102	0.4011	0.009	0.0223	0.1506	0.0106	0.0706	0.0408	0.0045	0.1104	0.1131	0.0253	0.2241	NA	0	0	0.2664	0.0034	0.0127	0.1549	0.0949	0.6129
GMOY000479			0.06302	771	562	209	0.1691	0.0068	0.0403	0.0001	0	0.0046	0.0514	0.0018	0.0351	0.0001	0	0.0204	0.1147	0.0036	0.0315	0.0739	0.0081	0.1102	0.0001	0	0.0147	0.0001	0	0.0104	0.0535	0.0222	0.4148
GMOY000481			0.04241	3129	2322	807	0.06	0.0026	0.0439	0.0414	0.0004	0.0107	0.0447	0.0009	0.0194	0.033	0.0009	0.0263	0.0308	0.0013	0.042	0.0345	0.0017	0.0498	0.0001	0	0.0039	0.0001	0	0.0039	0.0443	0.017	0.3843
GMOY000482			0.20187	1902	1467.6	434.4	0.3228	0.0138	0.0426	0.2726	0.005	0.0182	0.2171	0.0052	0.0242	0.1497	0.0052	0.0348	0.6316	0.0155	0.0246	0.1517	0.0134	0.0881	0.185	0.0013	0.0068	0.3639	0.0028	0.0078	0.1596	0.067	0.4197
GMOY000483			0.05331	990	720.5	269.5	0.0263	0.0014	0.0533	0.1021	0.0014	0.0139	0.1183	0.0014	0.0119	0.0903	0.0028	0.0314	0.0412	0.0014	0.0345	0.02	0.0014	0.0704	NA	0.0014	0	0.0001	0	0.0039	0.0542	0.023	0.4238
GMOY000484		X	0.0535	2562	1950.4	611.6	0.0579	0.0031	0.0527	0.1413	0.0015	0.0109	0.0959	0.003	0.0309	0.0533	0.002	0.0375	0.0583	0.0034	0.0579	0.0385	0.0055	0.142	0.0001	0	0.0097	NA	0.001	0.0008	0.0505	0.0249	0.4922
GMOY000485		X	0.15292	444	343.6	100.4	0.1163	0.006	0.0514	NA	0	0	0.0679	0.0029	0.0428	0.0001	0	0.0423	1.1204	0.0118	0.0105	0.1128	0.0028	0.0249	NA	0	0	NA	0	0	0.1646	0.0491	0.2981
GMOY000486		X	0.07799	1404	1020.6	383.4	0.0001	0	0.045	NA	0	0	0.0393	0.002	0.0499	0.0226	0.001	0.0447	0.0913	0.004	0.0436	0.0661	0.006	0.0904	0.122	0.002	0.0162	0.0495	0.001	0.0201	0.1004	0.0436	0.4337
GMOY000487			0.08808	963	726.4	236.6	NA	0	0	0.1602	0.0028	0.0172	0.2353	0.0069	0.0291	0.3234	0.0083	0.0257	0.1991	0.0097	0.0486	0.0289	0.0041	0.1434	0.0956	0.0014	0.0143	0.0586	0.0014	0.0236	0.0692	0.0384	0.5552
GMOY000488		X	0.03922	2349	1746.7	602.3	0.0542	0.001	0.0179	0.0288	0.0006	0.0199	0.0488	0.0017	0.034	0.0189	0.0006	0.0342	0.0154	0.0006	0.0419	0.0259	0.0019	0.0722	0.0785	0.0006	0.0073	0.3417	0.0017	0.005	0.0403	0.0179	0.4445
GMOY000490			0.13873	894	672.2	221.8	0.2159	0.0058	0.0271	0.333	0.0015	0.0046	0.0791	0.0045	0.0565	0.1033	0.0091	0.0879	0.2058	0.0119	0.0579	0.1143	0.0094	0.0821	0.0866	0.0015	0.0171	0.1208	0.0015	0.0122	0.1457	0.063	0.432
GMOY000492			0.06365	546	408.3	137.7	0.0001	0	0.0169	0.0001	0	0.0258	0.1311	0.0024	0.0185	0.0405	0.0024	0.0599	0.0846	0.0049	0.0576	0.2217	0.0123	0.0554	0.0001	0	0.0229	0.0001	0	0.0153	0.056	0.0354	0.632
GMOY000497			0.0001	288	209.1	78.9	NA	0	0	NA	0	0	0.0001	0	0.0131	0.0001	0	0.0132	NA	0	0	0.0001	0	0.0131	NA	0	0	NA	0	0	0.0001	0	0.2843
GMOY000498			0.05318	1188	872.3	315.7	0.1076	0.0033	0.0306	0.0807	0.0012	0.0143	0.0001	0	0.0307	0.1351	0.0035	0.0255	0.1177	0.0058	0.0489	0.0598	0.0026	0.0431	NA	0	0	0.0001	0	0.0068	0.0385	0.0161	0.4191
GMOY000500			0.09726	1266	961.1	304.9	0.1293	0.0048	0.0369	0.3519	0.0016	0.0046	0.1181	0.0054	0.0458	0.134	0.0064	0.0474	0.0816	0.0047	0.0577	0.0585	0.0076	0.1292	0.0001	0	0.0066	0.8643	0.0031	0.0036	0.0926	0.0503	0.543
GMOY000502			0.02841	1626	1182.1	443.9	0.0185	0.0008	0.0448	NA	0	0	0.0353	0.0009	0.0241	0.0377	0.0017	0.0454	0.0288	0.0017	0.0596	0.0379	0.0026	0.0684	0.0001	0	0.0039	0.0001	0	0.0104	0.0274	0.0111	0.4043
GMOY000503			0.23393	441	326.9	114.1	NA	0	0	0.4373	0.0031	0.0072	0.3767	0.0031	0.0083	0.2457	0.016	0.0651	0.516	0.0193	0.0374	0.1087	0.0094	0.086	NA	0	0	NA	0	0	0.22	0.0801	0.3639
GMOY000505			0.04597	768	575	193	0.1558	0.0017	0.0108	0.0001	0	0.0055	0.0874	0.0035	0.0403	0.0402	0.0018	0.0438	0.0511	0.0018	0.0343	0.0962	0.0072	0.075	0.0001	0	0.0106	0.1641	0.0018	0.0108	0.0313	0.0182	0.5794
GMOY000506			0.11887	846	638.2	207.8	0.0294	0.0003	0.0103	0.0001	0	0.0096	0.1019	0.0016	0.0153	0.0001	0	0.0208	0.098	0.0047	0.0478	0.2249	0.0138	0.0613	0.0001	0	0.005	0.2992	0.0015	0.0052	0.1187	0.0573	0.4826
GMOY000507		X	0.17468	5445	4095.5	1349.5	0.1338	0.0053	0.0395	0.4335	0.0042	0.0097	0.0687	0.0022	0.0319	0.1886	0.0054	0.0288	0.1936	0.008	0.0412	0.173	0.0119	0.0686	0.2848	0.0013	0.0046	0.1978	0.0014	0.0071	0.1774	0.065	0.3667
GMOY000508			0.08034	1053	769.6	283.4	0.0875	0.002	0.023	0.0001	0	0.0115	0.4758	0.0123	0.0258	0.0001	0	0.0154	0.1829	0.0028	0.0152	0.1231	0.0114	0.0923	0.3406	0.0013	0.0038	0.0001	0	0.0152	0.0419	0.0157	0.3745
GMOY000509			0.0859	738	540.2	197.8	0.0449	0.0018	0.0409	0.1784	0.0021	0.0118	0.1426	0.0038	0.0265	0.0705	0.0019	0.0268	0.0607	0.0036	0.0588	0.2054	0.0098	0.0478	0.0001	0	0.0156	0.0001	0	0.0217	0.0828	0.0364	0.4394
GMOY000510			0.15603	3567	2659.6	907.4	0.1068	0.0052	0.0487	0.1602	0.0009	0.0058	0.1837	0.0049	0.0268	0.2945	0.0064	0.0218	0.1675	0.0121	0.0724	0.1552	0.0108	0.0696	0.1593	0.0008	0.0047	0.1396	0.0011	0.0081	0.1497	0.0641	0.4281
GMOY000513			0.14124	1587	1170.8	416.2	0.053	0.0016	0.0304	0.0001	0	0.0083	0.1903	0.0061	0.0318	0.2589	0.0095	0.0368	0.3802	0.0212	0.0559	0.1091	0.0097	0.0887	0.0001	0	0.0121	0.0854	0.0009	0.0101	0.1172	0.0653	0.5572
GMOY000517			0.12408	528	378	150	0.0458	0.0019	0.0406	0.0001	0	0.0078	0.0483	0.0028	0.0588	0.6097	0.0446	0.0732	0.0424	0.0028	0.0652	0.4622	0.0453	0.098	NA	0	0	0.0001	0	0.014	0.0351	0.0195	0.5562
GMOY000518			0.04828	1083	787.4	295.6	1.722	0.0026	0.0015	0.0001	0	0.0113	0.1496	0.0026	0.0172	0.0001	0	0.0111	0.0278	0.0013	0.0464	0.0171	0.0026	0.1525	0.1332	0.0013	0.0097	0.0001	0	0.0223	0.0533	0.0263	0.4926
GMOY000519			0.09686	5487	4062.7	1424.3	0.1837	0.0059	0.0323	0.0552	0.0011	0.0195	0.1048	0.0054	0.0517	0.1386	0.0049	0.0357	0.1082	0.0064	0.0595	0.099	0.0091	0.0918	0.2749	0.0013	0.0047	0.2463	0.001	0.0039	0.0833	0.0516	0.6194
GMOY000520			0.02727	672	495.1	176.9	0.0816	0.0036	0.044	0.1767	0.0021	0.0119	0.0001	0	0.017	NA	0	0	0.0001	0	0.0342	0.1574	0.0055	0.035	0.0001	0	0.0109	0.0001	0	0.0064	0.009	0.0034	0.3829
GMOY000522			0.01839	810	571.7	238.3	NA	0	0	0.0001	0	0.0125	0.0001	0	0.0384	0.0001	0	0.0307	0.0001	0	0.015	0.0001	0	0.069	NA	0	0	NA	0	0	0.0247	0.0124	0.5019
GMOY000526			0.08095	675	510.3	164.7	0.0906	0.0039	0.0435	0.0001	0	0.0469	0.0403	0.002	0.0504	0.1974	0.0061	0.031	0.2701	0.0081	0.0301	0.1406	0.004	0.0285	0.0001	0	0.0129	NA	0	0	0.0664	0.0238	0.3577
GMOY000530			0.18791	546	403.9	142.1	0.0001	0	0.0178	0.2586	0.0025	0.0096	0.0001	0	0.008	0.4554	0.0074	0.0162	0.1525	0.0074	0.0483	0.0241	0.0025	0.1031	NA	0	0	0.0001	0	0.0081	0.2766	0.0848	0.3064
GMOY000531		X	0.07897	3246	2434.5	811.5	0.0554	0.0023	0.0415	0.2082	0.0015	0.007	0.0371	0.0012	0.0333	0.0323	0.0008	0.0255	0.1591	0.0052	0.0327	0.1556	0.0112	0.0723	0.1486	0.0016	0.011	0.0811	0.0008	0.01	0.0635	0.0283	0.4457
GMOY000532			0.2122	2406	1803.4	602.6	0.4213	0.0133	0.0316	0.2033	0.0027	0.0133	0.3963	0.0115	0.0291	0.1168	0.0061	0.0521	0.3956	0.0174	0.0439	0.1722	0.019	0.1106	0.4189	0.002	0.0048	0.3231	0.003	0.0094	0.1741	0.0891	0.5119
GMOY000536			0.04472	2376	1723.2	652.8	0.1518	0.0018	0.0117	0.0001	0	0.0099	0.0576	0.0018	0.0306	0.0001	0	0.0375	0.0541	0.0018	0.0327	0.019	0.0012	0.0618	0.128	0.0012	0.0092	0.0001	0	0.0098	0.0487	0.0179	0.3681
GMOY000538			0.07133	1713	1258.7	454.3	0.2301	0.0037	0.0161	0.1096	0.0024	0.0221	0.0439	0.0016	0.0368	0.0867	0.0024	0.0279	0.0663	0.0033	0.0491	0.0469	0.0045	0.0953	0.0001	0	0.0143	0.0288	0.0008	0.028	0.0748	0.0416	0.5559
GMOY000539		X	0.08974	2718	1921.1	796.9	0.0254	0.0009	0.0344	0.0001	0	0.0171	0.2287	0.0026	0.0114	0.0711	0.0016	0.0221	0.0124	0.0005	0.0421	0.2798	0.0059	0.0212	0.1168	0.0014	0.0118	0.0453	0.0002	0.0054	0.0958	0.0358	0.3735
GMOY000541			0.07138	948	723.3	224.7	0.269	0.0032	0.0118	0.0001	0	0.0145	0.1046	0.0041	0.0394	0.1	0.0041	0.0411	0.0312	0.0014	0.0441	0.0903	0.0079	0.0871	NA	0.0014	0	0.0001	0	0.0195	0.0619	0.0281	0.4538
GMOY000543		X	0.03236	4128	2951.9	1176.1	0.0175	0.0003	0.0195	0.0001	0	0.0079	0.0001	0	0.0154	0.2438	0.0014	0.0056	0.019	0.0007	0.0362	0.013	0.0007	0.0528	0.0633	0.0003	0.0054	0.0001	0	0.0059	0.0385	0.0089	0.2318
GMOY000544			0.03266	759	560.9	198.1	NA	0	0	0.0926	0.0035	0.0383	0.0251	0.0018	0.0704	0.3666	0.0035	0.0097	0.0001	0	0.0094	0.0001	0	0.1381	0.0001	0	0.0105	0.0001	0	0.0174	0.034	0.0179	0.5255
GMOY000549		X	0.02702	7083	5150.9	1932.1	0.0187	0.0005	0.0264	0.0414	0.0004	0.0094	0.011	0.0004	0.0355	0.0073	0.0002	0.0266	0.045	0.0018	0.0391	0.0247	0.0021	0.0833	0.0001	0	0.0067	0.0001	0	0.0118	0.0301	0.0122	0.4042
GMOY000550	X		0.08972	1401	1020.8	380.2	0.0456	0.002	0.0441	0.061	0.001	0.016	0.2026	0.0031	0.0155	0.1183	0.0039	0.0329	0.0475	0.0053	0.1113	0.0335	0.0029	0.0858	0.0591	0.001	0.0167	0.0554	0.001	0.0177	0.1156	0.0595	0.5141
GMOY000553	X		0.17532	789	608.7	180.3	0.2822	0.0065	0.0231	NA	0.0009	0	0.1307	0.0104	0.0795	NA	0.1832	NA	0.2418	0.015	0.0621	0.201	0.0291	0.1448	0.0001	0	0.0061	0.5628	0.0033	0.0059	0.1651	0.1064	0.6444
GMOY000555			0.01667	633	471.7	161.3	0.1232	0.0022	0.0175	0.0001	0	0.0137	0.0001	0	0.0919	0.0001	0	0.0536	0.0001	0	0.0962	0.0195	0.0021	0.1094	0.0001	0	0.0132	NA	0	0	0.0205	0.0127	0.6176
GMOY000556			0.15045	3348	2543.1	804.9	0.1259	0.0076	0.0606	0.1695	0.0031	0.0185	0.1254	0.005	0.0397	0.1592	0.0059	0.0369	0.0889	0.0078	0.0882	0.3906	0.0258	0.0662	0.098	0.0016	0.0163	0.3003	0.0023	0.0076	0.1316	0.0809	0.6143
GMOY000557			0.1304	1722	1321.3	400.7	0.1468	0.006	0.041	0.319	0.0048	0.0149	0.1613	0.0063	0.0392	0.3281	0.0038	0.0116	0.1207	0.0127	0.1053	0.1343	0.0126	0.0939	0.0001	0	0.025	0.051	0.0008	0.015	0.1253	0.0663	0.529
GMOY000558			0.0001	216	157.8	58.2	0.0001	0	0.0377	0.0001	0	0.0161	NA	0	0	NA	0	0	0.0001	0	0.0361	0.0001	0	0.0363	NA	0	0	0.0001	0	0.0173	0.0001	0	0.1477
GMOY000562			0.04429	1089	825.7	263.3	0.0003	0	0.0216	0.0643	0.0012	0.0189	0.2063	0.0073	0.0355	0.0318	0.0012	0.038	0.0315	0.0024	0.077	0.0441	0.0036	0.0821	0.1402	0.0012	0.0084	0.1321	0.0048	0.0366	0.0309	0.0224	0.7227
GMOY000569		X	0.05635	2148	1603.4	544.6	0.1171	0.0014	0.0119	0.1108	0.0019	0.0171	0.0664	0.0006	0.0094	0.0222	0.0006	0.0282	0.0418	0.0025	0.0606	0.0419	0.0037	0.088	0.1089	0.0013	0.0117	0.1232	0.0012	0.0099	0.0563	0.0182	0.3225
GMOY000570		X	0.09538	2076	1521	555	0.3256	0.0049	0.0151	0.0371	0.0007	0.0177	0.0751	0.0026	0.035	0.1223	0.004	0.0328	0.1967	0.0087	0.0441	0.0968	0.0085	0.0881	0.1886	0.0018	0.0095	0.0373	0.0002	0.0053	0.0701	0.0251	0.358
GMOY000572		X	0.08591	3078	2293.3	784.7	0.0643	0.0017	0.0258	0.1462	0.0009	0.006	0.0407	0.0009	0.0216	0.2178	0.0035	0.0162	0.102	0.004	0.0389	0.0475	0.0037	0.0782	0.2233	0.0009	0.0038	0.0948	0.0009	0.0095	0.0885	0.0265	0.299
GMOY000573			0.07237	1779	1328.8	450.2	0.7702	0.0053	0.0069	0.0001	0	0.0106	0.0741	0.003	0.0405	0.0935	0.003	0.0322	0.0855	0.0038	0.0441	0.0287	0.003	0.1043	0.7995	0.0023	0.0028	0.0859	0.0008	0.009	0.0643	0.0315	0.4897
GMOY000574			0.07664	1563	1226.1	336.9	0.1554	0.0042	0.0272	0.0001	0	0.0088	0.1842	0.005	0.0271	0.021	0.0008	0.0396	0.0918	0.0033	0.0361	0.0549	0.0041	0.0746	0.0001	0	0.0093	0.0001	0	0.0061	0.0766	0.0349	0.455
GMOY000575			0.07015	1779	1315.7	463.3	0.0001	0	0.0245	0.1349	0.0015	0.0113	0.0374	0.0008	0.0203	0.1144	0.0039	0.0337	0.1729	0.0046	0.0268	0.0668	0.0054	0.081	0.0001	0	0.0089	0.0001	0	0.0046	0.0664	0.0241	0.3623
GMOY000576		X	0.03325	381	278.2	102.8	0.0001	0	0.083	0.0001	0	0.0075	0.0001	0	0.0328	0.0001	0	0.0429	0.0789	0.0037	0.0463	0.1734	0.0036	0.0208	NA	0	0	NA	0	0	0.0345	0.0106	0.3077
GMOY000579			0.21728	1893	1440.6	452.4	0.2342	0.0086	0.0369	0.2054	0.0054	0.0262	0.2675	0.0111	0.0416	0.2433	0.0059	0.0244	0.3749	0.0151	0.0403	0.264	0.0301	0.1141	0.4867	0.0039	0.0081	0.2936	0.0031	0.0104	0.1686	0.0986	0.5849
GMOY000581			0.0001	345	259.9	85.1	0.0001	0	0.0434	0.0001	0	0.0403	0.0001	0	0.0241	0.0001	0	0.0646	0.0001	0	0.0111	0.0001	0	0.0227	NA	0	0	NA	0	0	0.0001	0.0001	0.6045
GMOY000582			0.03685	894	645.7	248.3	0.0001	0	0.022	NA	0	0	0.0604	0.0016	0.0258	0.1821	0.0016	0.0085	0.0001	0	0.0433	0.0423	0.0031	0.0743	0.1161	0.0016	0.0135	0.0001	0	0.0076	0.0352	0.0127	0.3596
GMOY000583			0.0001	582	418.8	163.2	0.0001	0	0.054	0.0001	0	0.0137	NA	0	0	0.0001	0	0.0335	0.0001	0	0.0132	0.0001	0	0.0137	0.0001	0	0.0026	0.0001	0	0.0109	0.0001	0	0.324
GMOY000584			0.00625	348	235.5	112.5	0.0001	0	0.0019	0.0001	0	0.0188	0.0001	0	0.0203	0.0001	0	0.0177	0.0001	0	0.0184	0.0001	0	0.0665	0.0001	0	0.0026	0.0001	0	0.0448	0.0088	0.0042	0.4795
GMOY000585			0.06846	810	595.7	214.3	0.1731	0.0051	0.0293	NA	0	0	0.0001	0	0.0148	0.1186	0.0017	0.0143	0.0001	0	0.0394	0.0001	0	0.0797	0.7576	0.0034	0.0045	0.0001	0	0.0098	0.0784	0.0238	0.3036
GMOY000587			0.0546	1539	1160.5	378.5	0.0284	0.0018	0.0645	0.061	0.0009	0.0142	0.0886	0.0035	0.0393	0.0315	0.0008	0.027	0.1243	0.0035	0.028	0.1008	0.0034	0.0336	0.0001	0	0.0255	NA	0	0	0.0515	0.0259	0.5035
GMOY000590		X	0.03095	7026	5160.3	1865.7	0.0407	0.0006	0.0154	0.0302	0.0006	0.0194	0.0195	0.0006	0.0319	0.036	0.0013	0.0369	0.0273	0.0015	0.056	0.0221	0.002	0.0884	0.0219	0.0002	0.0089	0.0001	0	0.004	0.0338	0.0155	0.4588
GMOY000592		X	0.1672	1914	1399	515	0.1411	0.0054	0.0382	0.2535	0.0022	0.0087	0.1171	0.0049	0.0417	0.1647	0.0046	0.0282	0.2083	0.0098	0.0472	0.1934	0.0139	0.0719	0.5917	0.0029	0.0049	0.4643	0.0043	0.0092	0.149	0.0733	0.4922
GMOY000593		X	0.04914	435	341	94	0.0001	0	0.0272	0.0001	0	0.008	0.0666	0.003	0.0445	0.0001	0	0.0117	0.0001	0	0.0645	0.0581	0.0059	0.1022	0.0001	0	0.0313	0.0001	0	0.025	0.0659	0.0338	0.5121
GMOY000600			0.01797	333	245.1	87.9	NA	0	0	0.0001	0	0.0122	0.0776	0.004	0.0519	0.0001	0	0.0026	0.072	0.004	0.0557	0.0001	0	0.1976	NA	0	0	0.0001	0	0.0271	0.0145	0.0079	0.5475
GMOY000601			0.06531	1008	728.2	279.8	0.3314	0.0028	0.0084	0.0001	0	0.0155	0.2184	0.0042	0.0191	0.1844	0.0028	0.0151	0.2716	0.0042	0.0153	0.0001	0	0.0466	0.0001	0	0.0151	NA	0	0	0.0473	0.0156	0.3286
GMOY000604			0.02236	996	715.7	280.3	0.0001	0	0.0484	0.0001	0	0.0033	0.0366	0.0014	0.0387	0.0001	0	0.0153	0.0001	0	0.0388	0.0327	0.0014	0.0431	NA	0	0	0.1242	0.0014	0.0113	0.0228	0.0112	0.4926
GMOY000605		X	0.08638	4113	3078.1	1034.9	0.0317	0.0013	0.0405	0.0945	0.0014	0.0144	0.0115	0.0003	0.0296	0.1289	0.003	0.023	0.1208	0.0043	0.0353	0.1886	0.0157	0.0831	0.1092	0.0007	0.006	0.0498	0.0003	0.0065	0.0739	0.0442	0.5977
GMOY000606			0.19707	1761	1327.3	433.7	0.2436	0.0058	0.0237	0.0001	0	0.0083	0.2498	0.0084	0.0336	0.355	0.0055	0.0155	0.411	0.0106	0.0258	0.1209	0.0074	0.0613	0.3418	0.0023	0.0068	0.0995	0.0007	0.0075	0.1783	0.0593	0.3326
GMOY000607		X	0.02427	6738	5026.5	1711.5	0.0266	0.0007	0.0282	0.0361	0.0005	0.0148	0.0465	0.0011	0.0231	0.0147	0.0005	0.0357	0.0361	0.0016	0.0441	0.0291	0.0028	0.0963	0.0792	0.0006	0.0075	0.0001	0	0.0054	0.0203	0.0092	0.4532
GMOY000609			0.0001	510	372.3	137.7	0.0001	0	0.0373	0.0001	0	0.0229	0.0001	0	0.0075	0.0001	0	0.0311	0.0001	0	0.0081	0.0001	0	0.0256	NA	0	0	NA	0	0	0.0001	0	0.2026
GMOY000610			0.01728	1890	1382.6	507.4	0.0001	0	0.0104	0.0001	0	0.0152	0.0001	0	0.0274	0.0442	0.0007	0.0165	0.0208	0.0007	0.0352	0.0203	0.0015	0.0719	0.0001	0	0.0039	0.0001	0	0.0042	0.018	0.008	0.4464
GMOY000611			0.02759	1005	738.5	266.5	NA	0	0	0.0001	0	0.0139	0.0001	0	0.0074	0.0001	0	0.0277	0.0001	0	0.0059	0.0156	0.0014	0.087	0.0001	0	0.0032	0.0001	0	0.0083	0.0355	0.0137	0.3843
GMOY000616			0.04555	1065	805	260	0.1006	0.0026	0.0256	0.107	0.0013	0.0118	0.0001	0	0.0506	0.0001	0	0.0205	0.0001	0	0.0123	0.0261	0.0013	0.0486	0.0001	0	0.004	1.0199	0.0019	0.0019	0.0507	0.019	0.3743
GMOY000617			0.07758	1932	1429.5	502.5	0.1228	0.0021	0.0169	0.0001	0	0.011	0.1004	0.0049	0.0491	0.0144	0.0007	0.0486	0.1741	0.0049	0.0283	0.0535	0.0071	0.1331	0.3316	0.0014	0.0042	0.0723	0.0014	0.0192	0.081	0.0351	0.4331
GMOY000618		X	0.19954	783	578.3	204.7	0.0243	0.001	0.0429	0.7768	0.0027	0.0034	0.2701	0.0105	0.0387	0.0864	0.0038	0.0436	0.154	0.0113	0.0735	0.2856	0.0235	0.0821	0.0001	0	0.0101	NA	0	0	0.2252	0.1026	0.4554
GMOY000625		X	0.10078	3261	2418.2	842.8	0.08	0.0024	0.0304	0.0972	0.0007	0.0072	0.1085	0.0033	0.0308	0.0708	0.0029	0.0413	0.0771	0.0031	0.0398	0.1021	0.0069	0.0677	0.1635	0.0012	0.0076	0.0001	0	0.0047	0.1099	0.0361	0.3283
GMOY000628			0.05654	1284	993.4	290.6	0.0551	0.0039	0.0714	0.0373	0.001	0.0272	0.0378	0.002	0.0536	0.0222	0.001	0.0456	0.0154	0.001	0.0658	0.0597	0.0073	0.1225	0.0872	0.0011	0.0121	0.1633	0.001	0.0061	0.0652	0.0438	0.6718
GMOY000629			0.0001	315	245.7	69.3	0.0001	0	0.0788	0.0001	0	0.0177	0.0001	0	0.0159	0.0001	0	0.0984	0.0001	0	0.0472	0.0001	0	0.324	NA	0	0	0.0001	0	0.0161	0.0001	0	0.4258
GMOY000632			0.02187	894	633.2	260.8	0.0001	0	0.005	NA	0	0	0.0853	0.0016	0.0186	0.0001	0	0.0214	0.0001	0	0.0385	0.0001	0	0.0759	0.0001	0	0.0041	0.2023	0.0016	0.0079	0.0233	0.0096	0.4114
GMOY000634		X	0.09769	2181	1604.1	576.9	0.0455	0.0013	0.029	0.1303	0.0018	0.0137	0.1031	0.0036	0.0353	0.0579	0.0027	0.047	0.0638	0.0032	0.0496	0.1072	0.0099	0.0926	0.4512	0.0019	0.0042	0.073	0.0013	0.0174	0.105	0.0489	0.4661
GMOY000635			0.01027	1752	1276.2	475.8	0.0001	0	0.0157	0.0001	0	0.003	0.0001	0	0.0113	0.0001	0	0.0113	0.0001	0	0.022	0.0001	0	0.0397	NA	0	0	NA	0	0	0.0142	0.0039	0.2768
GMOY000636			0.0001	564	396.5	167.5	0.0001	0	0.0086	NA	0	0	0.0001	0	0.0288	0.0001	0	0.0121	0.0001	0	0.0358	0.0001	0	0.0588	NA	0	0	0.0001	0	0.0058	0.0001	0.0001	0.5394
GMOY000640			0.17487	894	680.8	213.2	0.1148	0.0077	0.0673	2.018	0.0034	0.0017	0.0671	0.003	0.0449	0.0805	0.0045	0.0556	0.3101	0.0117	0.0377	0.2755	0.0339	0.123	0.0001	0	0.02	NA	0.0015	0	0.1654	0.0783	0.4731
GMOY000649		X	0.1015	489	361.5	127.5	0.1837	0.0055	0.0302	0.0001	0	0.01	0.3454	0.0028	0.008	0.1103	0.0028	0.025	0.1203	0.0028	0.0232	0.0001	0	0.058	0.0001	0	0.0082	0.0001	0	0.0163	0.1212	0.0317	0.2617
GMOY000651			0.06926	1245	969.4	275.6	0.1291	0.0028	0.0213	0.0001	0	0.006	0.0776	0.0017	0.0221	0.066	0.0024	0.037	0.106	0.0065	0.0612	0.0693	0.0106	0.1526	0.3402	0.001	0.0031	0.0001	0	0.0281	0.0645	0.0405	0.6278
GMOY000652		X	0.0962	1278	937.5	340.5	0.0001	0	0.0301	0.0001	0	0.0189	0.0928	0.0011	0.0114	0.0745	0.0021	0.0285	0.0285	0.0011	0.0373	0.1102	0.0086	0.0784	0.4431	0.0022	0.0049	0.1456	0.0011	0.0075	0.1182	0.0387	0.3279
GMOY000653			0.09676	1272	966.7	305.3	0.2715	0.0063	0.0233	NA	0.0013	0	0.2147	0.0069	0.0322	0.1069	0.0024	0.0223	0.1546	0.0074	0.0478	0.0652	0.0089	0.137	0.0001	0	0.0107	0.0001	0	0.0074	0.0802	0.0404	0.5046
GMOY000654		X	0.03541	1932	1396.2	535.8	0.0001	0	0.0256	0.1621	0.0007	0.0044	0.1856	0.0051	0.0273	0.155	0.0036	0.0233	0.0812	0.0043	0.0535	0.0121	0.0007	0.0596	0.0001	0	0.01	0.0001	0	0.008	0.0156	0.0058	0.3701
GMOY000655		X	0.13421	3969	3015.5	953.5	0.2615	0.0119	0.0456	0.1925	0.0021	0.0109	0.1092	0.0054	0.0496	0.0735	0.0031	0.0423	0.1186	0.007	0.059	0.129	0.013	0.1005	0.4478	0.0024	0.0053	0.1167	0.0013	0.011	0.127	0.0674	0.5304
GMOY000656			0.09711	1407	1052.9	354.1	0.0763	0.003	0.0397	1.4639	0.0048	0.0033	0.0748	0.0038	0.0505	0.2248	0.0087	0.0385	0.1582	0.0135	0.0854	0.0466	0.0039	0.0831	0.0667	0.0009	0.014	0.0301	0.001	0.0324	0.0842	0.0515	0.611
GMOY000659		X	0.03066	915	668.7	246.3	NA	0	0	0.0001	0	0.004	0.0001	0	0.0166	0.0001	0	0.0044	0.0001	0	0.0263	0.0001	0	0.0341	NA	0	0	0.0001	0	0.0042	0.0421	0.0105	0.2486
GMOY000662			0.16446	753	536.6	216.4	NA	0.0033	0	0.1298	0.004	0.031	0.3566	0.0139	0.039	0.0614	0.0015	0.0252	0.2476	0.012	0.0483	0.2564	0.0209	0.0816	0.0001	0	0.0044	NA	0.0039	0	0.1103	0.0636	0.5763
GMOY000663			0.06942	1110	849.3	260.7	NA	0	0.0005	0.0001	0	0.0164	0.058	0.0035	0.0602	0.0221	0.0012	0.0562	0.0726	0.0036	0.0498	0.0589	0.0059	0.0995	NA	0	0	0.0001	0	0.0124	0.0832	0.0466	0.5598
GMOY000664			0.09637	474	370.8	103.2	1.2864	0.0136	0.0105	0.1746	0.0076	0.0435	0.0001	0	0.0561	0.2489	0.0108	0.0433	0.0326	0.0032	0.0976	0.0765	0.0143	0.1866	NA	0.0042	0	0.0623	0.0013	0.0208	0.072	0.0376	0.5213
GMOY000667		X	0.05886	465	356.6	108.4	NA	0	0	0.0001	0	0.0311	0.1885	0.0057	0.03	0.0001	0	0.0412	0.0001	0	0.0304	0.0001	0	0.0201	0.0001	0	0.0199	NA	0	0	0.0735	0.0261	0.3545
GMOY000669			0.07463	1347	1022.6	324.4	0.0319	0.0006	0.0184	0.0001	0	0.015	0.0001	0	0.0209	0.0493	0.001	0.02	0.0653	0.003	0.046	0.0761	0.0073	0.0965	0.144	0.002	0.0137	0.0001	0	0.0029	0.0845	0.0407	0.4822
GMOY000670			0.08335	3153	2425.8	727.2	0.1557	0.0055	0.0354	0.0394	0.0005	0.0118	0.0596	0.0019	0.0315	0.141	0.0041	0.0288	0.1034	0.0065	0.0633	0.1134	0.0136	0.1202	0.1555	0.0014	0.0093	0.1327	0.0015	0.0115	0.0643	0.045	0.699
GMOY000672			0.22047	732	567.2	164.8	1.2746	0.0166	0.013	0.3713	0.0037	0.01	0.2687	0.0107	0.0399	0.7624	0.009	0.0118	0.1361	0.0163	0.1195	0.1768	0.028	0.1584	NA	0	0	0.2842	0.0018	0.0063	0.1955	0.1173	0.6001
GMOY000673			0.11293	1347	1027.5	319.5	0.0821	0.0084	0.1019	0.0001	0	0.021	0.1748	0.0049	0.0282	0.1419	0.0059	0.0415	0.1001	0.011	0.1097	0.2671	0.0205	0.0766	0.6531	0.002	0.003	0.0001	0	0.0102	0.0934	0.0498	0.5333
GMOY000674			0.05688	969	730.4	238.6	0.0953	0.0014	0.0143	0.0001	0	0.0072	0.2572	0.0041	0.0161	0.0001	0	0.0439	0.0201	0.0014	0.0684	0.0681	0.0055	0.0813	0.3048	0.0014	0.0045	NA	0	0	0.0559	0.0339	0.6064
GMOY000676			0.02918	1371	996.5	374.5	0.0001	0	0.0518	0.0001	0	0.0095	0.0339	0.001	0.0302	0.0001	0	0.0332	0.0001	0	0.0409	0.0469	0.0021	0.0438	0.0001	0	0.0055	0.0001	0	0.0055	0.0374	0.0164	0.4375
GMOY000679			0.0146	330	234.3	95.7	0.0001	0	0.0232	NA	0	0	0.0001	0	0.056	0.0001	0	0.0107	NA	0	0	0.0001	0	0.021	NA	0	0	NA	0	0	0.0237	0.0043	0.1794
GMOY000680			0.04874	771	579.5	191.5	0.0482	0.0017	0.0357	0.0001	0	0.0044	0.0001	0	0.0405	0.0439	0.0017	0.0392	0.0001	0	0.0472	0.0001	0	0.1267	0.0001	0	0.008	0.2074	0.0017	0.0083	0.0712	0.0373	0.5237
GMOY000681			0.18858	1965	1444.9	520.1	0.2816	0.0088	0.0312	0.7758	0.0029	0.0038	0.1961	0.0057	0.0292	0.2443	0.0099	0.0405	0.0828	0.0042	0.0513	0.1549	0.0173	0.1118	0.0001	0	0.0147	0.0625	0.0007	0.0112	0.2034	0.1077	0.5294
GMOY000683		X	0.05443	3327	2451.7	875.3	0.681	0.0018	0.0026	0.2031	0.0012	0.0058	0.022	0.0008	0.0342	0.0733	0.0025	0.034	0.0523	0.0028	0.0533	0.046	0.0053	0.115	0.0318	0.0004	0.0123	0.0001	0	0.0088	0.0519	0.0301	0.5795
GMOY000684			0.0001	441	310	131	0.0001	0	0.0297	0.0001	0	0.0167	0.0001	0	0.0155	0.0001	0	0.0259	0.0001	0	0.0349	0.0001	0	0.0448	0.0001	0	0.007	0.0001	0	0.0093	0.0001	0	0.3467
GMOY000687			0.10046	3108	2307.7	800.3	0.3212	0.0045	0.0139	0.1637	0.0009	0.0054	0.1953	0.0031	0.0159	0.2016	0.0044	0.0218	0.0756	0.0027	0.0359	0.0512	0.003	0.0584	0.0378	0.0004	0.0117	0.0001	0	0.0013	0.0921	0.0338	0.3675
GMOY000689	X		0.1126	1989	1476.8	512.2	0.1744	0.0084	0.0483	0.1864	0.0016	0.0087	0.2114	0.0079	0.0372	0.0907	0.0048	0.0529	0.0925	0.0056	0.0604	0.1411	0.007	0.0498	0.5138	0.0047	0.0091	0.0084	0.0002	0.0232	0.0967	0.0687	0.7101
GMOY000690			0.10479	2640	1974.1	665.9	0.2238	0.0069	0.0306	0.0733	0.0019	0.0266	0.055	0.0024	0.0439	0.0586	0.0026	0.0447	0.0872	0.0059	0.0671	0.1189	0.0095	0.0799	0.127	0.0018	0.0143	0.1846	0.0033	0.0179	0.1043	0.0602	0.5768
GMOY000691		X	0.11791	3417	2615.5	801.5	0.0684	0.0038	0.0558	0.0494	0.0007	0.0146	0.2375	0.0064	0.0268	0.1793	0.004	0.0224	0.124	0.0071	0.0575	0.1711	0.0076	0.0447	0.0863	0.0011	0.0126	0.2771	0.0023	0.0085	0.106	0.0524	0.4945
GMOY000692			0.12152	1359	998.1	360.9	0.0608	0.0027	0.0445	0.261	0.0046	0.0177	0.1656	0.006	0.036	0.106	0.004	0.0379	0.0672	0.0044	0.0655	0.1161	0.0087	0.0746	0.1135	0.001	0.0087	0.1098	0.002	0.0182	0.1306	0.0752	0.5757
GMOY000693		X	0.05732	2280	1671.7	608.3	0.0436	0.0021	0.0493	0.0635	0.0014	0.0228	0.0469	0.0018	0.0389	0.0407	0.0018	0.0445	0.0862	0.0042	0.0492	0.0628	0.0049	0.0785	0.1768	0.0012	0.0067	0.0431	0.0006	0.0143	0.0559	0.0349	0.6252
GMOY000694		X	0.09481	2700	2031.3	668.7	0.1233	0.0054	0.0436	0.0696	0.0015	0.0212	0.0876	0.0031	0.0351	0.2515	0.0049	0.0196	0.0624	0.0026	0.0411	0.1191	0.0061	0.0516	0.1284	0.0014	0.0112	0.1777	0.0025	0.0141	0.0825	0.0444	0.538
GMOY000698		X	0.06045	1635	1240.1	394.9	0.0401	0.0015	0.037	0.0931	0.0026	0.0279	0.0397	0.0016	0.0413	0.0825	0.0049	0.0599	0.0268	0.0015	0.0554	0.0001	0	0.035	0.0971	0.0072	0.0739	NA	0.1184	NA	0.0435	0.0255	0.5871
GMOY000699		X	0.19088	2019	1559.6	459.4	0.1368	0.0059	0.0429	0.2184	0.0057	0.0259	0.5983	0.0107	0.018	0.118	0.0029	0.0245	0.2291	0.0137	0.0598	0.2814	0.0144	0.0513	0.6313	0.0013	0.0021	0.7676	0.0019	0.0025	0.1528	0.0744	0.4872
GMOY000707			0.13722	783	603.6	179.4	0.6294	0.0063	0.01	0.0001	0	0.0199	0.1896	0.009	0.0474	0.3083	0.0194	0.063	0.174	0.0113	0.0652	0.1876	0.0259	0.1379	0.2543	0.0017	0.0065	0.0001	0	0.0049	0.0842	0.0528	0.6272
GMOY000711			0.01586	513	368.5	144.5	NA	0.0027	0	0.0001	0	0.0161	0.0001	0	0.0221	0.0001	0	0.0147	0.0001	0	0.0365	0.0001	0	0.1557	NA	0	0	0.0001	0	0.0072	0.0184	0.0083	0.4512
GMOY000716		X	0.03689	1755	1299.2	455.8	0.0241	0.0008	0.0317	0.0001	0	0.0024	0.0295	0.0008	0.0261	0.0235	0.0008	0.0329	0.0289	0.0016	0.0537	0.0273	0.0023	0.085	0.0001	0	0.0109	0.0768	0.0008	0.01	0.0434	0.0172	0.3962
GMOY000721			0.07323	1020	745.9	274.1	0.3354	0.0027	0.008	0.2829	0.0035	0.0125	0.0411	0.0013	0.0323	0.0001	0	0.0122	0.1005	0.0059	0.0587	0.0381	0.0022	0.0573	0.1139	0.0013	0.0118	NA	0	0	0.0627	0.0195	0.3107
GMOY000728			0.00602	1527	1137.8	389.2	0.0001	0	0.0228	0.0001	0	0.0069	0.0001	0	0.0532	0.0001	0	0.0289	0.0001	0	0.0802	0.0085	0.0009	0.1036	0.0001	0	0.0195	0.0001	0	0.022	0.0078	0.0054	0.6897
GMOY000731		X	0.01665	2385	1701.6	683.4	0.036	0.0006	0.0165	0.0656	0.0007	0.0106	0.0001	0	0.0173	0.0001	0	0.0159	0.031	0.0011	0.0348	0.0154	0.0013	0.0839	0.1911	0.0006	0.0031	0.0001	0	0.0063	0.0133	0.0047	0.35
GMOY000734		X	0.05491	4401	3276.2	1124.8	0.0702	0.0025	0.0357	0.106	0.0011	0.0103	0.0448	0.0014	0.0319	0.0531	0.0015	0.0284	0.0559	0.0022	0.0392	0.0659	0.0053	0.0799	0.1153	0.0003	0.0028	0.0655	0.0006	0.0092	0.0505	0.026	0.5141
GMOY000735		X	0.10165	2316	1674.7	641.3	0.0873	0.0024	0.0276	0.1148	0.0006	0.0054	0.0842	0.0024	0.0291	0.1883	0.0049	0.0259	0.1632	0.0061	0.0374	0.0963	0.0068	0.0706	0.6253	0.0006	0.001	0.0001	0	0.0071	0.0907	0.0305	0.3361
GMOY000737		X	0.15626	1326	981	345	0.5976	0.0068	0.0115	0.1345	0.0028	0.0207	0.1287	0.0035	0.027	0.1088	0.0038	0.0353	0.275	0.016	0.0581	0.1688	0.0136	0.0808	0.5166	0.0016	0.0031	0.437	0.0026	0.0059	0.1201	0.0605	0.5043
GMOY000738			0.09537	570	445.7	124.3	0.3329	0.0115	0.0345	0.0061	0.0002	0.0339	0.1418	0.0046	0.0323	0.1263	0.0045	0.0359	0.1503	0.0089	0.0593	0.2408	0.0087	0.0363	NA	0.0045	0	0.0001	0	0.017	0.0584	0.0396	0.6782
GMOY000739			0.09817	2214	1663.5	550.5	0.1456	0.006	0.0414	0.1764	0.0018	0.0103	0.1986	0.0048	0.0242	0.0759	0.0025	0.0331	0.0803	0.0031	0.0389	0.1023	0.0088	0.0857	0.1893	0.0018	0.0093	0.1189	0.0007	0.0056	0.0842	0.0382	0.4536
GMOY000743			0.00808	1839	1332.5	506.5	0.0001	0	0.029	0.0287	0.0008	0.0263	0.0001	0	0.0467	0.021	0.0008	0.0361	0.0001	0	0.0402	0.0248	0.0015	0.0607	0.0001	0	0.009	0.0001	0	0.0014	0.006	0.003	0.492
GMOY000746			0.11246	735	549.8	185.2	0.0837	0.004	0.0481	0.0001	0	0.0174	0.1597	0.0092	0.0577	0.2911	0.0093	0.0319	1.998	0.0111	0.0055	0.2396	0.0107	0.0446	0.2444	0.0055	0.0224	0.0001	0	0.0238	0.0645	0.04	0.6207
GMOY000750			0.09617	3459	2528	931	0.0209	0.0007	0.0333	0.058	0.0006	0.0108	0.0998	0.0016	0.016	0.0969	0.002	0.0206	0.0718	0.0058	0.0811	0.1226	0.0063	0.0516	0.2225	0.0004	0.0018	0.0869	0.0008	0.0092	0.1067	0.0415	0.3884
GMOY000752			0.054	2031	1496.1	534.9	0.0229	0.0013	0.0588	0.0986	0.0007	0.0071	0.0686	0.0013	0.0196	0.0218	0.0007	0.0308	0.0909	0.004	0.0442	0.0708	0.0041	0.0574	0.0836	0.0007	0.008	0.0001	0	0.0054	0.0532	0.0293	0.5496
GMOY000753			0.08142	1206	925.1	280.9	0.102	0.006	0.0586	NA	0	0	0.0387	0.0011	0.028	0.0262	0.0011	0.0413	0.0941	0.0068	0.0722	0.1532	0.0071	0.0461	0.0001	0	0.0114	NA	0.0011	0	0.077	0.0452	0.5871
GMOY000755		X	0.07055	5292	3944	1348	0.0697	0.0031	0.0444	0.0949	0.0012	0.0124	0.0628	0.0023	0.037	0.0482	0.0021	0.043	0.0749	0.0045	0.0604	0.0929	0.0089	0.0955	0.085	0.0008	0.009	0.2373	0.0015	0.0065	0.0651	0.0398	0.611
GMOY000762		X	0.09285	2343	1663	680	0.0001	0	0.0082	0.0001	0	0.0031	0.2347	0.0018	0.0077	0.1953	0.0012	0.0062	0.0785	0.0006	0.0077	0.0635	0.0024	0.0381	0.0001	0	0.0062	0.3915	0.0012	0.0031	0.094	0.0191	0.2028
GMOY000765			0.00195	1509	1084.4	424.6	0.0001	0	0.0298	0.0001	0	0.0082	0.0001	0	0.0252	0.0001	0	0.0194	0.0001	0	0.0289	0.0001	0	0.0564	0.0001	0	0.0024	NA	0	0	0.003	0.0009	0.3068
GMOY000766			0.02083	651	466.2	184.8	0.0607	0.0021	0.0353	NA	0	0	0.0001	0	0.011	0.0001	0	0.0055	0.0001	0	0.0392	0.0001	0	0.0456	0.0001	0	0.0057	0.0001	0	0.0051	0.0268	0.0043	0.1602
GMOY000769			0.30332	639	479.2	159.8	0.3188	0.0161	0.0505	0.0651	0.0022	0.033	0.3309	0.0041	0.0125	0.3041	0.0148	0.0487	0.3035	0.0262	0.0863	0.3652	0.0229	0.0627	0.1495	0.0021	0.014	0.0001	0	0.0057	0.3436	0.0908	0.2643
GMOY000772			0.05262	1446	1013.4	432.6	0.0647	0.0028	0.0433	0.1745	0.002	0.0117	0.1652	0.0051	0.0307	0.0218	0.001	0.0459	0.0984	0.0051	0.0517	0.0894	0.0065	0.0732	0.0001	0	0.0093	0.0001	0	0.0205	0.0358	0.018	0.5017
GMOY000773			0.28587	1332	963.5	368.5	0.3121	0.0146	0.0468	0.3459	0.0044	0.0126	1.7265	0.0261	0.0151	0.2379	0.0092	0.0388	0.975	0.0369	0.0379	0.2862	0.0252	0.088	0.0326	0.0006	0.0175	0.1505	0.0015	0.0101	0.157	0.0848	0.5403
GMOY000776		X	0.06668	2802	2046.7	755.3	NA	0	0	0.0649	0.0005	0.0077	0.0614	0.0015	0.0244	0.0863	0.0025	0.0288	0.0361	0.0015	0.0415	0.0439	0.005	0.1135	0.0768	0.0006	0.0081	1.5898	0.0019	0.0012	0.066	0.0298	0.4518
GMOY000777			0.07124	1254	882.8	371.2	0.0376	0.0021	0.0568	0.0001	0	0.0014	0.0358	0.0011	0.0317	0.0482	0.0011	0.0236	0.1217	0.008	0.066	0.1231	0.0106	0.0859	0.0001	0	0.0057	0.0001	0	0.017	0.065	0.0242	0.3729
GMOY000783			0.09553	2238	1672.3	565.7	0.2015	0.0037	0.0182	0.0001	0	0.0136	0.3193	0.0067	0.0211	0.0969	0.0024	0.0252	0.0936	0.003	0.0325	0.1284	0.0074	0.0572	0.0001	0	0.0075	0.1099	0.0006	0.0055	0.0771	0.0339	0.4389
GMOY000784			0.06791	912	664.2	247.8	0.0001	0	0.0522	NA	0.0004	0	0.0445	0.0015	0.0336	0.0373	0.0015	0.0402	0.1327	0.0056	0.0425	0.0265	0.0015	0.0569	NA	0	0	0.0001	0	0.0043	0.0844	0.0304	0.3596
GMOY000785			0.0727	387	287.9	99.1	0.2465	0.0073	0.0295	0.4135	0.0036	0.0086	0.1361	0.0071	0.0525	0.0934	0.0036	0.0382	0.0001	0	0.0973	0.0377	0.0035	0.0933	0.0001	0	0.0111	0.0001	0	0.0175	0.0721	0.0372	0.5157
GMOY000787			0.0001	1284	932.7	351.3	0.0001	0	0.0259	0.0001	0	0.0046	0.0001	0	0.018	0.0001	0	0.0214	0.0001	0	0.0416	0.0001	0	0.0257	0.0001	0	0.0031	0.0001	0	0.0028	0.0001	0	0.1996
GMOY000798			0.11869	2250	1670.2	579.8	0.4188	0.0023	0.0055	0.0001	0	0.0069	0.125	0.0016	0.0126	0.1445	0.0021	0.0144	0.1566	0.004	0.0255	0.1241	0.0053	0.0428	NA	0.0006	0	0.0001	0	0.0035	0.1079	0.0331	0.3067
GMOY000799		X	0.05891	1545	1170.8	374.2	0.2554	0.0036	0.014	0.0013	0	0.0174	0.1335	0.0043	0.0325	0.0248	0.0009	0.0349	0.1212	0.0052	0.0429	0.0564	0.0086	0.1523	0.0001	0	0.0116	0.0001	0	0.017	0.0508	0.0296	0.5824
GMOY000800			0.02594	480	352.8	127.2	0.0001	0	0.0343	0.0001	0	0.0267	0.0001	0	0.033	0.0001	0	0.0243	0.0001	0	0.0597	0.1079	0.0058	0.0537	NA	0	0	0.0001	0	0.008	0.0276	0.0086	0.3113
GMOY000801			0.1867	951	718.1	232.9	NA	0.0057	0	0.0859	0.0018	0.0211	0.2454	0.0073	0.0297	0.0834	0.0057	0.0678	0.2095	0.0112	0.0536	0.1719	0.0243	0.1416	NA	0.0028	0	0.0001	0	0.0044	0.1853	0.0915	0.4939
GMOY000802			0.01567	777	571.1	205.9	0.0001	0	0.0369	0.0001	0	0.0099	0.0001	0	0.0202	0.0001	0	0.0111	0.1497	0.0018	0.0117	0.0336	0.0018	0.0521	0.0001	0	0.0159	0.0001	0	0.0051	0.0137	0.007	0.508
GMOY000803			0.05476	975	745.2	229.8	0.0842	0.0029	0.0344	0.216	0.0027	0.0126	0.1095	0.0052	0.0475	0.0845	0.0016	0.0184	0.3599	0.0053	0.0146	0.0779	0.0041	0.053	0.0001	0	0.0038	0.0001	0	0.0096	0.027	0.0122	0.45
GMOY000804			0.16347	585	421.7	163.3	0.2015	0.0072	0.0356	0.0001	0	0.0067	0.2847	0.0072	0.0254	NA	0.0024	0	0.3862	0.0048	0.0125	0.2019	0.0122	0.0606	0.0001	0	0.0265	0.0001	0	0.0121	0.1445	0.0402	0.2782
GMOY000806			0.12977	1608	1158.1	449.9	0.0552	0.0018	0.0322	0.0001	0	0.0234	0.0899	0.0027	0.0303	0.3002	0.0115	0.0382	0.3146	0.0177	0.0562	0.0972	0.0116	0.119	0.0001	0	0.0044	0.2162	0.0026	0.0121	0.1134	0.0588	0.5184
GMOY000813			0.0001	297	213.7	83.3	0.0001	0	0.0213	0.0001	0	0.0127	NA	0	0	0.0001	0	0.111	0.0001	0	0.0138	0.0001	0	0.0925	NA	0	0	0.0001	0	0.0132	0.0001	0	0.1694
GMOY000815			0.07568	1806	1329.5	476.5	0.0499	0.0009	0.0186	0.0001	0	0.0142	0.0482	0.0015	0.0313	0.0001	0	0.0315	0.0149	0.0008	0.0504	0.038	0.0029	0.075	0.0001	0	0.0065	0.11	0.0008	0.0069	0.1021	0.0544	0.5326
GMOY000816			0.07213	762	550.8	211.2	0.1966	0.0044	0.0222	0.0001	0	0.0039	0.0259	0.0018	0.0701	0.0459	0.0018	0.0399	0.0462	0.0018	0.0392	0.1419	0.005	0.0355	0.0001	0	0.0049	NA	0	0	0.0744	0.0282	0.3786
GMOY000821			0.0485	2076	1555.8	520.2	0.0418	0.0013	0.0307	0.0441	0.0006	0.0147	0.0607	0.0019	0.0318	0.0281	0.0006	0.0229	0.0206	0.0006	0.0314	0.0587	0.0026	0.0443	0.3475	0.0013	0.0037	0.0753	0.0006	0.0085	0.0471	0.0217	0.4609
GMOY000822		X	0.04191	975	736.6	238.4	0.0001	0	0.0238	NA	0	0	0.0929	0.0013	0.0145	0.0001	0	0.0317	0.075	0.0013	0.0179	0.0307	0.0013	0.0439	NA	0	0	0.0001	0	0.0046	0.0477	0.015	0.3149
GMOY000824			0.08903	699	512.9	186.1	NA	0.0026	0	0.0001	0	0.0058	0.0001	0	0.0211	0.0001	0	0.006	0.0897	0.002	0.0222	0.1689	0.0075	0.0444	NA	0	0	0.0001	0	0.0108	0.081	0.0283	0.3498
GMOY000830			0.07378	2214	1657.5	556.5	0.0538	0.0025	0.0469	0.1659	0.0018	0.0111	0.2573	0.0079	0.0308	0.2401	0.0054	0.0227	0.2823	0.0135	0.0477	0.0749	0.0054	0.0725	0.0001	0	0.0202	0.0001	0	0.0064	0.0358	0.0199	0.5551
GMOY000833			0.04672	1797	1310.2	486.8	0.152	0.004	0.0262	0.0288	0.0007	0.0233	0.0966	0.0075	0.0781	0.0292	0.0016	0.0534	0.0145	0.0009	0.0605	0.0098	0.0014	0.1383	0.0001	0	0.0123	0.0502	0.0008	0.0151	0.0505	0.0319	0.6307
GMOY000835			0.06077	3174	2337.7	836.3	0.0749	0.003	0.04	0.0001	0	0.0093	0.019	0.0004	0.0229	0.0001	0	0.0163	0.0644	0.003	0.0474	0.1425	0.0106	0.0743	0.0598	0.0004	0.0073	0.1132	0.0004	0.0038	0.0475	0.0167	0.3525
GMOY000836			0.05551	1710	1262.3	447.7	0.0001	0	0.0274	0.113	0.0017	0.0147	0.0259	0.0008	0.0307	0.0477	0.0016	0.0334	0.0216	0.0015	0.0705	0.0378	0.0033	0.0867	0.4754	0.0008	0.0017	0.1038	0.0008	0.0077	0.067	0.034	0.5073
GMOY000837			0.08621	1065	775.7	289.3	0.0841	0.0025	0.0302	0.4948	0.0064	0.0129	0.108	0.0026	0.024	0.038	0.0013	0.0338	0.196	0.0066	0.0336	0.1863	0.0151	0.0811	0.1965	0.0013	0.0066	0.0001	0	0.0119	0.0551	0.0343	0.6228
GMOY000838			0.04517	783	569.6	213.4	0.1377	0.0035	0.0257	0.0001	0	0.0095	0.0622	0.0018	0.0286	0.0001	0	0.032	0.0001	0	0.0329	0.0001	0	0.0747	0.0001	0	0.005	0.0001	0	0.0099	0.0617	0.0182	0.2953
GMOY000839		X	0.01622	1890	1386.9	503.1	0.0362	0.0007	0.0201	0.0001	0	0.0016	0.063	0.0022	0.0347	0.0001	0	0.0257	0.0001	0	0.0405	0.0179	0.0007	0.0407	0.0001	0	0.0019	0.0001	0	0.0085	0.0137	0.0051	0.3765
GMOY000841		X	0.1462	20481	15296.9	5184.1	0.1664	0.0064	0.0385	0.2243	0.0025	0.011	0.1772	0.0067	0.038	0.1555	0.0057	0.0366	0.1616	0.0086	0.0534	0.1935	0.0166	0.0858	0.2407	0.001	0.0041	0.1451	0.0008	0.0054	0.1253	0.0723	0.577
GMOY000842			0.15385	867	675.9	191.1	0.132	0.0055	0.0413	0.0001	0	0.0214	0.0844	0.0029	0.0348	0.0001	0	0.0546	0.2275	0.0044	0.0195	0.9601	0.0173	0.0181	0.3497	0.0015	0.0042	0.0817	0.0015	0.018	0.1537	0.0696	0.4526
GMOY000844			0.0947	1986	1490.6	495.4	0.108	0.0054	0.0498	0.0402	0.0005	0.0119	0.0348	0.0014	0.0393	0.1294	0.0041	0.0315	0.0602	0.0036	0.0598	0.231	0.014	0.0605	0.0001	0	0.0126	0.1904	0.0013	0.007	0.0842	0.0407	0.4834
GMOY000845			0.05213	690	519.7	170.3	0.1287	0.0109	0.0846	NA	0	0	0.0651	0.0059	0.0912	NA	0.0954	NA	0.2785	0.0042	0.015	NA	0.0143	0	NA	0.0058	0	NA	0.0019	0	NA	0.084	NA
GMOY000847			0.09773	2382	1782.2	599.8	0.0079	0.0004	0.0448	0.0996	0.0018	0.018	0.0955	0.0029	0.0299	0.1374	0.0051	0.0372	0.1522	0.0084	0.0552	0.1345	0.0121	0.0898	0.314	0.0017	0.0054	0.0001	0	0.0139	0.089	0.0486	0.5463
GMOY000849			0.08545	1953	1450.5	502.5	0.0631	0.0029	0.0459	0.0555	0.0014	0.0253	0.0561	0.0014	0.0249	0.0605	0.0028	0.0464	0.0882	0.0063	0.0711	0.0985	0.0083	0.0843	2.1633	0.0034	0.0016	0.1687	0.0008	0.0047	0.0824	0.0437	0.5303
GMOY000850		X	0.03481	630	477.1	152.9	0.0001	0	0.0604	0.0001	0	0.002	0.0001	0	0.0125	0.0562	0.0042	0.075	0.02	0.0021	0.1052	0.0231	0.0021	0.0905	0.1129	0.0021	0.0185	0.0001	0	0.0316	0.0418	0.023	0.5503
GMOY000851			0.15815	1161	902.2	258.8	0.108	0.0055	0.0509	0.138	0.002	0.0147	0.3826	0.0093	0.0244	0.2032	0.0093	0.0459	0.3928	0.0177	0.0451	0.2529	0.0242	0.0956	0.0001	0	0.0075	0.1383	0.0023	0.0165	0.1095	0.0772	0.7055
GMOY000852		X	0.02537	2517	1802.8	714.2	0.0001	0	0.0312	0.0001	0	0.0099	0.0104	0.0006	0.054	0.0001	0	0.0197	0.0434	0.0023	0.0518	0.0171	0.0017	0.0985	0.0001	0	0.0028	0.0001	0	0.0058	0.0315	0.0135	0.4296
GMOY000853		X	0.1109	1536	1111	425	0.1237	0.0038	0.0306	0.0001	0	0.008	0.1535	0.0027	0.0176	0.1546	0.0036	0.0233	0.0395	0.0009	0.0228	0.2911	0.0099	0.0339	0.177	0.0009	0.005	0.0001	0	0.0076	0.0918	0.0285	0.3108
GMOY000857			0.05662	1479	1092.8	386.2	0.0677	0.0019	0.0275	0.0001	0	0.0185	0.177	0.0019	0.0106	0.0863	0.0019	0.0216	0.0669	0.0019	0.0279	0.0481	0.0018	0.0384	0.0001	0	0.006	0.1954	0.0009	0.0047	0.0501	0.0121	0.2417
GMOY000858			0.04224	912	689.3	222.7	0.1851	0.0044	0.0237	0.0001	0	0.0155	0.2707	0.0044	0.0162	0.0001	0	0.0916	0.1215	0.0058	0.0479	0.0213	0.0014	0.0672	0.0001	0	0.0045	0.0001	0	0.0052	0.0318	0.0161	0.5053
GMOY000860		X	0.07168	4404	3250.9	1153.1	0.1079	0.0039	0.0359	0.0411	0.0004	0.0098	0.0756	0.0018	0.0234	0.122	0.0023	0.0191	0.0276	0.0016	0.0586	0.0559	0.0032	0.0579	0.0001	0	0.0077	0.0001	0	0.0111	0.079	0.0346	0.4374
GMOY000863		X	0.02955	7515	5653.9	1861.1	0.0229	0.0008	0.0344	0.0868	0.0007	0.008	0.0487	0.0018	0.037	0.0118	0.0004	0.0308	0.03	0.0013	0.0427	0.036	0.002	0.0545	0.042	0.0004	0.0085	0.0509	0.0009	0.0175	0.0271	0.0148	0.5448
GMOY000866		X	0.23185	480	353.7	126.3	NA	0.0113	0	0.0783	0.0027	0.034	0.0368	0.0027	0.0725	0.4499	0.0116	0.0259	0.1879	0.0147	0.0784	0.788	0.0358	0.0454	0.5432	0.0056	0.0102	2.8217	0.02	0.0071	0.1276	0.0784	0.6144
GMOY000868			0.19593	1374	1022.2	351.8	0.2498	0.0054	0.0215	0.7323	0.0034	0.0047	0.2956	0.011	0.0372	0.2397	0.0091	0.0381	0.3584	0.0157	0.0439	0.293	0.027	0.092	0.3857	0.003	0.0079	0.0919	0.0009	0.0102	0.1299	0.0842	0.6485
GMOY000874		X	0.08074	975	684	291	NA	0.0015	0	NA	0	0	0.0001	0	0.007	0.0001	0	0.0035	0.0001	0	0.0071	0.0001	0	0.0105	NA	0	0	NA	0	0	0.0944	0.0059	0.0626
GMOY000875			0.02742	495	367.2	127.8	0.1082	0.0027	0.0252	0.0001	0	0.0534	0.0001	0	0.0235	0.0001	0	0.0017	0.0001	0	0.0414	0.071	0.0027	0.0384	NA	0	0	0.0001	0	0.0082	0.0268	0.0108	0.4032
GMOY000877			0.15243	1014	729.6	284.4	0.1787	0.0053	0.0299	0.5574	0.0042	0.0076	0.2302	0.0042	0.0183	0.0539	0.0014	0.0258	0.1672	0.0042	0.0253	0.4342	0.0174	0.0402	0.0001	0	0.0023	0.1649	0.0014	0.0085	0.1059	0.0378	0.357
GMOY000878			0.15478	1272	964.7	307.3	0.0817	0.0067	0.0826	0.0001	0	0.0114	0.0841	0.0021	0.0248	0.6276	0.0042	0.0066	0.1609	0.0094	0.0585	0.3137	0.0113	0.036	0.2785	0.0021	0.0075	0.0331	0.001	0.0315	0.1648	0.0766	0.4647
GMOY000879			0.25459	807	580.6	226.4	0.1463	0.0086	0.0587	0.0896	0.0017	0.0187	0.1557	0.0042	0.0271	0.5345	0.0113	0.0212	0.2955	0.0137	0.0464	0.4728	0.0154	0.0325	0.1748	0.0017	0.0095	0.3836	0.0052	0.0137	0.2381	0.0936	0.3931
GMOY000880	X		0.03845	441	339.7	101.3	NA	0	0	0.0001	0	0.0231	0.0001	0	0.0223	0.0001	0	0.0217	0.2545	0.0058	0.0228	0.0001	0	0.1586	NA	0	0	NA	0	0	0.0522	0.0147	0.2822
GMOY000882			0.01765	1239	884.1	354.9	0.0431	0.0012	0.0267	0.0001	0	0.0127	0.1931	0.0047	0.0242	0.0001	0	0.0242	0.0001	0	0.0208	0.0001	0	0.0453	0.0001	0	0.0026	0.0001	0	0.0064	0.0094	0.0034	0.3644
GMOY000883			0.10771	978	731.3	246.7	0.1002	0.004	0.0402	0.2707	0.0043	0.0158	0.0753	0.0039	0.0518	0.025	0.0016	0.0643	0.2421	0.0164	0.0677	0.1597	0.0161	0.1006	0.0001	0	0.0042	NA	0.0027	0	0.0791	0.0394	0.4985
GMOY000885			0.0932	1929	1411.1	517.9	0.1163	0.0048	0.0415	0.329	0.0022	0.0068	0.0211	0.0007	0.0339	0.0746	0.0014	0.0193	0.0936	0.0057	0.0613	0.0655	0.0044	0.0669	0.1955	0.0014	0.0072	NA	0.0003	0	0.0965	0.0429	0.4442
GMOY000886			0.05504	1827	1367.3	459.7	0.1034	0.0022	0.0217	NA	0	0	0.1078	0.0022	0.0207	0.0001	0	0.0275	0.0806	0.0022	0.0276	0.0472	0.0022	0.0473	0.1062	0.0007	0.007	0.2326	0.0015	0.0064	0.0472	0.0165	0.3502
GMOY000889			0.0065	243	182.4	60.6	0.0001	0	0.0267	NA	0	0	0.0001	0	0.0166	0.0001	0	0.0367	0.0001	0	0.0184	0.0001	0	0.2322	NA	0	0	NA	0	0	0.011	0.0054	0.4955
GMOY000890		X	0.01984	423	319.1	103.9	0.0001	0	0.0565	0.0001	0	0.0311	0.0001	0	0.021	0.0001	0	0.021	0.1418	0.0031	0.0219	0.1447	0.0031	0.0214	NA	0	0	0.0001	0	0.0208	0.011	0.0031	0.2807
GMOY000891		X	0.0001	672	518.5	153.5	0.0001	0	0.0052	0.0001	0	0.0121	0.0001	0	0.0144	0.0001	0	0.022	0.0001	0	0.0324	0.0001	0	0.0436	NA	0	0	0.0001	0	0.0072	0.0001	0	0.2833
GMOY000893			0.02586	1914	1389	525	0.1909	0.0029	0.0151	0.0474	0.0007	0.0151	0.0001	0	0.0271	0.0226	0.0007	0.0316	0.0265	0.0014	0.0543	0.025	0.0014	0.0575	0.0001	0	0.0058	0.0001	0	0.0103	0.0218	0.0094	0.4291
GMOY000895		X	0.00702	534	380.6	153.4	0.0001	0	0.0332	NA	0	0	NA	0	0	0.0001	0	0.0229	0.0001	0	0.0231	0.0001	0	0.0379	NA	0	0	0.0001	0	0.0075	0.0107	0.0025	0.2369
GMOY000899	X		0.23332	477	364.7	112.3	3.2002	0.0091	0.0028	0.5566	0.0025	0.0045	0.1622	0.0089	0.055	0.2751	0.0191	0.0694	0.2733	0.0191	0.0698	0.1149	0.0088	0.0766	0.1411	0.0027	0.0193	NA	0	0	0.2251	0.1665	0.7395
GMOY000901			0.10823	714	536.1	177.9	0.0709	0.0056	0.0792	0.7661	0.0036	0.0047	0.1944	0.0057	0.0294	0.0716	0.0019	0.0263	0.0366	0.0021	0.0574	0.1073	0.0099	0.0922	NA	0	0	0.0001	0	0.0058	0.1156	0.0527	0.4556
GMOY000902			0.01932	303	223.4	79.6	0.0001	0	0.0633	0.0001	0	0.0133	0.0001	0	0.0399	0.1189	0.0046	0.0388	0.1196	0.0046	0.0382	0.0001	0	0.1139	0.0001	0	0.0126	NA	0	0	0.0116	0.0045	0.3918
GMOY000904			0.08506	882	658.8	223.2	0.1062	0.0014	0.0135	0.0001	0	0.0054	0.0001	0	0.0276	0.19	0.0122	0.0641	0.0001	0	0.0235	0.0465	0.0045	0.0977	0.0001	0	0.0043	0.0001	0	0.0096	0.0917	0.0529	0.5763
GMOY000905			0.00416	645	476.1	168.9	0.0001	0	0.0263	0.0001	0	0.006	0.0001	0	0.0128	0.0001	0	0.0449	NA	0	0	0.0001	0	0.0115	NA	0	0	NA	0	0	0.0052	0.0021	0.4067
GMOY000907			0.00723	1716	1261	455	0.0001	0	0.0064	0.0001	0	0.0124	0.0001	0	0.037	0.0001	0	0.0253	0.0001	0	0.0313	0.0001	0	0.098	NA	0	0	NA	0	0	0.0101	0.0056	0.5565
GMOY000921			0.1905	771	578.7	192.3	0.139	0.003	0.0215	0.9474	0.0053	0.0056	0.5901	0.0035	0.0059	0.2477	0.0053	0.0212	0.1173	0.0053	0.0448	0.3817	0.0181	0.0475	0.0001	0	0.0053	NA	0	0	0.1575	0.0742	0.4707
GMOY000922			0.00945	153	117.2	35.8	0.0001	0	0.1302	NA	0	0	0.0001	0	0.0291	0.0001	0	0.0286	NA	0	0	NA	0.0085	0	NA	0	0	0.0001	0	0.0638	0.0001	0.0001	0.7264
GMOY000923			0.11407	1830	1356.3	473.7	0.3257	0.0065	0.0201	0.1175	0.0016	0.0132	0.0605	0.0016	0.0271	0.1112	0.0029	0.0259	0.0425	0.0023	0.0551	0.0491	0.0032	0.066	0.2166	0.0008	0.0036	0.1052	0.0015	0.0139	0.1297	0.0543	0.4185
GMOY000928			0.10498	297	220.1	76.9	0.2282	0.0093	0.041	0.3301	0.0046	0.0138	0.0001	0	0.0384	0.0001	0	0.0454	0.2012	0.0185	0.092	0.2934	0.0138	0.047	0.0001	0	0.0428	NA	0	0	0.0759	0.0477	0.6279
GMOY000932			0.01142	1290	967.6	322.4	0.0001	0	0.0245	0.0001	0	0.0055	0.0001	0	0.0064	0.0001	0	0.0032	0.0001	0	0.0476	0.0001	0	0.0631	0.0881	0.0032	0.036	0.0001	0	0.003	0.0059	0.001	0.1753
GMOY000933			0.01519	567	404.1	162.9	NA	0	0	0.0001	0	0.0206	0.0001	0	0.0065	0.0001	0	0.0494	0.3391	0.0049	0.0144	0.0001	0	0.0738	0.0001	0	0.0139	0.3569	0.0024	0.0068	0.0052	0.0024	0.4643
GMOY000934		X	0.01518	2070	1539.7	530.3	0.0352	0.0007	0.0185	0.0653	0.0006	0.01	0.0001	0	0.0145	0.0001	0	0.0259	0.0549	0.0013	0.0238	0.0001	0	0.069	0.0001	0	0.0017	0.0001	0	0.0062	0.015	0.0046	0.3042
GMOY000940			0.06232	1248	914	334	0.2026	0.0042	0.0207	0.0001	0	0.0164	0.1504	0.0033	0.0222	0.0001	0	0.0354	0.0857	0.0044	0.0519	0.048	0.0048	0.1007	0.0001	0	0.0062	0.0001	0	0.0062	0.0608	0.0295	0.4858
GMOY000941			0.13586	858	621.1	236.9	NA	0.0067	0	0.0761	0.0016	0.0216	0.281	0.005	0.0176	0.2156	0.0049	0.0228	0.13	0.0082	0.0631	0.042	0.0048	0.1134	0.0001	0	0.0097	0.0001	0	0.0082	0.1436	0.0619	0.4308
GMOY000942			0.03741	999	745.5	253.5	0.0001	0	0.0226	0.0001	0	0.0118	0.0001	0	0.0261	0.0001	0	0.021	0.0001	0	0.0347	0.0001	0	0.0286	0.3335	0.0014	0.0041	NA	0	0	0.0491	0.0195	0.397
GMOY000943		X	0.02618	747	550.3	196.7	0.0001	0	0.006	0.0001	0	0.0019	0.0001	0	0.0121	0.0001	0	0.0476	0.0001	0	0.0285	0.0443	0.0036	0.0821	0.0001	0	0.0108	0.0001	0	0.0049	0.03	0.0128	0.4261
GMOY000944			0.05728	915	670.6	244.4	0.1032	0.003	0.0291	0.0001	0	0.0257	0.0442	0.0015	0.034	0.0001	0	0.0222	0.0439	0.0015	0.0342	0.0001	0	0.0291	NA	0	0	0.0001	0	0.0042	0.0711	0.0244	0.3428
GMOY000946			0.19047	897	695.1	201.9	0.218	0.0153	0.0702	0.9215	0.0015	0.0017	0.3127	0.0217	0.0695	0.1044	0.0036	0.034	0.1784	0.0142	0.0797	0.4846	0.0306	0.0631	0.6458	0.0029	0.0044	0.384	0.0043	0.0112	0.1241	0.0922	0.7426
GMOY000951			0.0001	618	468.6	149.4	0.0001	0	0.0281	0.0001	0	0.0263	0.0001	0	0.0137	0.0001	0	0.007	0.0001	0	0.0169	NA	0	0	0.0001	0	0.0138	NA	0	0	0.0001	0	0.356
GMOY000952			0.01936	2385	1754.2	630.8	0.0212	0.0006	0.027	0.0402	0.0006	0.0143	0.0326	0.0012	0.0354	0.0353	0.0006	0.0163	0.0001	0	0.0264	0.0001	0	0.0661	0.0001	0	0.0053	0.0001	0	0.0112	0.0221	0.0087	0.3912
GMOY000953		X	0.0307	3291	2531.1	759.9	0.0102	0.0004	0.0374	0.0157	0.0004	0.0256	0.0108	0.0004	0.0372	0.0683	0.002	0.0293	0.0256	0.0012	0.0473	0.0136	0.0012	0.0897	0.0263	0.0004	0.0147	0.0533	0.0004	0.0076	0.0363	0.0177	0.4869
GMOY000955		X	0.01108	309	215	94	0.0001	0	0.0133	0.0001	0	0.0113	0.0001	0	0.0592	NA	0	0	0.0001	0	0.0348	0.4588	0.0047	0.0103	NA	0	0	NA	0	0	0.0001	0	0.2979
GMOY000956			0.01233	522	396.2	125.8	NA	0	0	0.0001	0	0.0175	0.0001	0	0.0165	0.0001	0	0.0079	0.0001	0	0.0407	0.0001	0	0.0433	0.0001	0	0.0331	NA	0	0	0.0203	0.0051	0.2504
GMOY000958			0.09133	372	282.5	89.5	0.7855	0.0071	0.0091	NA	0	0	0.0001	0	0.0234	0.0001	0	0.0355	0.0001	0	0.0239	0.0001	0	0.1237	0.0001	0	0.0229	NA	0	0	0.1265	0.0797	0.6299
GMOY000959			0.00741	1338	1016.3	321.7	NA	0	0	0.0001	0	0.008	0.0001	0	0.0428	0.0001	0	0.0628	0.0001	0	0.0763	0.023	0.0029	0.1275	0.0001	0	0.0032	0.0001	0	0.0176	0.0063	0.0039	0.6287
GMOY000960			0.01832	639	444.4	194.6	0.0001	0	0.0152	NA	0	0	0.0001	0	0.0151	0.0001	0	0.0065	0.0001	0	0.0454	0.0001	0	0.0281	0.0001	0	0.0054	NA	0	0	0.0268	0.0068	0.2549
GMOY000964		X	0.0584	345	263.4	81.6	0.0001	0	0.0479	NA	0	0	0.0001	0	0.0391	0.0001	0	0.0523	0.0001	0	0.0388	0.0469	0.0039	0.0822	0.2893	0.0039	0.0135	0.2985	0.0078	0.0262	0.0803	0.0077	0.0957
GMOY000966		X	0.03864	1317	961.4	355.6	0.0001	0	0.038	0.0001	0	0.008	0.0001	0	0.0089	0.2394	0.0021	0.0087	0.1131	0.0031	0.0278	0.0179	0.001	0.0583	0.0001	0	0.006	0.0001	0	0.0027	0.0383	0.0156	0.4085
GMOY000968			0.22739	522	386.7	135.3	0.0001	0	0.0315	0.2457	0.0019	0.0077	0.1659	0.0079	0.0475	0.4506	0.0106	0.0234	0.153	0.0059	0.0388	0.1833	0.0139	0.0758	NA	0	0	0.0001	0	0.0152	0.2972	0.0832	0.28
GMOY000970		X	0.01139	1248	911.1	336.9	0.0001	0	0.0403	NA	0	0.0006	0.0001	0	0.0326	0.0001	0	0.0335	0.0217	0.0011	0.0526	0.0177	0.0011	0.0631	0.0001	0	0.0055	0.0001	0	0.0034	0.0125	0.0044	0.3519
GMOY000973			0.08477	840	621.3	218.7	0.1192	0.0031	0.0263	0.0001	0	0.0095	0.1671	0.0033	0.0196	0.0001	0	0.0146	0.0001	0	0.0393	0.1493	0.0084	0.0561	0.0001	0	0.0101	0.0001	0	0.0091	0.0878	0.0375	0.4276
GMOY000975		X	0.08408	4575	3361.1	1213.9	0.0369	0.0023	0.0621	0.0733	0.0007	0.0091	0.1152	0.0035	0.0304	0.0394	0.001	0.0255	0.1817	0.0056	0.031	0.0943	0.0068	0.0719	0.0331	0.0003	0.009	0.0974	0.0009	0.0092	0.0838	0.0431	0.5143
GMOY000976			0.04184	2181	1592.2	588.8	0.0264	0.0014	0.0519	0.0001	0	0.001	0.0001	0	0.0483	0.0924	0.0032	0.0344	0.0329	0.0013	0.0387	0.0783	0.0037	0.0478	0.0001	0	0.0092	0.0001	0	0.0051	0.0426	0.0223	0.5237
GMOY000983			0.07537	804	591.4	212.6	0.2979	0.0037	0.0125	0.0001	0	0.0051	1.0517	0.0051	0.0048	0.1967	0.0051	0.0259	0.0318	0.0017	0.0533	0.0877	0.0081	0.0929	0.0001	0	0.0159	0.0001	0	0.0045	0.0532	0.0211	0.3964
GMOY000985			0.08521	1275	960.8	314.2	0.1485	0.0052	0.035	0.041	0.0004	0.0099	0.0001	0	0.0395	0.2319	0.0063	0.027	0.1021	0.008	0.0781	0.1149	0.0103	0.0894	0.2516	0.001	0.0041	0.4014	0.001	0.0026	0.0597	0.0205	0.3441
GMOY000987	X		0.0187	1677	1197.3	479.7	0.0001	0	0.0158	0.0001	0	0.0086	0.0001	0	0.0197	0.0001	0	0.0185	0.0001	0	0.0161	0.0001	0	0.0218	0.0001	0	0.0022	0.0001	0	0.0065	0.0272	0.0067	0.2482
GMOY000989			0.09121	603	439.3	163.7	1.8657	0.0059	0.0032	NA	0	0	0.0001	0	0.0132	0.1676	0.0023	0.0134	0.0667	0.0023	0.034	0.091	0.0104	0.1148	0.8561	0.0045	0.0053	0.0797	0.0023	0.0286	0.0691	0.035	0.5071
GMOY000992			0.2225	2223	1689.7	533.3	0.3548	0.0123	0.0347	0.1643	0.0017	0.0105	0.0839	0.0051	0.0604	0.626	0.0249	0.0398	0.1202	0.0109	0.0908	0.1665	0.0111	0.0664	0.2931	0.0029	0.0099	0.089	0.0007	0.0078	0.2303	0.0777	0.3374
GMOY000994			0.13678	1218	908.9	309.1	0.0001	0	0.0056	0.0001	0	0.0159	0.0968	0.0023	0.0234	0.0953	0.0023	0.0237	0.2742	0.0057	0.0207	0.2352	0.0068	0.029	0.0001	0	0.0065	NA	0	0	0.1372	0.0423	0.3083
GMOY001000			0.00746	540	406.8	133.2	0.0001	0	0.0018	0.0001	0	0.0087	NA	0	0	0.0001	0	0.0159	0.0001	0	0.0403	0.0001	0	0.0465	NA	0	0	NA	0	0	0.0113	0.0025	0.2209
GMOY001001			0.14378	909	660.4	248.6	NA	0.0023	0	0.1277	0.0015	0.0116	0.1186	0.0046	0.0385	0.248	0.0076	0.0307	0.0001	0	0.0217	0.1171	0.0132	0.1125	0.0727	0.0015	0.0207	NA	0.0031	0	0.1422	0.0568	0.3993
GMOY001002			0.018	495	365.9	129.1	0.0001	0	0.0736	0.0001	0	0.0219	0.0001	0	0.0161	0.0001	0	0.0215	0.0001	0	0.035	0.0001	0	0.0205	0.0001	0	0.008	0.0001	0	0.0087	0.0278	0.0111	0.3982
GMOY001003			0.09586	4224	3058.9	1165.1	0.0685	0.0017	0.0243	0.0597	0.0003	0.0055	0.0807	0.002	0.0246	0.051	0.001	0.0195	0.1029	0.004	0.0388	0.0391	0.0023	0.0598	0.0767	0.0007	0.0087	0.0712	0.0007	0.0093	0.1129	0.0454	0.4022
GMOY001004		X	0.07602	570	415.8	154.2	NA	0.0024	0	0.0001	0	0.0215	0.0001	0	0.02	0.0001	0	0.0284	0.0001	0	0.0347	0.1087	0.0073	0.0671	0.0001	0	0.0131	0.0001	0	0.0143	0.0918	0.0379	0.4131
GMOY001008			0.00365	693	490.5	202.5	0.0001	0	0.013	0.0001	0	0.0176	0.0001	0	0.0204	0.0001	0	0.0214	0.0001	0	0.047	0.0001	0	0.0795	0.0001	0	0.0058	0.0001	0	0.0096	0.0059	0.0021	0.3483
GMOY001009		X	0.06718	4629	3384.4	1244.6	0.0776	0.0015	0.0197	0.0456	0.0003	0.0064	0.048	0.0009	0.0194	0.0737	0.0011	0.0154	0.0816	0.0026	0.0322	0.0187	0.0009	0.0471	0.0406	0.0003	0.0073	0.0001	0	0.002	0.0772	0.0198	0.2563
GMOY001010			0.07436	348	256	92	0.0001	0	0.1138	0.1608	0.0038	0.0234	0.145	0.008	0.0553	0.4042	0.0199	0.0493	0.0001	0	0.0383	0.3937	0.0078	0.0199	0.0001	0	0.0116	0.0001	0	0.0335	0.0506	0.0451	0.8923
GMOY001011			0.03604	492	352	140	0.0001	0	0.0081	0.5372	0.0029	0.0053	0.0735	0.0029	0.0391	0.0001	0	0.0291	0.0001	0	0.0341	0.0574	0.0029	0.0504	NA	0	0	0.0001	0	0.0074	0.0281	0.0087	0.3089
GMOY001014		X	0.12347	1086	831.4	254.6	0.513	0.009	0.0176	0.1696	0.003	0.0177	0.2286	0.0091	0.0396	0.1724	0.0108	0.0628	0.2622	0.0191	0.0727	0.0678	0.0093	0.137	0.0001	0	0.0087	0.0001	0	0.0121	0.0852	0.0423	0.4963
GMOY001018			0.07552	1242	930.3	311.7	0.1256	0.0063	0.0505	0.0001	0	0.0049	0.0743	0.0033	0.045	0.1493	0.0064	0.0432	0.0398	0.0033	0.084	0.1038	0.0077	0.0743	0.0001	0	0.0144	0.086	0.0011	0.0126	0.0677	0.0375	0.5535
GMOY001019			0.14172	1092	820.6	271.4	0.0818	0.0045	0.0555	0.2475	0.0032	0.0128	0.2602	0.013	0.0501	0.0615	0.0019	0.0307	0.1357	0.0093	0.0684	0.3131	0.0166	0.0531	0.0001	0	0.0248	0.2202	0.0024	0.0111	0.1218	0.0555	0.456
GMOY001022			0.16338	162	131.2	30.8	NA	0	0	NA	0	0	0.0001	0	0.0669	NA	0.0231	0	0.2382	0.0157	0.0658	0.0001	0	0.1745	NA	0	0	NA	0.0077	0	0.1712	0.0905	0.5287
GMOY001023		X	0.11181	1008	764	244	0.1434	0.01	0.0695	0.0865	0.0012	0.0143	0.0682	0.0027	0.039	0.0492	0.0013	0.0267	0.1583	0.0094	0.0597	0.1023	0.0048	0.0473	0.1506	0.0026	0.0175	0.0001	0	0.0088	0.1112	0.0599	0.539
GMOY001024			0.02619	975	719.3	255.7	0.0001	0	0.0609	0.0001	0	0.0023	0.0536	0.0014	0.0262	0.0001	0	0.0161	0.1877	0.0028	0.015	0.0001	0	0.0582	0.0001	0	0.0162	0.2935	0.0014	0.0047	0.025	0.0084	0.3351
GMOY001025		X	0.09358	7203	5236.1	1966.9	0.0473	0.0013	0.0268	0.1903	0.0014	0.0076	0.0914	0.0019	0.021	0.0923	0.0019	0.0208	0.0885	0.0028	0.0315	0.1036	0.0058	0.0558	0.1795	0.0011	0.0064	0.0001	0	0.0058	0.0945	0.0328	0.3469
GMOY001026			0.08603	1128	849.6	278.4	0.2539	0.0025	0.01	0.1827	0.0012	0.0064	0.0434	0.0012	0.027	0.0001	0	0.0453	0.1855	0.0047	0.0256	0.0435	0.0059	0.1348	0.6458	0.0024	0.0037	0.1412	0.0011	0.0079	0.0929	0.0489	0.5265
GMOY001027			0.03767	417	319	98	0.0001	0	0.0267	0.0001	0	0.0226	0.1809	0.0063	0.0347	0.0901	0.0031	0.0347	0.0509	0.0031	0.0611	0.153	0.0067	0.0437	0.0001	0	0.0109	0.0001	0	0.0114	0.0145	0.0062	0.4295
GMOY001030		X	0.06567	2157	1487	670	0.0001	0	0.0322	0.1443	0.0007	0.0048	0.0001	0	0.0141	0.0733	0.0007	0.0094	0.0789	0.0014	0.0175	0.1037	0.0021	0.0198	0.1085	0.0007	0.0063	0.0001	0	0.0046	0.0737	0.0159	0.2165
GMOY001033			0.06828	1233	894.8	338.2	0.0532	0.0009	0.0167	0.3497	0.0018	0.0051	0.1584	0.0045	0.0284	0.0839	0.0034	0.0401	0.0626	0.0038	0.0614	0.041	0.0053	0.1293	0.2087	0.0011	0.0054	0.0001	0	0.0299	0.0695	0.0374	0.5386
GMOY001034		X	0.03111	8607	6455.5	2151.5	0.0125	0.0007	0.052	0.0431	0.0007	0.0152	0.0337	0.0013	0.0371	0.0272	0.0008	0.0287	0.0223	0.0011	0.0475	0.0429	0.0039	0.0912	0.1169	0.0005	0.004	0.0311	0.0003	0.0101	0.0308	0.016	0.5195
GMOY001037	X		0.10598	1584	1161.2	422.8	0.2473	0.0025	0.0102	0.1823	0.0017	0.0096	0.1899	0.0044	0.0231	0.0572	0.0018	0.0306	0.0859	0.0026	0.0306	0.1314	0.0098	0.0746	NA	0.0009	0	0.3549	0.0009	0.0025	0.093	0.0558	0.6003
GMOY001038			0.04475	1383	1015.5	367.5	0.0385	0.001	0.0258	0.0001	0	0.0054	0.1088	0.002	0.0183	0.0429	0.001	0.0232	0.0363	0.001	0.0274	0.0319	0.002	0.0619	0.0001	0	0.0086	0.0001	0	0.0031	0.0469	0.0201	0.428
GMOY001039		X	0.02224	2379	1748.7	630.3	0.0133	0.0006	0.0439	NA	0	0	0.0169	0.0006	0.0342	0.0158	0.0006	0.0367	0.01	0.0006	0.058	0.0065	0.0006	0.0876	0.1201	0.0006	0.0048	0.0001	0	0.007	0.0291	0.0116	0.3983
GMOY001040			0.13036	1446	1076.9	369.1	0.0857	0.0067	0.0781	0.0637	0.0011	0.0166	0.4967	0.0121	0.0243	0.1947	0.0076	0.039	0.2004	0.0242	0.1207	0.1237	0.012	0.0969	0.1976	0.0028	0.0143	0.0001	0	0.0083	0.0985	0.0582	0.5906
GMOY001041			0.05413	552	405.8	146.2	0.0001	0	0.0056	0.0001	0	0.0053	NA	0.0024	0	0.044	0.0024	0.0554	0.2367	0.0049	0.0205	0.0254	0.0024	0.0963	0.0001	0	0.0085	0.0797	0.0025	0.0309	0.0455	0.0146	0.3202
GMOY001045			0.06165	1008	762.1	245.9	NA	0.0101	0	0.0001	0	0.0318	0.07	0.003	0.0435	0.066	0.0036	0.0539	0.07	0.0044	0.0622	0.0708	0.008	0.1136	0.1032	0.0013	0.0128	0.0001	0	0.0135	0.0401	0.023	0.5733
GMOY001047			0.09332	1395	1052	343	0.6871	0.0047	0.0069	0.0001	0	0.0263	0.074	0.0042	0.0563	0.0978	0.0044	0.0453	0.1012	0.0071	0.0704	0.0779	0.0095	0.1215	0.5144	0.0029	0.0056	0.1437	0.0009	0.0064	0.0883	0.0612	0.6939
GMOY001048			0.05051	1779	1308.6	470.4	0.035	0.0006	0.0172	0.0001	0	0.0279	0.0396	0.0015	0.0387	0.041	0.0015	0.0373	0.0334	0.0015	0.046	0.1129	0.0056	0.0492	0.0001	0	0.0135	0.2278	0.0015	0.0067	0.0499	0.0234	0.4685
GMOY001049		X	0.19848	3255	2449.7	805.3	0.1852	0.0086	0.0463	0.4591	0.005	0.0109	0.2487	0.0076	0.0306	0.3028	0.0104	0.0343	0.2024	0.012	0.059	0.1074	0.0111	0.103	0.3263	0.0028	0.0087	0.1587	0.0009	0.0056	0.1992	0.0815	0.409
GMOY001050			0.07287	2370	1718.7	651.3	0.0182	0.0011	0.0622	0.0624	0.0012	0.0194	0.0825	0.0024	0.0287	0.1573	0.0024	0.0152	0.0468	0.0035	0.0756	0.0532	0.0042	0.0797	0.2983	0.0018	0.0059	0.0493	0.0006	0.0119	0.0862	0.0339	0.3926
GMOY001056			0.04871	2043	1518.2	524.8	0.3633	0.0012	0.0034	0.0001	0	0.0069	0.0196	0.0007	0.0338	0.0929	0.0026	0.0285	0.0837	0.004	0.0477	0.0934	0.0088	0.094	0.0001	0	0.0055	0.0001	0	0.0187	0.0347	0.0162	0.4668
GMOY001059			0.01559	1233	912.9	320.1	0.0001	0	0.0487	0.0001	0	0.0118	0.0429	0.0022	0.0514	0.0001	0	0.0421	0.0001	0	0.0419	0.0131	0.0011	0.0842	0.0001	0	0.0027	0.0001	0	0.014	0.0179	0.0111	0.6182
GMOY001068			0.03266	465	342.5	122.5	0.0001	0	0.0303	NA	0	0	0.0001	0	0.0083	0.0001	0	0.0174	0.0001	0	0.053	0.0689	0.0058	0.0845	0.0001	0	0.0085	0.0001	0	0.0088	0.0359	0.0178	0.4948
GMOY001069			0.15251	1254	922.5	331.5	0.2167	0.0022	0.01	0.1582	0.0032	0.0201	0.3286	0.0096	0.0292	0.2503	0.0078	0.0311	0.0732	0.0034	0.0469	0.0882	0.0081	0.0914	NA	0.0022	0	0.3347	0.0022	0.0064	0.1439	0.0699	0.4857
GMOY001075			0.18335	1323	984.7	338.3	0.1001	0.005	0.0496	0.1486	0.0021	0.0144	0.2588	0.0062	0.0238	0.2623	0.0084	0.032	0.4316	0.0133	0.0309	0.2871	0.0239	0.0831	0.3859	0.0018	0.0047	0.2329	0.0032	0.0138	0.1356	0.0622	0.4589
GMOY001081			0.08789	822	608	214	1.5412	0.005	0.0033	NA	0	0	0.03	0.0017	0.0552	0.1676	0.0033	0.0198	0.0562	0.0017	0.0295	0.0328	0.0034	0.104	0.3695	0.0016	0.0042	0.1142	0.0018	0.0154	0.0894	0.0503	0.5624
GMOY001083			0.0804	1335	980.1	354.9	0.0591	0.0009	0.015	0.1101	0.0013	0.0122	0.1246	0.0041	0.0328	0.0646	0.001	0.0157	0.1828	0.0058	0.0318	0.0687	0.006	0.0878	0.0001	0	0.0018	0.1006	0.001	0.0101	0.0689	0.0242	0.3507
GMOY001089		X	0.15417	897	604.9	292.1	0.0001	0	0.0558	0.6873	0.0017	0.0024	0.2301	0.0034	0.0147	0.695	0.0051	0.0073	0.11	0.0034	0.0307	0.1539	0.005	0.0326	0.0001	0	0.0041	0.5278	0.0017	0.0032	0.1676	0.0435	0.2595
GMOY001090		X	0.11121	3090	2194.6	895.4	0.0603	0.0005	0.0076	0.3423	0.0009	0.0027	0.0282	0.0005	0.0165	0.0001	0	0.0073	0.0913	0.0019	0.0204	0.0356	0.0009	0.0262	1.2583	0.0014	0.0011	0.0686	0.0005	0.0068	0.1354	0.02	0.1474
GMOY001091			0.09845	1212	906.1	305.9	0.227	0.0053	0.0235	0.1841	0.0012	0.0065	0.1942	0.0055	0.0284	0.0001	0	0.0428	0.1213	0.0043	0.0354	0.0582	0.0059	0.1022	0.0001	0	0.0073	0.1704	0.0011	0.0064	0.1022	0.0344	0.3368
GMOY001092		X	0.07924	2268	1703.2	564.8	0.0576	0.0024	0.0419	0.0001	0	0.0105	0.0709	0.0018	0.0252	0.0839	0.0018	0.0213	0.0859	0.0024	0.0277	0.0183	0.0011	0.063	NA	0	0	0.1624	0.0006	0.0036	0.0946	0.0389	0.4108
GMOY001097			0.1072	819	601.1	217.9	0.4788	0.0051	0.0107	0.1839	0.0016	0.0089	0.0001	0	0.0102	0.0534	0.0017	0.031	0.705	0.0117	0.0166	0.0157	0.0016	0.0992	0.0001	0	0.005	0.0001	0	0.0053	0.0998	0.0395	0.3955
GMOY001099			0.09273	1665	1253.3	411.7	0.2431	0.0078	0.032	0.0001	0	0.0016	0.0907	0.0032	0.0352	0.1903	0.0066	0.0346	0.1782	0.0088	0.0494	0.069	0.008	0.116	0.256	0.0006	0.0022	0.1653	0.0035	0.0213	0.0665	0.037	0.5569
GMOY001101			0.02967	2049	1496.5	552.5	0.0816	0.0058	0.0709	0.0001	0	0.0058	0.042	0.002	0.0479	0.0652	0.0013	0.0206	0.0184	0.0007	0.0363	0.045	0.0044	0.0971	0.0001	0	0.0079	0.2002	0.0007	0.0033	0.0181	0.0108	0.5961
GMOY001102			0.15617	1002	760.1	241.9	0.0001	0	0.0287	0.1538	0.0027	0.0174	0.1653	0.004	0.0245	0.1362	0.004	0.0296	0.3973	0.0161	0.0406	0.2698	0.0108	0.0402	0.0001	0	0.0131	NA	0.004	0	0.1289	0.0643	0.4985
GMOY001103			0.02946	660	493.3	166.7	0.3072	0.0065	0.0213	NA	0	0	0.0001	0	0.0201	0.0603	0.002	0.0335	0.0001	0	0.0538	0.0169	0.002	0.1201	0.0001	0	0.0131	NA	0	0	0.0205	0.0061	0.2985
GMOY001106			0.10402	645	473.6	171.4	0.0412	0.0015	0.0363	0.0001	0	0.0418	0.0839	0.0021	0.0253	0.1134	0.0021	0.0187	0.0489	0.0021	0.0433	0.0421	0.0028	0.0665	0.123	0.0021	0.0171	1.0369	0.0021	0.002	0.1378	0.0543	0.3942
GMOY001107			0.08429	1374	957.3	416.7	0.0001	0	0.0243	0.3142	0.0021	0.0068	0.0667	0.0011	0.0158	0.0395	0.0011	0.0269	0.0001	0	0.0342	0.0347	0.0011	0.0305	0.2003	0.0011	0.0053	0.0001	0	0.0045	0.121	0.0215	0.178
GMOY001108			0.01779	1557	1143.1	413.9	0.0001	0	0.0294	NA	0	0	0.0001	0	0.0367	0.116	0.0026	0.0226	0.0001	0	0.0353	0.0001	0	0.0556	0.0001	0	0.0051	0.0001	0	0.0026	0.0202	0.0061	0.302
GMOY001114			0.03766	1005	739.6	265.4	0.0582	0.0025	0.0434	0.0001	0	0.0109	0.0001	0	0.0319	0.3378	0.0194	0.0574	0.0001	0	0.0562	0.0221	0.0018	0.0832	0.0001	0	0.0164	NA	0	0	0.0105	0.0051	0.4874
GMOY001116			0.08157	1917	1406	511	0.1846	0.0062	0.0334	0.0001	0	0.0148	0.1078	0.002	0.0188	0.0279	0.0009	0.0312	0.0991	0.0053	0.0536	0.1258	0.0092	0.073	0.1703	0.001	0.0056	0.0495	0.0005	0.0107	0.068	0.0323	0.4756
GMOY001121			0.05354	861	613.2	247.8	0.0001	0	0.05	0.0573	0.0016	0.0286	0.0802	0.0033	0.0409	0.0455	0.0017	0.0364	0.0267	0.0016	0.0616	1.051	0.0082	0.0078	0.0001	0	0.012	0.0001	0	0.0188	0.0445	0.0155	0.3487
GMOY001124			0.02458	1206	898.9	307.1	0.0001	0	0.0209	NA	0	0	0.0302	0.0011	0.0369	0.0001	0	0.0189	0.0001	0	0.0596	0.0555	0.0011	0.02	0.0001	0	0.014	0.0807	0.0011	0.0138	0.0282	0.0101	0.3568
GMOY001125			0.0001	264	199.6	64.4	0.0001	0	0.0537	NA	0	0	0.0001	0	0.0356	0.0001	0	0.0526	0.0001	0	0.0725	NA	0	0	0.0001	0	0.0358	NA	0	0	0.0001	0	0.1507
GMOY001129			0.19086	759	557.7	201.3	0.2933	0.0123	0.0418	0.4979	0.0055	0.0111	0.0001	0	0.0442	0.2554	0.0054	0.0213	0.2487	0.0053	0.0213	0.2379	0.0245	0.1031	NA	0	0	0.0001	0	0.0053	0.1737	0.0827	0.476
GMOY001130			0.1177	2292	1719.6	572.4	0.0535	0.0026	0.0493	0.2192	0.003	0.0137	0.1882	0.0046	0.0246	0.0435	0.0017	0.0396	0.1731	0.0092	0.0532	0.1488	0.0137	0.0922	NA	0.0035	0	0.0778	0.0012	0.015	0.1025	0.0502	0.4898
GMOY001131			0.24487	819	617.8	201.2	0.1245	0.0103	0.0828	0.0001	0	0.0045	0.3021	0.0114	0.0376	0.2612	0.0143	0.0548	0.3543	0.0193	0.0544	0.6092	0.0406	0.0666	0.0001	0	0.0052	NA	0.0016	0	0.1895	0.0967	0.5103
GMOY001133			0.21601	1032	813	219	0.4244	0.0055	0.0131	0.5193	0.0012	0.0024	0.1874	0.0039	0.0206	0.2781	0.011	0.0396	0.2063	0.0079	0.0384	0.3762	0.0169	0.045	NA	0.0025	0	0.0001	0	0.0098	0.1812	0.0997	0.5503
GMOY001134			0.06162	354	269.4	84.6	0.2492	0.0075	0.0302	NA	0	0	NA	0.0038	0	0.0001	0	0.0381	0.1139	0.0075	0.0657	0.0013	0.0002	0.1176	NA	0	0	NA	0	0	0.0498	0.0187	0.376
GMOY001135			0.03351	345	247.6	97.4	NA	0	0	0.0001	0	0.0234	0.0001	0	0.0436	0.0001	0	0.023	0.0001	0	0.0453	0.0001	0	0.1719	NA	0	0	0.3857	0.0041	0.0106	0.0473	0.0244	0.5163
GMOY001136			0.21547	330	251.6	78.4	0.0001	0	0.0585	0.3283	0.0081	0.0247	NA	0.004	0	0.4028	0.0164	0.0407	0.1804	0.0081	0.045	0.0001	0	0.0603	NA	0	0	NA	0	0	0.2673	0.0821	0.3071
GMOY001137			0.10367	1065	767.6	297.4	0.0659	0.0034	0.0516	0.6126	0.008	0.0131	0.2173	0.0046	0.0211	0.4246	0.0061	0.0144	0.2075	0.0102	0.049	0.0193	0.0014	0.0721	0.194	0.0013	0.0069	0.0001	0	0.0103	0.0788	0.0417	0.5283
GMOY001138		X	0.04526	2976	2149.8	826.2	0.0424	0.0005	0.0129	0.1558	0.0005	0.003	0.0213	0.0005	0.022	0.0207	0.0005	0.0227	0.0001	0	0.0334	0.0271	0.0018	0.0668	0.4254	0.0005	0.0011	0.0001	0	0.0027	0.0554	0.0193	0.3482
GMOY001139		X	0.05113	2367	1716.4	650.6	0.0398	0.0012	0.0303	0.0001	0	0.0141	0.0964	0.0024	0.0245	0.0626	0.0018	0.0283	0.0001	0	0.0559	0.0414	0.003	0.0713	0.452	0.0012	0.0026	0.0001	0	0.007	0.0572	0.0273	0.4768
GMOY001140			0.1479	930	708.4	221.6	0.3649	0.0088	0.0241	0.2668	0.0015	0.0057	0.023	0.0014	0.0607	0.2206	0.007	0.0318	0.2971	0.0083	0.028	0.1162	0.0128	0.1101	0.0001	0	0.0089	0.0659	0.0014	0.0211	0.1523	0.0682	0.4477
GMOY001141			0.02777	1401	1048	353	0.0001	0	0.0389	0.0001	0	0.017	0.0001	0	0.0332	0.0001	0	0.0122	0.0001	0	0.0455	0.0001	0	0.0885	0.0001	0	0.0026	0.0001	0	0.0063	0.0436	0.0205	0.4691
GMOY001144			0.11756	819	612.9	206.1	0.0313	0.0016	0.0503	3.2106	0.0044	0.0014	0.1963	0.0082	0.042	0.1037	0.0033	0.0317	0.7743	0.0224	0.0289	0.0292	0.0024	0.0812	NA	0	0	0.0001	0	0.0051	0.0762	0.0312	0.41
GMOY001145			0.13571	1194	870.6	323.4	0.0962	0.0035	0.0364	0.0001	0	0.0056	0.1201	0.0024	0.0199	0.0963	0.0036	0.0371	0.1385	0.006	0.0433	0.0365	0.0024	0.0667	0.3708	0.0012	0.0032	0.0001	0	0.0094	0.1738	0.0646	0.3715
GMOY001146		X	0.04512	2079	1573.1	505.9	0.0963	0.0029	0.0301	NA	0.0018	0.0003	0.0714	0.0019	0.0267	0.0001	0	0.0253	0.002	0.0001	0.0648	0.0765	0.006	0.0779	0.1487	0.0006	0.0042	0.0001	0	0.0065	0.038	0.016	0.422
GMOY001147		X	0.00719	1560	1133.2	426.8	0.0001	0	0.0388	0.0001	0	0.0221	0.0668	0.0009	0.0133	0.0001	0	0.0439	0.0001	0	0.0252	0.0001	0	0.129	0.0001	0	0.0174	0.0001	0	0.0074	0.0101	0.0044	0.4356
GMOY001148			0.01265	1536	1096.6	439.4	0.0001	0	0.0034	0.0001	0	0.0025	0.0645	0.0009	0.0142	0.0001	0	0.0118	0.0792	0.0009	0.0116	0.0001	0	0.0326	0.0001	0	0.0023	NA	0	0	0.0086	0.0018	0.2119
GMOY001149			0.01791	990	753.4	236.6	0.0226	0.0013	0.0593	NA	0	0	0.0001	0	0.022	0.0001	0	0.0221	0.0001	0	0.0539	0.0001	0	0.0377	0.0001	0	0.0086	NA	0	0	0.0232	0.0107	0.4628
GMOY001150			0.11236	1380	1017.6	362.4	0.2216	0.0079	0.0357	0.0001	0	0.0125	0.1171	0.006	0.051	0.2704	0.0059	0.0217	0.1494	0.007	0.0466	0.1133	0.0112	0.0987	0.0001	0	0.0092	0.0001	0	0.0084	0.0983	0.0587	0.5975
GMOY001153			0.03049	498	371	127	0.0001	0	0.0386	NA	0.0026	0	0.0001	0	0.0339	0.0001	0	0.0256	0.0001	0	0.017	0.0364	0.0026	0.0725	NA	0	0	0.0001	0	0.0083	0.0337	0.0079	0.2337
GMOY001155			0.06322	1044	791.7	252.3	0.0001	0	0.0172	NA	0	0	0.0001	0	0.0025	0.0001	0	0.0147	0.2083	0.0013	0.006	0.1033	0.0025	0.0244	NA	0	0	0.0001	0	0.0085	0.0699	0.0098	0.1396
GMOY001159			0.1016	603	463	140	0.2775	0.0044	0.0157	0.1749	0.0042	0.0239	0.7962	0.0063	0.008	0.0001	0	0.0322	0.0675	0.0022	0.0325	0.0397	0.0042	0.1063	NA	0	0	NA	0	0	0.1028	0.0489	0.4755
GMOY001160			0.03369	1533	1120.7	412.3	0.069	0.0018	0.0258	0.0001	0	0.0073	0.0001	0	0.0385	0.0359	0.0018	0.0503	0.0145	0.0009	0.0627	0.0564	0.0046	0.0807	0.0001	0	0.0073	0.1422	0.0018	0.0127	0.0309	0.0144	0.4654
GMOY001162			0.29053	705	531.1	173.9	0.2644	0.0085	0.0321	0.8405	0.0107	0.0127	0.2204	0.0142	0.0644	0.8882	0.0127	0.0143	0.8105	0.0241	0.0298	0.8017	0.025	0.0312	0.0001	0	0.0118	0.154	0.0019	0.0123	0.1651	0.0686	0.4158
GMOY001163			0.00829	672	511.8	160.2	0.0001	0	0.0069	0.0001	0	0.0133	0.0001	0	0.0138	0.0001	0	0.0283	0.0001	0	0.0068	0.0001	0	0.0207	0.0001	0	0.0068	NA	0	0	0.0141	0.002	0.1391
GMOY001164			0.0109	594	445	149	NA	0	0	0.0001	0	0.0086	0.1032	0.0023	0.0219	0.0001	0	0.0073	0.0001	0	0.021	0.0001	0	0.0686	0.0001	0	0.0142	NA	0	0	0.0093	0.0045	0.4809
GMOY001166		X	0.04084	2619	1933.5	685.5	0.0065	0.0005	0.0714	0.0072	0.0002	0.0237	0.0517	0.0016	0.0303	0.0499	0.001	0.0209	0.0621	0.003	0.0477	0.043	0.003	0.07	0.0001	0	0.0079	0.0708	0.0005	0.0073	0.0449	0.0213	0.4744
GMOY001168			0.09688	2472	1809.3	662.7	0.09	0.0041	0.0458	0.0913	0.0006	0.0065	0.0601	0.0009	0.015	0.0872	0.0013	0.0152	0.0824	0.0037	0.0445	0.0647	0.0034	0.0531	0.0893	0.0006	0.0062	NA	0.0006	0	0.1071	0.035	0.3267
GMOY001169			0.10632	3417	2484.3	932.7	0.2118	0.0038	0.0179	0.1355	0.0023	0.0173	0.0803	0.0031	0.0388	0.1315	0.0043	0.0327	0.0831	0.004	0.0482	0.1019	0.0089	0.0874	0.0872	0.0008	0.0094	0.1848	0.002	0.011	0.1019	0.0492	0.4824
GMOY001173		X	0.02855	1623	1161.1	461.9	0.0431	0.0017	0.0402	0.0001	0	0.0107	0.1091	0.0026	0.0238	0.0001	0	0.0341	0.0001	0	0.0259	0.0202	0.0017	0.085	0.0001	0	0.0011	0.0807	0.0009	0.0107	0.0277	0.0103	0.3738
GMOY001174			0.13701	573	406.9	166.1	0.0001	0	0.0529	NA	0	0	0.2834	0.0075	0.0265	0.2993	0.0099	0.0332	0.1642	0.0075	0.0455	0.141	0.005	0.0355	NA	0	0	0.0001	0	0.0126	0.1311	0.0487	0.3717
GMOY001176			0.1278	1449	1087.2	361.8	0.1911	0.0087	0.0457	0.1749	0.0009	0.0051	0.1439	0.0047	0.0325	0.085	0.0047	0.0553	0.1011	0.0066	0.0654	0.1445	0.016	0.1109	NA	0.0009	0	0.2146	0.0019	0.0087	0.1177	0.0444	0.3775
GMOY001185			0.02423	3648	2665.9	982.1	0.1338	0.0022	0.0162	0.0001	0	0.0115	0.0001	0	0.0261	0.0159	0.0004	0.0238	0.0416	0.0015	0.0363	0.0365	0.0028	0.077	0.0616	0.0008	0.0122	0.0001	0	0.0079	0.0187	0.009	0.4842
GMOY001188		X	0.07624	1758	1355.4	402.6	0.0795	0.003	0.0376	0.0001	0	0.0107	0.086	0.0032	0.0369	0.0858	0.0023	0.0263	0.0232	0.0007	0.0321	0.0501	0.0045	0.0905	0.0001	0	0.0078	0.0001	0	0.0052	0.0887	0.0453	0.5107
GMOY001190			0.11012	1329	963.7	365.3	0.0591	0.0029	0.0495	0.2404	0.0011	0.0045	0.0438	0.0011	0.024	0.1589	0.0044	0.0277	0.0582	0.0031	0.0539	0.1483	0.0098	0.0658	0.0001	0	0.0028	0.2409	0.0021	0.0087	0.1159	0.052	0.4484
GMOY001191		X	0.01507	747	539.3	207.7	0.0001	0	0.0049	NA	0	0	0.0001	0	0.0103	0.0001	0	0.0051	0.0001	0	0.0051	0.0001	0	0.0053	NA	0	0	NA	0	0	0.0201	0.0019	0.0935
GMOY001192		X	0.10561	1548	1147.2	400.8	0.1447	0.0054	0.0376	0.0935	0.0011	0.0113	0.0192	0.0009	0.0457	0.296	0.0035	0.0119	0.088	0.0042	0.0482	0.0707	0.0061	0.0868	0.0657	0.0009	0.0133	0.0001	0	0.0026	0.1223	0.0423	0.3456
GMOY001193		X	0.01593	2016	1481.4	534.6	0.0206	0.0007	0.0331	0.0761	0.0007	0.009	0.0268	0.0007	0.0254	0.0001	0	0.0338	0.0107	0.0007	0.0637	0.0001	0	0.0597	0.0001	0	0.0081	0.0001	0	0.0092	0.0186	0.0082	0.4434
GMOY001194			0.22162	318	227.7	90.3	0.0001	0	0.0085	NA	0	0	0.3291	0.0139	0.0423	0.0001	0	0.0099	0.1467	0.0046	0.0313	0.0544	0.0046	0.084	NA	0	0	NA	0.0045	0	0.2935	0.0795	0.2709
GMOY001198		X	0.11678	8943	6635.9	2307.1	0.1082	0.0036	0.0335	0.3395	0.002	0.0059	0.1011	0.0034	0.0338	0.1659	0.0044	0.0265	0.0966	0.006	0.0625	0.1282	0.0087	0.068	0.1152	0.0014	0.0118	0.0636	0.0006	0.0096	0.1143	0.048	0.42
GMOY001199			0.17772	1452	1105.9	346.1	0.2566	0.0081	0.0315	0.0661	0.001	0.0151	0.1497	0.0092	0.0616	0.2108	0.0046	0.022	0.114	0.0092	0.0808	0.2119	0.0153	0.072	0.1375	0.0009	0.0066	0.1608	0.0009	0.0057	0.19	0.0689	0.3624
GMOY001201			0.00713	582	433.8	148.2	0.0001	0	0.0673	0.0001	0	0.0067	0.0001	0	0.0415	0.0001	0	0.0132	0.0001	0	0.0203	0.0001	0	0.0715	NA	0	0	0.0001	0	0.0269	0.0115	0.0047	0.4098
GMOY001204			0.15791	1746	1311.2	434.8	0.0932	0.0043	0.0457	0.1838	0.0023	0.0125	0.2324	0.0062	0.0265	0.0547	0.0024	0.0447	0.1152	0.0064	0.0558	0.2337	0.0182	0.0779	0.6701	0.0016	0.0024	NA	0.0014	0	0.1562	0.0744	0.4763
GMOY001205		X	0.05908	2001	1456.1	544.9	0.0291	0.0017	0.0595	0.0001	0	0.0173	0.0453	0.0009	0.0207	0.1562	0.0019	0.0121	0.0404	0.0023	0.0575	0.0806	0.0049	0.0613	0.0879	0.0007	0.0078	0.0001	0	0.0019	0.0639	0.0252	0.3946
GMOY001206			0.0001	396	293.2	102.8	NA	0	0	NA	0	0	0.0001	0	0.0101	0.0001	0	0.0875	0.0001	0	0.0423	0.0001	0	0.0531	NA	0	0	NA	0	0	0.0001	0.0001	0.6567
GMOY001207			0.06672	900	681	219	NA	0.0052	0	0.5967	0.0015	0.0025	0.0797	0.0035	0.0435	0.1826	0.007	0.0381	0.1105	0.0069	0.0629	0.0713	0.0105	0.1467	NA	0	0	0.0001	0	0.0049	0.0391	0.0263	0.6725
GMOY001211			0.03735	1338	917.9	420.1	0.1194	0.0033	0.0278	0.0001	0	0.0137	0.0925	0.0022	0.0239	0.0001	0	0.0183	0.0001	0	0.0387	0.0518	0.0055	0.1057	0.0001	0	0.0074	0.4396	0.0022	0.005	0.0255	0.01	0.3931
GMOY001212			0.08888	1239	848.9	390.1	0.0239	0.001	0.0435	NA	0.0043	0	0.0634	0.0026	0.0417	0.1809	0.0058	0.0322	0.1445	0.0056	0.0386	0.0469	0.0024	0.0521	0.1163	0.0024	0.021	0.2351	0.0049	0.0207	0.0697	0.0331	0.4744
GMOY001214			0.07483	552	397.9	154.1	NA	0	0	0.0001	0	0.0112	0.0001	0	0.0208	0.1221	0.0025	0.0208	0.0001	0	0.0527	0.0001	0	0.091	0.0001	0	0.0185	0.2746	0.0025	0.0092	0.1101	0.0393	0.3569
GMOY001215			0.0772	1134	855.1	278.9	NA	0	0	0.0001	0	0.0066	0.2324	0.0012	0.0051	0.3637	0.0035	0.0097	0.1592	0.0059	0.0372	0.0001	0	0.038	0.1038	0.0012	0.0113	0.0801	0.0012	0.0147	0.0633	0.0181	0.2856
GMOY001216			0.04809	1230	928.1	301.9	0.3061	0.0033	0.0107	0.1481	0.0011	0.0073	0.0001	0	0.0413	0.1011	0.0032	0.032	0.0387	0.0022	0.0558	0.0475	0.0021	0.0447	0.3042	0.0011	0.0035	0.1029	0.0011	0.0105	0.0395	0.0234	0.5929
GMOY001220			0.0395	390	300.4	89.6	NA	0	0	NA	0	0	0.0805	0.0034	0.0419	0.0001	0	0.0303	0.0618	0.0034	0.0553	0.0157	0.0034	0.2177	NA	0	0	NA	0	0	0.0449	0.034	0.7563
GMOY001229			0.09123	939	730	209	0.1607	0.0025	0.0156	0.0381	0.0014	0.0374	0.0377	0.0013	0.0358	0.0785	0.0027	0.0346	0.1518	0.011	0.0726	0.0639	0.0086	0.1341	0.8116	0.0041	0.0051	0.1317	0.0014	0.0104	0.0864	0.0429	0.4958
GMOY001233			0.02365	978	728.4	249.6	0.0199	0.0014	0.069	0.0001	0	0.0083	0.0001	0	0.0211	0.0262	0.0028	0.1062	0.1079	0.0028	0.0258	0.0001	0	0.0762	0.0001	0	0.0091	0.0001	0	0.0037	0.0246	0.0183	0.7425
GMOY001234		X	0.17532	7482	5493.5	1988.5	0.138	0.007	0.051	0.2671	0.0018	0.0067	0.1956	0.008	0.0407	0.2257	0.0078	0.0345	0.184	0.0091	0.0492	0.2224	0.0153	0.0689	0.1045	0.0014	0.0131	0.2259	0.0035	0.0153	0.1616	0.0817	0.5055
GMOY001236			0.0543	660	462.9	197.1	NA	0.0021	0	NA	0	0	0.0001	0	0.0208	0.1401	0.0022	0.0156	0.0001	0	0.0102	0.1116	0.0066	0.0593	0.0001	0	0.0052	0.0001	0	0.0103	0.035	0.0088	0.2531
GMOY001238			0.09837	2058	1540.2	517.8	0.1881	0.0057	0.0302	0.3011	0.0026	0.0086	0.1796	0.0033	0.0184	0.0165	0.0007	0.04	0.0537	0.0033	0.0618	0.1776	0.0085	0.0477	0.053	0.0007	0.0123	0.0634	0.0007	0.0104	0.0914	0.0467	0.5106
GMOY001242		X	0.11821	3576	2599.7	976.3	0.2819	0.0045	0.0159	0.0001	0	0.0085	0.0798	0.0015	0.0189	0.0224	0.0004	0.0188	0.1915	0.0039	0.0203	0.0949	0.0043	0.045	0.0207	0.0001	0.0066	0.5887	0.0025	0.0043	0.1152	0.0393	0.341
GMOY001243			0.04427	1380	1044.3	335.7	0.047	0.0033	0.0693	0.0001	0	0.0033	0.0335	0.001	0.029	0.0001	0	0.0181	0.0328	0.0019	0.0594	0.1595	0.0086	0.0541	0.1484	0.001	0.0065	0.0001	0	0.0061	0.0342	0.0194	0.5678
GMOY001244			0.05173	1050	762.5	287.5	0.0001	0	0.0029	0.0001	0	0.0073	0.0001	0	0.0139	0.0692	0.0013	0.019	0.0001	0	0.0264	0.0001	0	0.0236	0.4543	0.0039	0.0086	0.0001	0	0.0096	0.0564	0.0065	0.1156
GMOY001246		X	0.17109	2607	1939.1	667.9	0.2304	0.008	0.0346	0.1165	0.0022	0.0185	0.2298	0.0088	0.0381	0.2459	0.0062	0.0253	0.2184	0.013	0.0594	0.1612	0.0185	0.1148	0.123	0.002	0.0164	0.315	0.0027	0.0085	0.1497	0.0755	0.5041
GMOY001253		X	0.02992	2172	1631.5	540.5	0.0586	0.0018	0.0312	0.026	0.0005	0.021	0.0131	0.0006	0.0469	0.0001	0	0.0554	0.0117	0.0007	0.0581	0.0207	0.0019	0.0924	0.0001	0	0.0046	0.0928	0.0012	0.0132	0.036	0.0179	0.4962
GMOY001254			0.13504	1950	1439.7	510.3	0.0334	0.0013	0.0384	0.1471	0.0036	0.0247	0.1499	0.0049	0.0326	0.2047	0.0042	0.0205	0.1827	0.0099	0.0539	0.1314	0.0121	0.0924	0.1624	0.0014	0.0085	0.7932	0.0014	0.0018	0.1304	0.059	0.4529
GMOY001255			0.02264	2136	1555.3	580.7	0.1226	0.0018	0.0149	0.0001	0	0.0165	0.0107	0.0005	0.0491	0.0167	0.0008	0.0463	0.0127	0.0008	0.0608	0.0117	0.0013	0.1101	0.0001	0	0.0077	0.0001	0	0.0219	0.0272	0.0137	0.5025
GMOY001258		X	0.02463	1800	1323.2	476.8	0.0237	0.0008	0.0319	0.0001	0	0.0035	0.0846	0.0008	0.0089	0.0001	0	0.0134	0.0001	0	0.0168	0.0001	0	0.0622	0.0001	0	0.009	0.0001	0	0.0088	0.0312	0.0116	0.3731
GMOY001262		X	0.03692	585	426.2	158.8	0.0001	0	0.0759	0.4556	0.0048	0.0104	0.0351	0.0025	0.0702	0.0001	0	0.0431	0.0001	0	0.061	0.117	0.0096	0.0817	NA	0	0	0.0001	0	0.0202	0.0269	0.0095	0.3512
GMOY001263			0.39419	4443	3305.2	1137.8	0.4764	0.0079	0.0165	0.1165	0.0009	0.0075	0.2752	0.0045	0.0165	0.3204	0.0066	0.0207	0.6082	0.0087	0.0143	0.5088	0.0205	0.0404	1.1177	0.0032	0.0028	0.487	0.0026	0.0054	0.3624	0.0849	0.2343
GMOY001265			0.00352	396	312.1	83.9	0.0001	0	0.026	0.0001	0	0.0579	0.0001	0	0.0531	0.0001	0	0.0888	0.1032	0.0031	0.0304	0.0001	0	0.1595	NA	0	0	0.0001	0	0.0366	0.0001	0	0.4695
GMOY001272			0.16122	3000	2240	760	0.1659	0.0074	0.0444	0.1995	0.0031	0.0154	0.2473	0.0097	0.0394	0.1131	0.0038	0.0336	0.2837	0.0168	0.0592	0.2416	0.0169	0.07	0.188	0.0019	0.0102	NA	0.0036	0.0006	0.1142	0.0684	0.5987
GMOY001273			0.05293	1875	1401.9	473.1	0.0449	0.0014	0.0317	0.093	0.0015	0.0156	0.0646	0.0022	0.0335	0.0444	0.0014	0.0324	0.1845	0.0086	0.0468	0.028	0.0029	0.1039	0.0001	0	0.0073	0.7294	0.0043	0.0059	0.0368	0.0211	0.5723
GMOY001274			0.04463	1752	1301.7	450.3	0.0001	0	0.05	0.072	0.0008	0.0109	0.037	0.0016	0.0424	0.074	0.0016	0.0212	0.0514	0.0023	0.0457	0.0236	0.0016	0.0661	0.0001	0	0.0022	0.5009	0.0023	0.0047	0.0464	0.019	0.4106
GMOY001275			0.17337	726	546.5	179.5	0.3547	0.0073	0.0207	0.3598	0.0018	0.0051	0.2274	0.0056	0.0244	NA	0.0074	0	0.4073	0.013	0.032	0.1712	0.0112	0.0655	0.0001	0	0.0062	0.5931	0.0036	0.0061	0.0965	0.0375	0.3889
GMOY001276			0.25741	972	717.4	254.6	0.8307	0.0108	0.013	1.1513	0.0045	0.0039	0.0732	0.0034	0.0465	0.3959	0.0094	0.0237	0.238	0.0107	0.0451	0.3114	0.0222	0.0713	0.0001	0	0.0041	1.4197	0.0057	0.004	0.2137	0.086	0.4023
GMOY001277		X	0.06274	2310	1728.6	581.4	0.1797	0.0026	0.0144	NA	0.0008	0	0.087	0.0023	0.0265	0.0484	0.0023	0.0477	0.1604	0.0061	0.0382	0.0684	0.0048	0.0697	0.3067	0.0023	0.0075	0.0782	0.0006	0.0073	0.0445	0.0259	0.582
GMOY001278		X	0.05248	1665	1226.4	438.6	0.0805	0.0016	0.0203	0.1069	0.0008	0.0077	0.0982	0.0017	0.0169	0.0314	0.0008	0.0263	0.0335	0.0016	0.0492	0.1916	0.005	0.0261	0.0001	0	0.0069	0.0001	0	0.0025	0.04	0.0117	0.2923
GMOY001279			0.03821	2451	1798.9	652.1	0.041	0.0017	0.0406	0.3722	0.0022	0.006	0.0475	0.0017	0.035	0.0315	0.0011	0.0352	0.0612	0.0022	0.0365	0.0096	0.0006	0.0635	0.0528	0.0006	0.0105	0.0001	0	0.0116	0.0354	0.0138	0.3901
GMOY001280		X	0.14476	1281	915.7	365.3	0.0499	0.0011	0.0221	0.0001	0	0.0192	0.2165	0.0033	0.0151	0.1351	0.0033	0.0242	0.1692	0.0066	0.039	0.117	0.0066	0.0562	0.1763	0.0011	0.0062	0.0001	0	0.0027	0.1633	0.0568	0.3475
GMOY001289		X	0.00845	987	721.9	265.1	0.0001	0	0.025	0.0001	0	0.003	0.0001	0	0.0455	0.0001	0	0.0127	0.0001	0	0.0178	0.035	0.0014	0.0393	0.0001	0	0.004	NA	0	0	0.0081	0.0027	0.3385
GMOY001290			0.01675	744	544.1	199.9	NA	0.0019	0	0.0001	0	0.0087	0.1472	0.0038	0.0259	0.0001	0	0.0206	0.1434	0.0038	0.0268	0.0001	0	0.1624	0.0001	0	0.0154	0.0001	0	0.0159	0.0095	0.0075	0.7895
GMOY001291			0.12412	1788	1325.6	462.4	0.2272	0.01	0.0442	0.0001	0	0.0147	0.0353	0.0015	0.043	0.0514	0.0023	0.0446	0.2079	0.0069	0.0331	0.1438	0.0105	0.0732	0.0819	0.0006	0.0076	0.143	0.0009	0.0063	0.1262	0.0602	0.477
GMOY001292		X	0.0719	1566	1189.1	376.9	0.2326	0.0025	0.0109	0.0001	0	0.0051	0.1284	0.0025	0.0198	0.1118	0.0025	0.0226	0.2968	0.0051	0.0172	0.0262	0.0025	0.0969	0.0001	0	0.008	0.0001	0	0.0171	0.0679	0.0267	0.3938
GMOY001294		X	0.10213	1920	1447.5	472.5	0.0001	0	0.0266	0.1073	0.0015	0.014	0.0793	0.0014	0.0176	0.1646	0.0056	0.0341	0.1715	0.0062	0.0364	0.1035	0.0114	0.1101	0.0001	0	0.0057	0.1002	0.0014	0.0139	0.1019	0.0505	0.4961
GMOY001295			0.09597	2319	1775.5	543.5	0.0542	0.0027	0.049	0.0768	0.0011	0.0148	0.0148	0.0006	0.0384	0.1857	0.0052	0.0277	0.0887	0.0046	0.0518	0.1047	0.0084	0.08	0.1893	0.0006	0.003	0.0001	0	0.0105	0.1068	0.0409	0.3828
GMOY001297			0.06842	1017	750	267	0.0612	0.0011	0.0172	0.2382	0.0024	0.0101	0.1076	0.0048	0.0449	0.2563	0.0063	0.0247	0.0001	0	0.0397	0.1028	0.014	0.1357	NA	0	0	0.0001	0	0.004	0.0471	0.0245	0.5208
GMOY001298			0.09344	1506	1137.1	368.9	0.1474	0.0059	0.0399	0.0001	0	0.0294	0.1	0.0037	0.0367	0.0369	0.0018	0.0483	0.135	0.0081	0.0603	0.0917	0.0103	0.1125	NA	0	0	0.0001	0	0.0113	0.0982	0.0502	0.5109
GMOY001299		X	0.10217	2493	1769.6	723.4	0.1077	0.0027	0.0252	0.0922	0.0018	0.019	0.0856	0.0029	0.0337	0.0556	0.0017	0.0313	0.1093	0.0046	0.0422	0.1031	0.0095	0.0923	0.2022	0.0012	0.0057	0.3064	0.0023	0.0075	0.1008	0.039	0.3869
GMOY001302		X	0.0418	2487	1822.5	664.5	0.0252	0.0012	0.0472	0.0424	0.001	0.0247	0.0152	0.0006	0.0362	0.0431	0.0017	0.0392	0.0335	0.0018	0.0527	0.0367	0.0034	0.0925	0.1194	0.001	0.0085	0.117	0.0028	0.0242	0.042	0.0183	0.4363
GMOY001304		X	0.10495	627	465.5	161.5	0.748	0.0065	0.0087	0.0001	0	0.0482	0.0001	0	0.0134	0.0834	0.0022	0.026	0.0902	0.0043	0.0481	0.1138	0.0066	0.0584	0.0001	0	0.0074	0.0001	0	0.0054	0.1137	0.0475	0.4178
GMOY001305			0.03195	579	457.3	121.7	0.1423	0.0066	0.0464	0.0001	0	0.0011	0.0001	0	0.0614	0.0635	0.0067	0.1058	0.0001	0	0.1197	0.0001	0	0.0747	0.0001	0	0.0255	0.0001	0	0.0289	0.036	0.0198	0.5482
GMOY001308			0.1988	1695	1316	379	0.2494	0.0089	0.0356	0.3024	0.0081	0.0268	0.3271	0.012	0.0367	0.1222	0.0076	0.062	0.3909	0.0339	0.0866	0.1675	0.0144	0.0858	2.0088	0.0047	0.0023	0.1359	0.0036	0.0267	0.1445	0.0844	0.584
GMOY001309			0.03702	1374	991	383	0.0001	0	0.0291	0.0001	0	0.0135	0.0001	0	0.0432	0.0001	0	0.0271	0.0001	0	0.0287	0.0001	0	0.0579	0.0001	0	0.0027	0.0001	0	0.0027	0.0576	0.0238	0.4131
GMOY001310		X	0.02631	2628	1798.3	829.7	0.0001	0	0.0096	0.0001	0	0.0019	0.0001	0	0.0051	0.0001	0	0.0211	0.0554	0.0006	0.0102	0.0001	0	0.0415	0.0001	0	0.0039	0.0001	0	0.0023	0.0362	0.0074	0.2034
GMOY001313			0.16027	396	274.4	121.6	0.0001	0	0.0081	0.0001	0	0.0085	0.6376	0.034	0.0533	NA	0	0	0.0001	0	0.0171	0.0001	0	0.0089	NA	0	0	NA	0	0	0.0001	0	0.1127
GMOY001316		X	0.10103	852	637.8	214.2	0.0001	0	0.0043	NA	0	0	0.0001	0	0.0098	0.5056	0.0127	0.025	0.08	0.0016	0.0196	0.151	0.0016	0.0104	NA	0	0	NA	0	0	0.0348	0.0047	0.1353
GMOY001320		X	0.09418	6870	4991.4	1878.6	0.0248	0.0009	0.0371	0.0737	0.001	0.0137	0.0704	0.0018	0.026	0.1077	0.0033	0.0303	0.1723	0.0051	0.0297	0.0881	0.0059	0.0674	0.1171	0.0009	0.0073	0.1657	0.0012	0.0072	0.0959	0.04	0.4175
GMOY001321		X	0.05954	6573	4875.3	1697.7	0.0742	0.0022	0.0296	0.0894	0.0008	0.0093	0.0462	0.0014	0.0308	0.0933	0.0025	0.027	0.0789	0.0025	0.0317	0.0731	0.0043	0.0585	0.0818	0.0006	0.0075	0.1521	0.0008	0.0054	0.0512	0.0231	0.4513
GMOY001322			0.13134	1077	779.1	297.9	0.0682	0.0024	0.0354	0.3166	0.0013	0.0041	0.069	0.0026	0.0378	0.1219	0.0026	0.0214	0.127	0.0066	0.0519	0.0543	0.0055	0.1021	NA	0.0013	0	1.118	0.0039	0.0035	0.1514	0.0808	0.5337
GMOY001330			0.11118	1452	1088.8	363.2	0.0479	0.0022	0.0462	0.1033	0.0026	0.0256	0.0801	0.0028	0.0349	0.0354	0.0019	0.0525	0.1739	0.0077	0.0441	0.0908	0.0098	0.1079	0.0755	0.0009	0.0122	0.0001	0	0.0022	0.1366	0.058	0.425
GMOY001337			0.20048	1560	1181.6	378.4	1.5278	0.0058	0.0038	1.2318	0.0037	0.003	0.2465	0.0099	0.04	0.3204	0.0126	0.0393	0.2131	0.0078	0.0367	0.2136	0.014	0.0654	0.0758	0.0009	0.0114	0.2064	0.0017	0.0081	0.1568	0.077	0.4912
GMOY001345	X		0.19382	324	240.4	83.6	0.6236	0.0155	0.0248	0.0355	0.0012	0.0351	0.2362	0.0136	0.0575	0.0001	0	0.0114	0.6886	0.0076	0.0111	0.4063	0.0193	0.0474	NA	0	0	NA	0	0	0.1177	0.0399	0.3392
GMOY001347			0.0402	723	541.3	181.7	0.0001	0	0.0482	0.0001	0	0.0053	0.0001	0	0.012	0.0001	0	0.0119	0.0001	0	0.037	0.0781	0.0037	0.0476	NA	0	0	0.0001	0	0.0059	0.0501	0.0166	0.3309
GMOY001348			0.0809	675	505.3	169.7	0.0001	0	0.0228	0.0001	0	0.0255	0.0852	0.0021	0.0243	0.0001	0	0.0124	0.0358	0.002	0.0566	0.1331	0.004	0.0302	NA	0	0	NA	0	0	0.1048	0.0291	0.2776
GMOY001350		X	0.07812	975	737.8	237.2	0.1797	0.0042	0.0232	0.0001	0	0.0164	0.1865	0.0014	0.0074	0.0724	0.0014	0.019	0.0221	0.0014	0.0622	0.0612	0.004	0.0649	0.0218	0.0002	0.0075	NA	0.0017	0	0.0883	0.0179	0.2031
GMOY001351		X	0.13378	1503	1118.4	384.6	0.2248	0.006	0.0267	0.0001	0	0.0167	0.1195	0.0021	0.0176	0.1343	0.0042	0.0312	0.293	0.0075	0.0257	0.0822	0.0063	0.0768	0.0001	0	0.0113	0.1552	0.0009	0.0057	0.1379	0.0561	0.4068
GMOY001353			0.26896	507	390.9	116.1	0.2884	0.0222	0.0769	0.0001	0	0.0241	0.3705	0.0177	0.0478	0.2798	0.0212	0.0757	0.0872	0.0113	0.1291	0.3908	0.036	0.092	NA	0.0105	0	0.0001	0	0.0092	0.2972	0.1647	0.5544
GMOY001354			0.01808	1431	1036.9	394.1	0.0001	0	0.0258	0.0001	0	0.0185	0.0001	0	0.0279	0.0001	0	0.0224	0.0562	0.0029	0.0522	0.0255	0.0029	0.1146	0.0001	0	0.0049	0.0001	0	0.0087	0.0163	0.0078	0.476
GMOY001355			0.16018	2382	1834.1	547.9	0.2206	0.0067	0.0302	0.2271	0.0022	0.0098	0.1372	0.0044	0.032	0.1583	0.0055	0.0347	0.262	0.011	0.042	0.1476	0.014	0.095	1.0504	0.0028	0.0026	0.1191	0.0022	0.0182	0.1397	0.0666	0.4766
GMOY001360		X	0.02585	3648	2751.8	896.2	0.0466	0.0011	0.0246	0.0638	0.0004	0.0062	0.0571	0.0018	0.0318	0.0129	0.0004	0.0281	0.0283	0.0014	0.0501	0.0374	0.0037	0.0988	0.0497	0.0003	0.0059	0.0863	0.0008	0.0092	0.0203	0.0139	0.6834
GMOY001361			0.0001	618	465.4	152.6	0.0001	0	0.0821	0.0001	0	0.007	0.0001	0	0.0401	0.0001	0	0.0467	0.0001	0	0.0257	0.0001	0	0.098	0.0001	0	0.0324	NA	0	0	0.0001	0	0.4945
GMOY001362			0.076	1518	1111.6	406.4	0.023	0.0009	0.0381	0.0846	0.002	0.0233	0.0361	0.001	0.0286	0.0723	0.0017	0.0241	0.1447	0.0044	0.0304	0.0465	0.003	0.0645	0.234	0.0018	0.0079	0.0319	0.0009	0.0287	0.0855	0.0299	0.3503
GMOY001363			0.09976	2811	2103.7	707.3	0.0862	0.0037	0.0432	0.0854	0.001	0.0119	0.108	0.0034	0.0313	0.1498	0.0058	0.0386	0.0427	0.0024	0.0559	0.1376	0.0081	0.0586	0.0001	0	0.0198	0.137	0.0024	0.0176	0.1023	0.0483	0.4722
GMOY001364			0.0001	246	184.2	61.8	NA	0	0	NA	0	0	0.0001	0	0.0373	0.0001	0	0.0695	0.0001	0	0.1144	0.0001	0	0.0705	NA	0	0	NA	0	0	0.0001	0	0.4737
GMOY001366			0.11978	1053	801	252	0.2078	0.0049	0.0236	0.0001	0	0.0253	0.0377	0.0012	0.0332	0.0575	0.0025	0.0436	0.2262	0.005	0.0222	0.1075	0.009	0.084	0.2115	0.0025	0.012	0.2025	0.0025	0.0125	0.1292	0.047	0.3635
GMOY001367		X	0.16121	7227	5382.9	1844.1	0.1595	0.0061	0.0385	0.1688	0.0023	0.0139	0.2695	0.0067	0.0249	0.1943	0.0073	0.0374	0.2118	0.009	0.0423	0.1956	0.0141	0.0723	0.3561	0.0036	0.01	0.129	0.0009	0.0071	0.1331	0.0705	0.5294
GMOY001368	X		0.06219	1485	1102.8	382.2	0.0838	0.0018	0.0214	0.0761	0.0009	0.012	0.0332	0.0018	0.0552	0.1426	0.0055	0.0388	0.0481	0.0018	0.0381	0.0573	0.0046	0.0803	0.0001	0	0.0254	0.1367	0.0018	0.0133	0.0605	0.0257	0.4244
GMOY001369			0.07527	3519	2599	920	0.0001	0	0.0116	0.1102	0.0004	0.0035	0.098	0.0019	0.0197	0.0762	0.0012	0.0153	0.0401	0.0008	0.0193	0.0472	0.0019	0.0408	0.1109	0.0008	0.0069	0.0001	0	0.0081	0.0858	0.0223	0.2599
GMOY001371			0.10807	402	267.4	134.6	0.0001	0	0.0023	NA	0	0	NA	0	0	0.0001	0	0.0071	0.0001	0	0.0071	0.0001	0	0.0532	0.0001	0	0.0231	0.0001	0	0.0059	0.1894	0.0269	0.1421
GMOY001373			0.07295	489	362.1	126.9	0.0001	0	0.0103	NA	0.0028	0	0.0001	0	0.0085	0.0001	0	0.0171	0.0001	0	0.0171	0.0624	0.0028	0.0446	0.404	0.0028	0.0069	0.0001	0	0.0465	0.0846	0.0223	0.2643
GMOY001374			0.01747	651	468.4	182.6	NA	0	0	0.0001	0	0.0056	NA	0	0	0.0001	0	0.0058	0.0001	0	0.0117	0.0001	0	0.0234	NA	0	0	0.1971	0.0022	0.0113	0.0138	0.0042	0.3076
GMOY001378			0.13696	2145	1640.3	504.7	0.1397	0.0074	0.0527	0.1217	0.0022	0.0182	0.1507	0.0047	0.031	0.156	0.0078	0.0497	0.1425	0.0083	0.0584	0.0927	0.0104	0.1123	0.309	0.0012	0.0039	0.2982	0.0044	0.0146	0.1369	0.0603	0.4405
GMOY001379			0.09038	1350	991.8	358.2	0.1229	0.0032	0.0264	0.0821	0.0018	0.0217	0.0464	0.0015	0.0324	0.0941	0.0028	0.0299	0.0404	0.0031	0.0757	0.0572	0.003	0.0526	NA	0.0021	0	0.2219	0.002	0.009	0.1005	0.0323	0.3219
GMOY001380			0.04879	516	405.7	110.3	0.0001	0	0.0609	NA	0.0025	0	0.0001	0	0.0535	0.2404	0.005	0.0208	0.0289	0.0025	0.0867	0.0497	0.005	0.1004	0.0001	0	0.0346	0.0001	0	0.0025	0.0544	0.0366	0.6724
GMOY001390			0.07214	558	410.2	147.8	0.1366	0.0023	0.0167	0.0001	0	0.0158	0.0001	0	0.0315	0.0881	0.0024	0.0277	0.0001	0	0.0235	0.0659	0.005	0.076	NA	0.0024	0	NA	0	0	0.0766	0.0301	0.3936
GMOY001393		X	0.08038	945	696	249	0.0001	0	0.0096	0.0001	0	0.0092	0.3552	0.0029	0.0082	NA	0	0	1.3392	0.0044	0.0033	0.0001	0	0.0285	0.0001	0	0.0041	NA	0	0	0.0649	0.0103	0.1581
GMOY001400			0.05412	606	443.9	162.1	0.0001	0	0.0418	NA	0	0	0.0001	0	0.0127	0.0001	0	0.0064	0.0001	0	0.0457	0.0001	0	0.0189	0.5268	0.0069	0.0131	0.0001	0	0.019	0.06	0.0185	0.3083
GMOY001401			0.15464	2475	1870.2	604.8	0.2452	0.0097	0.0395	0.3176	0.0038	0.012	0.0453	0.0017	0.0376	0.1608	0.0075	0.0468	0.1497	0.0085	0.0566	0.1223	0.0126	0.1031	0.0615	0.0011	0.0172	0.1763	0.0016	0.0091	0.1648	0.0701	0.4252
GMOY001402			0.0001	636	482.9	153.1	0.0001	0	0.0084	NA	0	0	0.0001	0	0.0072	NA	0	0	NA	0	0	0.0001	0	0.014	0.0001	0	0.0144	NA	0	0	0.0001	0	0.128
GMOY001403			0.23024	828	575.9	252.1	0.231	0.0106	0.0457	0.1641	0.0017	0.0104	0.9964	0.0178	0.0179	0.1698	0.0071	0.0419	0.1957	0.0107	0.0546	0.1438	0.0091	0.0632	NA	0.0018	0	NA	0.0017	0	0.2035	0.0767	0.3768
GMOY001404			0.20808	1731	1302.6	428.4	1.5354	0.0093	0.0061	0.0962	0.0019	0.0198	0.401	0.0112	0.028	0.2954	0.0151	0.0512	0.2123	0.0135	0.0638	0.1516	0.0217	0.1429	0.347	0.003	0.0085	0.0998	0.001	0.0101	0.1802	0.0981	0.5441
GMOY001406			0.11538	750	572.4	177.6	0.2002	0.0102	0.0509	0.0001	0	0.0055	0.2792	0.0104	0.0372	0.2399	0.0087	0.0363	0.1031	0.007	0.0683	0.1031	0.0131	0.127	0.0886	0.0018	0.0199	1.1767	0.0052	0.0044	0.07	0.0312	0.4449
GMOY001409			0.0139	369	298.4	70.6	NA	0	0	NA	0	0	0.0001	0	0.0283	0.0001	0	0.0866	0.0001	0	0.0283	0.0001	0	0.1482	0.0001	0	0.0138	NA	0	0	0.024	0.0104	0.4325
GMOY001411		X	0.05352	777	582	195	0.0444	0.0017	0.0382	0.2766	0.0035	0.0125	0.0001	0	0.051	0.0617	0.0035	0.0563	0.0477	0.0035	0.0727	0.0416	0.0035	0.0832	0.0001	0	0.0099	0.0001	0	0.0349	0.0603	0.0388	0.6441
GMOY001412		X	0.00658	714	528.1	185.9	0.0001	0	0.0087	NA	0	0	0.0001	0	0.0171	0.0001	0	0.0173	0.0001	0	0.0057	0.0001	0	0.0145	NA	0	0	NA	0	0	0.0084	0.0019	0.2237
GMOY001413		X	0.15855	1932	1463.6	468.4	0.0907	0.0065	0.0722	0.2911	0.0042	0.0143	0.2993	0.0097	0.0323	0.1806	0.0055	0.0307	0.213	0.0098	0.0458	0.2037	0.022	0.1081	0.2207	0.0028	0.0126	0.1106	0.0035	0.0313	0.1359	0.0735	0.5412
GMOY001415			0.13801	2061	1538.6	522.4	0.0791	0.0025	0.0312	0.19	0.002	0.0105	0.1824	0.0075	0.0409	0.1464	0.0066	0.045	0.1862	0.0085	0.0458	0.1422	0.0115	0.0807	0.2545	0.0024	0.0092	0.0255	0.0003	0.0107	0.1308	0.0749	0.5724
GMOY001419			0.11139	1674	1270.9	403.1	0.0954	0.0043	0.0453	0.0805	0.0009	0.0118	0.0866	0.0042	0.0482	0.2283	0.0088	0.0384	0.143	0.0121	0.0849	0.1472	0.0117	0.0797	0.0001	0	0.0125	0.1005	0.0008	0.008	0.0956	0.0552	0.5767
GMOY001420			0.07775	2136	1583.2	552.8	0.0209	0.0012	0.0595	0.0532	0.0011	0.0202	0.0686	0.0032	0.0466	0.1498	0.0038	0.0256	0.0496	0.0021	0.0426	0.0949	0.0054	0.0565	NA	0.0007	0	0.3407	0.0013	0.0037	0.0805	0.0419	0.5204
GMOY001421			0.07334	2214	1629.5	584.5	0.115	0.0045	0.0392	0.9071	0.0031	0.0034	0.0931	0.0025	0.0265	0.0287	0.0019	0.0647	0.0989	0.005	0.0502	0.0512	0.0057	0.1106	0.2304	0.001	0.0045	0.4194	0.0027	0.0064	0.0638	0.0352	0.5513
GMOY001422			0.14848	921	674.9	246.1	0.4927	0.0089	0.0181	0.1285	0.0014	0.0112	0.1882	0.0059	0.0315	0.2943	0.0119	0.0405	0.2364	0.0089	0.0377	0.1113	0.0104	0.0937	0.0001	0	0.0043	NA	0.0029	0	0.1083	0.0609	0.5626
GMOY001423			0.02541	507	369.1	137.9	0.0001	0	0.0165	0.0001	0	0.0276	0.0001	0	0.047	0.0001	0	0.0145	0.3456	0.0122	0.0353	0.0001	0	0.0454	0.0001	0	0.0146	0.0001	0	0.0077	0.0119	0.0055	0.4658
GMOY001425			0.08042	582	430.8	151.2	NA	0.0107	0	1.0726	0.0097	0.009	0.1319	0.0043	0.0329	0.1013	0.005	0.0491	0.2237	0.0195	0.087	0.1501	0.023	0.1531	0.0001	0	0.0159	0.1479	0.0075	0.051	NA	0.0452	NA
GMOY001426		X	0.05977	2145	1616	529	0.094	0.0021	0.0218	0.083	0.0006	0.0076	0.0614	0.0026	0.0427	0.1076	0.0042	0.0391	0.0641	0.0026	0.0407	0.0452	0.0034	0.0756	0.1639	0.0006	0.0038	0.0001	0	0.006	0.0549	0.0272	0.4961
GMOY001427			0.03217	264	196.2	67.8	0.0001	0	0.0838	0.1468	0.0051	0.035	0.0001	0	0.0324	0.0001	0	0.0522	0.0001	0	0.0309	0.0001	0	0.1045	0.0001	0	0.0157	NA	0	0	0.0453	0.0258	0.5702
GMOY001431			0.05943	774	550.7	223.3	0.0001	0	0.0363	0.0001	0	0.0098	0.0001	0	0.014	0.1985	0.0038	0.019	0.1372	0.0019	0.0137	0.0508	0.0019	0.0368	0.0001	0	0.0105	0.0001	0	0.0081	0.0644	0.0191	0.2956
GMOY001432			0.03603	1257	941.1	315.9	0.0001	0	0.036	0.0001	0	0.015	0.0001	0	0.0208	0.0001	0	0.0345	0.0147	0.0011	0.0743	0.0234	0.0011	0.046	NA	0	0	0.0001	0	0.0065	0.0547	0.0195	0.3563
GMOY001434			0.11343	1008	759.3	248.7	0.3393	0.0061	0.018	0.0001	0	0.0044	0.1494	0.0039	0.0263	0.0322	0.0013	0.0406	0.124	0.0039	0.0318	0.0913	0.0111	0.1215	0.0001	0	0.0095	0.1548	0.0026	0.0169	0.1169	0.0615	0.5261
GMOY001435			0.09373	888	712.3	175.7	0.2953	0.0047	0.0158	0.0001	0	0.0065	0.1036	0.0066	0.0637	0.0534	0.0032	0.0597	0.1145	0.006	0.0526	0.0476	0.0048	0.1006	0.0001	0	0.0115	0.0001	0	0.0187	0.1108	0.0423	0.3817
GMOY001437		X	0.02471	2532	1833.5	698.5	0.0001	0	0.0516	0.0844	0.0005	0.0065	0.0136	0.0005	0.0404	0.0342	0.0011	0.0322	0.0332	0.0011	0.0339	0.0077	0.0005	0.0713	0.0001	0	0.003	0.0909	0.0005	0.006	0.0285	0.0132	0.4644
GMOY001439			0.09292	972	741.8	230.2	0.2106	0.0057	0.0271	0.3869	0.0054	0.0139	0.1419	0.0068	0.048	0.1289	0.0041	0.0315	0.0563	0.0027	0.0485	0.0308	0.0052	0.1692	NA	0.0013	0	0.1461	0.0013	0.0092	0.0895	0.04	0.4465
GMOY001445		X	0.11139	1953	1458.3	494.7	0.0467	0.0028	0.0592	0.1073	0.0019	0.0177	0.1615	0.0063	0.039	0.1723	0.0035	0.0203	0.1144	0.0072	0.0626	0.1445	0.0114	0.0786	0.0916	0.0007	0.0075	0.0001	0	0.0095	0.1097	0.0562	0.5119
GMOY001450			0.05285	1953	1447.1	505.9	0.0001	0	0.0247	0.0172	0.0007	0.0408	0.0805	0.0042	0.0524	0.0243	0.0014	0.0577	0.1109	0.0057	0.0511	0.0548	0.0035	0.0645	0.0001	0	0.0061	0.0869	0.0007	0.0081	0.0532	0.0304	0.5717
GMOY001452		X	0.02906	2841	2029.3	811.7	0.0463	0.0015	0.0322	0.0001	0	0.0059	0.0225	0.0005	0.0223	0.0001	0	0.0352	0.0069	0.0005	0.073	0.0463	0.0035	0.0757	0.0645	0.0005	0.0077	0.0001	0	0.0077	0.0323	0.011	0.3413
GMOY001453			0.03392	1851	1406.1	444.9	0.0001	0	0.013	0.1536	0.0007	0.0047	0.0001	0	0.024	0.0432	0.0007	0.0167	0.0001	0	0.0378	0.0403	0.0036	0.0888	0.0001	0	0.0068	0.0001	0	0.0124	0.0414	0.0115	0.2789
GMOY001455		X	0.16477	756	563.8	192.2	0.1329	0.0021	0.0159	0.1349	0.0018	0.0136	0.082	0.0037	0.0455	0.4262	0.0109	0.0256	0.2896	0.0203	0.07	0.1536	0.0182	0.1182	0.0001	0	0.0299	0.1241	0.0018	0.0146	0.1556	0.0853	0.5483
GMOY001456			0.0057	795	594.4	200.6	0.0001	0	0.0222	0.0001	0	0.0092	0.0001	0	0.043	0.0001	0	0.0105	0.0001	0	0.0504	0.0001	0	0.0817	NA	0	0	NA	0	0	0.0091	0.0033	0.369
GMOY001457			0.01204	1515	1140	375	0.0193	0.0009	0.0448	0.0001	0	0.005	0.0206	0.0009	0.0422	0.0272	0.0009	0.0318	0.0001	0	0.0775	0.0065	0.0009	0.1344	0.0001	0	0.006	0.0001	0	0.0026	0.0139	0.0052	0.3727
GMOY001459			0.10667	1251	948.7	302.3	NA	0.0044	0	0.166	0.0026	0.0155	0.0409	0.0011	0.0261	0.1067	0.0054	0.0504	0.0652	0.0049	0.0748	0.1144	0.0136	0.1187	0.0969	0.001	0.0106	0.1107	0.0011	0.0099	0.101	0.0468	0.4635
GMOY001460			0.00848	954	712.3	241.7	0.0001	0	0.0224	0.0001	0	0.0218	0.0001	0	0.0231	0.0001	0	0.0355	0.0435	0.0014	0.0326	0.0001	0	0.0426	NA	0	0	0.0001	0	0.0086	0.009	0.0028	0.3157
GMOY001461			0.09579	492	376	116	0.0388	0.0022	0.0555	0.0994	0.0054	0.0539	0.0621	0.0026	0.0426	0.0001	0	0.0634	0.0881	0.0108	0.123	0.1412	0.0139	0.0985	0.0001	0	0.0112	0.0001	0	0.0359	0.1279	0.0615	0.4811
GMOY001465			0.1106	1161	880.4	280.6	0.1385	0.0065	0.0471	0.0411	0.0012	0.0281	0.2315	0.0073	0.0314	0.0173	0.0013	0.0764	0.1509	0.0068	0.0451	0.0962	0.0089	0.093	0.0001	0	0.013	0.6403	0.0081	0.0127	0.1062	0.0577	0.5436
GMOY001466			0.16229	2130	1584	546	0.0243	0.0011	0.0435	0.1344	0.0015	0.0112	0.0867	0.0032	0.037	0.1177	0.0038	0.0325	0.1883	0.0056	0.0296	0.2329	0.0178	0.0765	1.1853	0.0023	0.002	0.1271	0.0013	0.01	0.1766	0.0772	0.4369
GMOY001467			0.15497	1242	924.7	317.3	NA	0.0062	0	0.1832	0.0044	0.0242	0.1732	0.0091	0.0525	0.1435	0.0052	0.0361	0.2149	0.0112	0.052	0.1301	0.0137	0.1051	0.0443	0.0011	0.0249	0.1326	0.0011	0.0082	0.1381	0.0665	0.4813
GMOY001469		X	0.05803	1362	986.2	375.8	0.0001	0	0.0123	0.2719	0.0053	0.0194	0.0664	0.0021	0.0316	0.0469	0.001	0.0217	0.0638	0.0019	0.0303	0.0505	0.0024	0.0468	0.1221	0.001	0.0084	0.0001	0	0.0147	0.0511	0.0239	0.4678
GMOY001471		X	0.04705	2271	1689.8	581.2	0.0509	0.0008	0.0149	0.024	0.0006	0.0247	0.0326	0.0012	0.0365	0.0524	0.0018	0.0341	0.0206	0.0012	0.0579	0.0286	0.0022	0.0779	0.0001	0	0.0176	0.0877	0.0012	0.0136	0.0557	0.0308	0.552
GMOY001472		X	0.14468	1080	816.5	263.5	0.2233	0.0024	0.0109	1.1732	0.0048	0.0041	0.0001	0	0.0164	0.0592	0.0012	0.0207	0.4583	0.0038	0.0083	0.0593	0.0051	0.0853	NA	0.0013	0	0.3033	0.0025	0.0082	0.147	0.0522	0.355
GMOY001473			0.05998	687	526.5	160.5	0.0375	0.0023	0.0619	0.0001	0	0.0169	0.042	0.0019	0.0455	0.0829	0.0038	0.0461	0.0922	0.0038	0.0417	0.101	0.0073	0.0725	NA	0	0	0.0001	0	0.0405	0.0612	0.0254	0.4155
GMOY001475			0.10405	1650	1230.8	419.2	0.2416	0.0051	0.0212	0.0686	0.0018	0.0262	0.2991	0.0076	0.0255	0.1129	0.0044	0.039	0.206	0.007	0.0339	0.0879	0.0086	0.0979	0.1537	0.0008	0.0053	0.4776	0.0024	0.0051	0.0714	0.0323	0.4518
GMOY001476			0.05198	408	308.1	99.9	0.0001	0	0.061	NA	0.0032	0	0.0001	0	0.0719	NA	0	0	0.0001	0	0.0967	0.1274	0.0098	0.0766	NA	0	0	0.1454	0.0033	0.0224	0.055	0.026	0.4734
GMOY001485			0.03342	507	367.6	139.4	0.0001	0	0.0635	0.0001	0	0.0257	NA	0	0	0.0001	0	0.0657	0.0001	0	0.0313	0.0001	0	0.0411	0.0001	0	0.008	NA	0.0027	0	0.0643	0.0108	0.1684
GMOY001487			0.0834	366	280.8	85.2	0.0299	0.0039	0.1288	0.0001	0	0.023	0.0001	0	0.0471	0.0001	0	0.031	0.0682	0.0035	0.051	0.4385	0.0106	0.0242	0.0001	0	0.0123	NA	0.0036	0	0.0945	0.0538	0.5695
GMOY001488			0.03985	549	430.6	118.4	NA	0	0	0.2446	0.0023	0.0093	0.0001	0	0.0186	0.1199	0.0023	0.019	0.2475	0.0023	0.0092	0.0001	0	0.0672	0.0001	0	0.008	0.0001	0	0.0281	0.0381	0.0165	0.4348
GMOY001492		X	0.04214	4590	3331.2	1258.8	0.1802	0.0021	0.0119	0.1157	0.0012	0.0105	0.0289	0.0009	0.0315	0.06	0.0018	0.0303	0.0243	0.0012	0.0503	0.0285	0.0024	0.0846	0.0533	0.0003	0.0057	0.0294	0.0003	0.0102	0.0407	0.0169	0.4142
GMOY001493			0.24131	1059	754	305	0.908	0.0077	0.0085	0.2553	0.0027	0.0107	0.0001	0	0.0131	0.0001	0	0.0217	0.8691	0.0094	0.0108	0.1879	0.0082	0.0439	0.3404	0.001	0.0031	0.4132	0.003	0.0072	0.2282	0.0748	0.3277
GMOY001500		X	0.06186	1134	842.5	291.5	0.0243	0.0012	0.0487	0.0001	0	0.0164	0.0355	0.0012	0.0334	0.0001	0	0.046	0.0509	0.0024	0.0467	NA	0	0	0.0421	0.0012	0.0282	0.0001	0	0.0057	0.0818	0.0307	0.3752
GMOY001503		X	0.1302	3741	2903.1	837.9	0.0818	0.0031	0.0382	0.1484	0.0017	0.0116	0.0727	0.0024	0.0323	0.0974	0.0039	0.0401	0.1141	0.0081	0.0712	0.128	0.0093	0.0726	0.264	0.001	0.0038	0.606	0.0014	0.0023	0.1451	0.0559	0.3851
GMOY001504			0.09141	1815	1362.3	452.7	0.0407	0.0033	0.0816	0.0254	0.0007	0.0283	0.0637	0.0037	0.0583	0.1063	0.0052	0.0493	0.0653	0.0051	0.0786	0.2141	0.0153	0.0714	0.0357	0.0008	0.0222	0.0411	0.0007	0.0163	0.0984	0.0555	0.5644
GMOY001505		X	0.02507	1887	1413.3	473.7	0.1191	0.0014	0.0119	0.0001	0	0.0065	0.0001	0	0.0048	0.0001	0	0.0128	0.0001	0	0.0367	0.0158	0.0007	0.0451	0.0001	0	0.0021	0.0001	0	0.0023	0.0277	0.0102	0.3666
GMOY001506			0.06457	1938	1378.5	559.5	0.0001	0	0.0109	0.0332	0.0007	0.0222	0.144	0.0044	0.0308	0.0816	0.0015	0.018	0.039	0.0007	0.0189	0.0794	0.0059	0.0745	0.0001	0	0.01	0.0001	0	0.0031	0.0621	0.0272	0.4377
GMOY001511			0.10276	4776	3454.8	1321.2	0.0905	0.0035	0.0386	0.1666	0.0027	0.0161	0.0927	0.0047	0.0503	0.1346	0.0039	0.0289	0.0846	0.0035	0.0412	0.0758	0.0051	0.0673	0.3487	0.0036	0.0102	0.0223	0.0003	0.0126	0.1027	0.0497	0.4836
GMOY001512			0.10004	1509	1128.6	380.4	0.0854	0.0037	0.0439	0.2142	0.0034	0.0157	0.0348	0.0016	0.0468	0.1488	0.0075	0.0505	0.0821	0.0064	0.0782	0.0781	0.0049	0.0624	0.4446	0.0009	0.002	0.0001	0	0.0206	0.1091	0.0559	0.5125
GMOY001513		X	0.07632	1416	1021.2	394.8	NA	0.0009	0	0.0001	0	0.0155	0.1049	0.004	0.0381	0.1123	0.004	0.0354	0.2287	0.006	0.0261	0.0619	0.005	0.0814	0.0505	0.001	0.0198	0.0471	0.001	0.021	0.0652	0.0276	0.423
GMOY001515			0.01291	687	520.6	166.4	0.0001	0	0.0379	0.0001	0	0.0332	0.0001	0	0.0323	0.0001	0	0.0333	0.0364	0.0019	0.0531	0.0001	0	0.0582	NA	0	0	0.0001	0	0.0125	0.0173	0.0058	0.3363
GMOY001522			0.29015	2712	2067.6	644.4	0.2677	0.0115	0.043	0.1348	0.0022	0.0164	0.2407	0.0137	0.057	0.2137	0.0146	0.0684	0.4703	0.023	0.049	0.5273	0.0304	0.0576	0.1802	0.0029	0.0163	0.6459	0.0063	0.0097	0.2491	0.1102	0.4421
GMOY001523			0.08486	1062	844	218	0.0001	0	0.0227	0.0917	0.0011	0.0121	0.0401	0.0012	0.0297	0.1081	0.0036	0.0331	0.0439	0.0013	0.0286	0.0305	0.0024	0.0796	NA	0.0012	0	0.4767	0.0024	0.0049	0.0996	0.0396	0.398
GMOY001524			0.22943	570	420.8	149.2	0.102	0.007	0.0689	0.0001	0	0.0128	0.1717	0.0046	0.027	0.0978	0.005	0.0515	1.011	0.0196	0.0194	0.4409	0.0224	0.0507	0.4853	0.005	0.0102	0.6261	0.0071	0.0113	0.1909	0.0825	0.4321
GMOY001525			0.02027	1521	1066.1	454.9	0.0001	0	0.0118	NA	0.0009	0	0.1033	0.0019	0.0182	0.0001	0	0.0168	0.0001	0	0.0239	0.0625	0.0028	0.0451	0.0001	0	0.0046	NA	0	0	0.0108	0.0037	0.3471
GMOY001526			0.01081	2715	1996.9	718.1	0.0366	0.0015	0.0412	0.0001	0	0.0018	0.0001	0	0.0298	0.0001	0	0.0246	0.0179	0.0005	0.0279	0.0001	0	0.0513	0.0001	0	0.0044	0.0001	0	0.0044	0.0108	0.004	0.3739
GMOY001527			0.09792	1566	1203.9	362.1	0.2222	0.0096	0.043	0.0001	0	0.0089	0.1306	0.005	0.0385	0.0759	0.0025	0.0332	0.1678	0.0059	0.0351	0.0607	0.0058	0.0957	0.106	0.001	0.0091	0.7751	0.0041	0.0053	0.0821	0.0535	0.6522
GMOY001529			0.07055	618	444.7	173.3	0.2152	0.0022	0.0104	0.1756	0.0045	0.0258	0.1811	0.0023	0.0125	0.0001	0	0.0126	0.0001	0	0.0444	0.0781	0.0023	0.0295	0.0001	0	0.0063	0.0001	0	0.0061	0.0676	0.0252	0.3727
GMOY001535		X	0.1794	1710	1230.2	479.8	0.8042	0.0073	0.0091	0.1936	0.0016	0.0084	0.1557	0.0017	0.0111	0.4382	0.0048	0.011	0.0754	0.0026	0.034	0.1833	0.0091	0.0496	NA	0	0	0.3734	0.0016	0.0044	0.1562	0.0559	0.3577
GMOY001549			0.02418	1428	950.9	477.1	0.0001	0	0.0124	NA	0	0	0.0001	0	0.024	0.0418	0.0011	0.0252	0.0001	0	0.0319	0.0001	0	0.0728	NA	0	0	NA	0.0011	0	0.0306	0.0095	0.3115
GMOY001551			0.01253	1353	985.3	367.7	0.0001	0	0.0513	0.0001	0	0.0165	0.0001	0	0.0086	0.0001	0	0.0234	0.0001	0	0.0309	0.0189	0.001	0.0538	0.0001	0	0.0058	NA	0	0	0.0163	0.0061	0.3755
GMOY001556			0.06414	1014	724.4	289.6	NA	0.0059	0.0008	NA	0	0	0.0535	0.0014	0.026	0.131	0.0028	0.0212	0.0001	0	0.0422	0.0856	0.0124	0.1446	0.0001	0	0.0068	0.0001	0	0.004	0.0458	0.0218	0.4765
GMOY001557			0.14794	1173	856.9	316.1	0.119	0.0054	0.0452	0.1188	0.0034	0.0283	0.0976	0.0036	0.0371	0.2263	0.0024	0.0104	0.2258	0.0051	0.0225	0.2592	0.0198	0.0765	0.0001	0	0.0098	NA	0.0024	0	0.1289	0.0721	0.5596
GMOY001558			0.08648	1050	790.3	259.7	0.0936	0.0082	0.0874	0.0001	0	0.0176	0.0278	0.0013	0.0466	0.0624	0.0013	0.0207	0.0817	0.0065	0.0797	0.0893	0.0089	0.0992	0.1914	0.0039	0.0202	0.0001	0	0.0084	0.0948	0.0442	0.4662
GMOY001559			0.08821	1482	1133.5	348.5	0.0727	0.0031	0.0433	0.0001	0	0.0161	0.1695	0.0062	0.0368	0.0419	0.0018	0.0425	0.0844	0.0045	0.0532	0.12	0.0177	0.1478	0.1005	0.0009	0.0086	0.245	0.0045	0.0184	0.0756	0.0474	0.6272
GMOY001561		X	0.04416	7902	5838.9	2063.1	0.0635	0.0016	0.0259	0.0001	0	0.0084	0.0411	0.0012	0.0295	0.0189	0.0005	0.0275	0.0742	0.0033	0.0445	0.0467	0.0038	0.0805	0.1001	0.0007	0.0069	0.1293	0.0009	0.0067	0.0394	0.0172	0.4364
GMOY001563		X	0.04844	3711	2713.7	997.3	0.0529	0.0005	0.0102	0.0001	0	0.0053	0.0205	0.0007	0.0362	0.0001	0	0.0195	0.1103	0.0037	0.0337	0.056	0.0051	0.0908	0.5861	0.0011	0.0019	0.2245	0.0007	0.0032	0.0419	0.0154	0.368
GMOY001570			0.04621	1632	1218.9	413.1	0.1649	0.0034	0.0208	0.0786	0.0013	0.0161	0.0733	0.0029	0.0393	0.0777	0.0028	0.0367	0.0793	0.004	0.051	0.0502	0.0074	0.147	0.0641	0.0008	0.0129	0.1598	0.0008	0.0052	0.0305	0.0196	0.6428
GMOY001571		X	0.07637	2160	1622.1	537.9	0.2068	0.0049	0.0238	0.3372	0.0012	0.0035	0.0383	0.0009	0.0244	0.1339	0.0052	0.0391	0.1155	0.0062	0.0537	0.0649	0.0065	0.1005	0.6908	0.0012	0.0018	0.2041	0.0012	0.0061	0.0586	0.037	0.6317
GMOY001576			0.07356	4968	3703.3	1264.7	0.036	0.0014	0.0388	0.0426	0.0003	0.0064	0.1169	0.0031	0.0267	0.1314	0.0026	0.0198	0.0482	0.0023	0.0477	0.0669	0.0051	0.076	0.2295	0.0005	0.0024	0.0173	0.0003	0.0157	0.0778	0.0354	0.4545
GMOY001577		X	0.0001	432	308.3	123.7	0.0001	0	0.0083	NA	0	0	0.0001	0	0.0083	NA	0	0	NA	0	0	NA	0	0	NA	0	0	0.0001	0	0.0083	0.0001	0	0.2226
GMOY001578			0.30753	846	640.1	205.9	0.4104	0.0148	0.036	0.0356	0.0014	0.0402	0.3048	0.0207	0.0678	0.7842	0.0428	0.0546	0.4211	0.0281	0.0666	0.3918	0.0396	0.101	0.0922	0.0008	0.0082	0.1848	0.0024	0.0128	0.2209	0.1001	0.4532
GMOY001582		X	0.06772	3198	2391.5	806.5	0.1346	0.0036	0.0269	0.0162	0.0004	0.0273	0.0296	0.0013	0.0431	0.0233	0.0008	0.0364	0.0221	0.0013	0.0569	0.0516	0.0054	0.1047	0.0947	0.0008	0.0089	0.0001	0	0.008	0.0847	0.045	0.5313
GMOY001584			0.03554	1674	1246.5	427.5	0.0636	0.0007	0.0117	0.0001	0	0.0072	0.0001	0	0.0174	0.0463	0.0008	0.0173	0.0001	0	0.0228	0.0145	0.0008	0.0533	0.0001	0	0.0024	0.0001	0	0.0025	0.0437	0.0138	0.3149
GMOY001585			0.14589	1038	780.1	257.9	0.235	0.009	0.0382	0.2987	0.0063	0.0212	0.1315	0.0068	0.0518	0.1251	0.0037	0.0296	0.1476	0.0105	0.0715	0.6513	0.028	0.043	0.2654	0.0028	0.0107	0.2831	0.0088	0.0311	0.0795	0.0574	0.7218
GMOY001589			0.02796	873	642.8	230.2	0.1127	0.0015	0.0137	0.0001	0	0.0125	0.0645	0.0016	0.0241	0.0001	0	0.0343	0.0493	0.0015	0.0314	0.0001	0	0.1219	0.0001	0	0.0046	0.0664	0.0016	0.0237	0.03	0.0174	0.5802
GMOY001593			0.0411	1614	1233.2	380.8	0.0001	0	0.0522	0.084	0.0016	0.0196	0.1098	0.005	0.0454	0.0599	0.0033	0.0549	0.0001	0	0.0601	0.0425	0.0033	0.0769	NA	0	0	0.0976	0.0008	0.0083	0.0396	0.0246	0.6225
GMOY001594		X	0.02598	6354	4889.2	1464.8	0.013	0.0008	0.0624	0.0172	0.0004	0.0242	0.0341	0.0015	0.0427	0.025	0.0008	0.0333	0.0276	0.0017	0.0604	0.0139	0.001	0.0752	0.0283	0.0002	0.0072	0.1021	0.001	0.01	0.0272	0.0186	0.6852
GMOY001601			0.07482	1806	1371.4	434.6	0.1761	0.004	0.0228	0.0421	0.0008	0.0186	0.0511	0.0015	0.029	0.1435	0.0044	0.0309	0.122	0.0036	0.0298	0.1057	0.0068	0.0644	0.0001	0	0.0034	0.0001	0	0.0134	0.061	0.027	0.4426
GMOY001602		X	0.174	6897	5118.1	1778.9	0.1484	0.0052	0.035	0.259	0.0033	0.0128	0.2474	0.0056	0.0225	0.1826	0.0063	0.0348	0.2258	0.0108	0.0478	0.2061	0.0115	0.0559	0.2339	0.0025	0.0108	0.3099	0.0031	0.0101	0.1488	0.0717	0.4819
GMOY001603		X	0.03095	2727	1972.2	754.8	0.0645	0.0019	0.0289	0.0309	0.0005	0.0164	0.0151	0.0005	0.0337	0.067	0.0021	0.0311	0.0162	0.001	0.0632	0.0445	0.0021	0.0483	0.0001	0	0.0011	0.0507	0.0005	0.01	0.0273	0.0114	0.4184
GMOY001607			0.06215	753	558.1	194.9	0.0488	0.0037	0.075	1.0022	0.0019	0.0019	0.0337	0.0036	0.1073	0.0396	0.0018	0.0455	0.0421	0.0018	0.0418	0.0221	0.0018	0.0821	0.0001	0	0.0215	NA	0	0	0.0845	0.039	0.4614
GMOY001608		X	0.02908	5283	3844.6	1438.4	0.0339	0.0012	0.036	0.0629	0.0006	0.0088	0.0218	0.0005	0.024	0.0099	0.0003	0.0266	0.0579	0.0018	0.0313	0.0406	0.0027	0.0678	0.0001	0	0.0045	0.0001	0	0.0029	0.026	0.0113	0.4346
GMOY001610			0.0546	1338	1014.7	323.3	0.1065	0.0085	0.0798	0.0821	0.002	0.024	0.0403	0.002	0.0488	0.0155	0.001	0.0636	0.0193	0.001	0.0507	0.0822	0.0066	0.0801	0.0001	0	0.022	0.1297	0.001	0.0076	0.0523	0.0368	0.7034
GMOY001611			0.04397	1554	1177.5	376.5	0.0431	0.0009	0.0215	0.0001	0	0.0117	0.0405	0.0017	0.0423	0.0432	0.0017	0.0393	0.0368	0.0017	0.0464	0.0252	0.0034	0.1333	0.0001	0	0.0115	0.0431	0.0009	0.0197	0.0533	0.0261	0.489
GMOY001612			0.05771	753	536.6	216.4	0.1026	0.0019	0.0181	0.0001	0	0.0199	0.0834	0.0019	0.023	0.0551	0.0019	0.035	0.1412	0.0057	0.0406	0.0643	0.0038	0.0597	NA	0	0	0.0001	0	0.0143	0.0462	0.0134	0.2905
GMOY001616			0.04855	1269	948.8	320.2	0.0411	0.0021	0.0504	0.0967	0.0012	0.0126	0.0718	0.0021	0.0297	0.0356	0.0011	0.0298	0.135	0.0041	0.0305	0.1	0.0086	0.0858	0.0001	0	0.0034	0.3398	0.0011	0.0031	0.033	0.0191	0.5788
GMOY001619			0.01068	801	610.1	190.9	0.0001	0	0.021	0.0001	0	0.0249	0.0001	0	0.0238	0.0001	0	0.014	0.0001	0	0.0389	0.0001	0	0.0961	NA	0	0	0.0001	0	0.0053	0.0173	0.0065	0.3724
GMOY001620		X	0.0533	2334	1669.5	664.5	0.1192	0.0018	0.0153	0.0001	0	0.0086	0.0325	0.0006	0.0187	0.0001	0	0.029	0.0898	0.0024	0.0271	0.0176	0.0006	0.0345	0.0001	0	0.0094	0.2703	0.0012	0.0045	0.0573	0.0171	0.2986
GMOY001621			0.07365	501	391.1	109.9	0.0513	0.0026	0.0498	0.8449	0.0129	0.0153	0.1636	0.0078	0.0476	0.0302	0.0026	0.0851	0.0001	0	0.0826	0.0001	0	0.0506	0.3019	0.0026	0.0085	0.2364	0.0026	0.0108	0.0603	0.0292	0.4837
GMOY001627		X	0.1519	3180	2365.3	814.7	0.1413	0.0036	0.0254	0.0001	0	0.0189	0.2388	0.0039	0.0161	0.2322	0.0056	0.024	0.1453	0.006	0.0412	0.1881	0.0137	0.0731	0.0001	0	0.0047	0.1593	0.0009	0.0054	0.1462	0.0566	0.387
GMOY001629		X	0.06977	3375	2485.5	889.5	0.0876	0.0024	0.0275	0.2138	0.002	0.0092	0.129	0.0033	0.0252	0.0275	0.0012	0.0443	0.0289	0.0013	0.0447	0.0576	0.0045	0.0776	0.1316	0.0017	0.0126	0.1867	0.0012	0.0063	0.0691	0.03	0.4344
GMOY001631			0.03448	3003	2225.3	777.7	0.0001	0	0.0416	0.0221	0.0004	0.0203	0.061	0.0037	0.0601	0.0201	0.0009	0.0452	0.0458	0.0031	0.0683	0.0233	0.0018	0.0777	0.0569	0.0005	0.0079	0.0001	0	0.017	0.0376	0.0173	0.4595
GMOY001632		X	0.05302	3132	2344.9	787.1	NA	0.0026	0.0008	0.0699	0.0022	0.032	0.0162	0.0004	0.0262	0.0412	0.0013	0.0308	0.038	0.0033	0.0861	0.0452	0.005	0.1099	0.0736	0.0004	0.0057	0.1043	0.0008	0.0081	0.0516	0.0244	0.4727
GMOY001633		X	0.1013	3351	2483.4	867.6	0.1014	0.0032	0.0315	0.081	0.0008	0.0103	0.0577	0.0018	0.0314	0.1323	0.0035	0.0266	0.1593	0.0068	0.0425	0.1295	0.0091	0.0701	0.0512	0.0004	0.008	0.0306	0.0004	0.0134	0.0951	0.0418	0.4398
GMOY001634		X	0.1713	2331	1684.2	646.8	0.179	0.0045	0.025	0.0435	0.0006	0.0139	0.2123	0.0045	0.0212	0.4968	0.0085	0.017	0.1854	0.0107	0.0575	0.1076	0.0053	0.0491	0.2033	0.001	0.0047	0.17	0.0008	0.0049	0.1627	0.0568	0.349
GMOY001635			0.16852	537	397.2	139.8	0.0584	0.0025	0.0424	NA	0.0025	0	0.0001	0	0.0083	0.1709	0.0051	0.0298	0.2141	0.0051	0.0238	0.6043	0.0077	0.0128	NA	0	0	NA	0.0025	0	0.1471	0.0513	0.3487
GMOY001636			0.08149	1251	901.8	349.2	0.143	0.0013	0.0089	0.4595	0.0033	0.0071	0.1467	0.0022	0.0153	0.0622	0.0023	0.0364	0.053	0.0012	0.0234	0.13	0.0057	0.0435	NA	0	0	0.0001	0	0.003	0.0633	0.0181	0.2864
GMOY001637		X	0.00387	690	511.7	178.3	0.0001	0	0.0269	0.0001	0	0.0234	0.0001	0	0.029	0.0001	0	0.0279	0.0001	0	0.0263	0.0001	0	0.095	NA	0	0	0.0001	0	0.0189	0.0076	0.002	0.2573
GMOY001639			0.01763	534	395	139	0.0001	0	0.0289	0.0001	0	0.0152	0.0001	0	0.0076	0.0001	0	0.0155	0.0001	0	0.0157	0.0001	0	0.0539	NA	0	0	0.0001	0	0.0075	0.024	0.0103	0.4312
GMOY001640			0.09689	1095	830.4	264.6	0.1161	0.0058	0.0501	0.0268	0.0004	0.0159	0.1054	0.0049	0.0464	0.0743	0.0024	0.0328	0.1191	0.0106	0.0886	0.0945	0.0087	0.0924	0.8825	0.0037	0.0042	0.0001	0	0.0036	0.0879	0.0594	0.6756
GMOY001647		X	0.06189	4677	3460.9	1216.1	0.0227	0.0009	0.0405	0.0704	0.0011	0.0157	0.0274	0.0009	0.0329	0.0416	0.0011	0.0274	0.1003	0.0036	0.0359	0.0607	0.0048	0.0786	0.0492	0.0003	0.0067	0.0289	0.0003	0.0087	0.0677	0.0316	0.467
GMOY001654			0.00786	696	516.5	179.5	NA	0	0	0.0001	0	0.0308	0.0001	0	0.03	0.0001	0	0.0171	0.0001	0	0.0168	0.0001	0	0.0547	0.0001	0	0.0057	0.0001	0	0.0057	0.0117	0.0039	0.3325
GMOY001656			0.2336	564	408	156	0.3442	0.0072	0.021	0.1801	0.0024	0.0133	0.4627	0.0031	0.0068	0.3375	0.0043	0.0128	0.243	0.0032	0.0132	0.4015	0.0225	0.0561	NA	0	0	0.0001	0	0.0192	0.1888	0.0467	0.2475
GMOY001657			0.09425	1701	1233.4	467.6	0.0088	0.0003	0.0374	0.4382	0.003	0.0068	0.1686	0.0066	0.0394	0.1126	0.0033	0.0292	0.1135	0.0061	0.0538	0.0874	0.0091	0.1042	0.3206	0.0008	0.0026	0.4062	0.0016	0.004	0.0827	0.039	0.4715
GMOY001660			0.11854	1116	858.2	257.8	0.1	0.008	0.0796	NA	0	0	0.0904	0.0051	0.0562	0.1798	0.0056	0.0313	0.0519	0.0039	0.0747	0.2016	0.0207	0.1025	0.0001	0	0.004	NA	0.0023	0	0.1108	0.0676	0.6099
GMOY001664			0.06824	957	702.4	254.6	0.3088	0.0058	0.0187	0.0613	0.0014	0.0231	0.085	0.0014	0.0168	0.0455	0.0029	0.0628	0.0294	0.0014	0.0485	0.0704	0.0042	0.0593	0.4714	0.0042	0.009	0.0001	0	0.0039	0.0568	0.0291	0.5114
GMOY001672			0.08942	723	550.6	172.4	0.0001	0	0.0415	0.0001	0	0.0129	0.1492	0.0037	0.0245	0.057	0.0018	0.0321	0.1195	0.0055	0.0458	0.1991	0.0148	0.0742	0.0001	0	0.006	0.0001	0	0.0062	0.0815	0.0428	0.5247
GMOY001675		X	0.16534	1347	1042.1	304.9	0.0452	0.0016	0.0348	0.3559	0.004	0.0111	0.2904	0.0078	0.0268	0.0845	0.0019	0.0221	0.1475	0.0077	0.0519	0.232	0.0169	0.0729	0.2364	0.0028	0.012	0.4158	0.0038	0.0091	0.1483	0.0691	0.466
GMOY001677		X	0.00695	1716	1321.5	394.5	0.0001	0	0.0136	0.0958	0.0008	0.008	0.0001	0	0.0237	0.026	0.0008	0.0294	0.0001	0	0.0503	0.0001	0	0.1171	0.0001	0	0.0198	0.0001	0	0.0099	0.0077	0.0038	0.494
GMOY001678			0.16051	1311	1021.9	289.1	0.5316	0.0163	0.0306	0.1164	0.0018	0.0152	0.296	0.0065	0.0219	0.2174	0.0055	0.0252	0.302	0.0165	0.0547	0.2073	0.0202	0.0975	0.9029	0.0024	0.0027	0.0475	0.0006	0.0117	0.0999	0.0719	0.7193
GMOY001679			0.01765	804	629.1	174.9	0.0001	0	0.0777	0.0001	0	0.0161	0.0001	0	0.0533	0.0001	0	0.0524	0.0001	0	0.0524	0.1053	0.0016	0.015	0.0001	0	0.0065	0.0001	0	0.0309	0.0227	0.0195	0.8574
GMOY001680			0.06796	1467	1062.8	404.2	0.1751	0.0024	0.0138	0.0001	0	0.0281	0.0333	0.001	0.0294	0.0701	0.0019	0.0267	0.0669	0.0029	0.0433	0.2668	0.0063	0.0235	0.0417	0.0011	0.026	0.1022	0.0008	0.0082	0.0598	0.0254	0.424
GMOY001681			0.13916	1161	864.6	296.4	0.0001	0	0.0286	0.0001	0	0.0205	0.3725	0.0262	0.0704	0.0776	0.0023	0.03	0.0001	0	0.018	0.0001	0	0.0781	0.5086	0.0266	0.0522	0.2173	0.0012	0.0054	0.095	0.0279	0.2932
GMOY001685			0.09269	975	742.7	232.3	0.0509	0.003	0.0597	0.0001	0	0.0142	0.0667	0.0014	0.0204	0.0692	0.0041	0.0589	0.0601	0.0027	0.0453	0.0754	0.0078	0.1037	0.0001	0	0.0287	0.6212	0.0053	0.0086	0.1112	0.0557	0.5014
GMOY001687			0.05447	441	304	137	0.0001	0	0.0079	0.0001	0	0.0156	0.2147	0.0034	0.0159	0.0001	0	0.0078	0.0001	0	0.0316	0.0997	0.0034	0.0343	0.0001	0	0.0073	0.4437	0.0035	0.0078	0.0406	0.0103	0.2528
GMOY001693			0.06045	7167	5400	1767	0.0963	0.0044	0.0456	0.0644	0.0009	0.014	0.0735	0.0027	0.0368	0.053	0.0016	0.0298	0.0711	0.0039	0.0542	0.0607	0.0054	0.0889	0.1047	0.0007	0.0069	0.0385	0.0004	0.0102	0.055	0.0348	0.6319
GMOY001695			0.08593	2124	1577.5	546.5	0.2412	0.0021	0.0088	0.0001	0	0.0263	0.0673	0.0025	0.0379	0.0505	0.0019	0.038	0.0812	0.0051	0.0628	0.1699	0.0146	0.0858	0.189	0.0034	0.0183	0.4401	0.0016	0.0037	0.0683	0.0344	0.5031
GMOY001698			0.13683	1332	1025.5	306.5	0.1517	0.0083	0.0546	1.7375	0.0072	0.0042	0.2033	0.0055	0.0271	0.1898	0.0045	0.0237	0.1021	0.0108	0.1055	0.0605	0.006	0.0995	0.0001	0	0.0099	NA	0	0	0.1432	0.0637	0.4448
GMOY001699			0.07065	318	235.6	82.4	0.0001	0	0.0256	NA	0	0	NA	0.0043	0	NA	0	0	NA	0	0	NA	0	0	NA	0	0	0.0001	0	0.0127	0.0592	0.0084	0.1426
GMOY001701		X	0.0001	333	230.4	102.6	0.0001	0	0.0188	0.0001	0	0.0044	NA	0	0	0.0001	0	0.0209	0.0001	0	0.0272	0.0001	0	0.0558	0.0001	0	0.0106	NA	0	0	0.0001	0	0.3592
GMOY001703	X		0.08235	1143	823.1	319.9	0.7645	0.0032	0.0042	0.0788	0.0009	0.0115	0.0876	0.0032	0.037	0.0912	0.0041	0.0448	0.0395	0.002	0.0495	0.0704	0.0103	0.1457	NA	0.0012	0	0.0001	0	0.0169	0.0827	0.0439	0.5312
GMOY001704			0.0854	804	590.4	213.6	0.2161	0.0046	0.0212	0.0001	0	0.0244	0.2028	0.004	0.0195	0.113	0.0046	0.0407	0.0673	0.004	0.0588	0.0524	0.0052	0.0991	0.0001	0	0.005	0.0001	0	0.0095	0.0884	0.0388	0.4388
GMOY001707			0.03371	414	294	120	0.0001	0	0.0146	NA	0	0	0.0001	0	0.0086	0.0001	0	0.0259	0.0001	0	0.0261	0.1676	0.0035	0.0206	0.0001	0	0.0087	0.0001	0	0.0261	0.0397	0.0069	0.1744
GMOY001710			0.15815	1338	1003	335	0.341	0.0055	0.016	0.4318	0.0039	0.0091	0.1599	0.004	0.025	0.0879	0.004	0.0457	0.2077	0.0123	0.0591	0.1796	0.0193	0.1073	NA	0.0029	0	0.2169	0.002	0.0094	0.1216	0.0494	0.4062
GMOY001711			0.1412	1200	909	291	0.2367	0.0079	0.0333	NA	0.003	0	0.0945	0.0039	0.0408	0.2567	0.0073	0.0285	0.0499	0.0043	0.0853	0.0769	0.0099	0.1282	0.0001	0	0.0035	NA	0.0056	0	0.1499	0.057	0.3804
GMOY001712			0.04985	912	632	280	0.0001	0	0.0246	0.2812	0.0016	0.0057	0.1668	0.0032	0.0191	0.0549	0.0017	0.0305	0.067	0.0016	0.0233	0.0463	0.0033	0.0706	NA	0.0016	0	0.431	0.0016	0.0037	0.0376	0.0211	0.5605
GMOY001713			0.05394	3108	2262.5	845.5	0.0917	0.0029	0.0318	0.0893	0.0013	0.015	0.0243	0.0009	0.0367	0.0937	0.0036	0.0382	0.0127	0.0009	0.0706	0.0318	0.0026	0.0817	0.3406	0.0028	0.0082	0.0754	0.0008	0.0105	0.0536	0.0286	0.5332
GMOY001714			0.15352	489	371.3	117.7	0.1458	0.007	0.0482	0.1493	0.0019	0.0128	0.055	0.0027	0.0488	0.1894	0.0054	0.0285	0.2825	0.0129	0.0455	0.0963	0.008	0.0828	NA	0	0	0.0001	0	0.0093	0.1681	0.0691	0.411
GMOY001717		X	0.02173	1728	1234.1	493.9	0.0001	0	0.0456	0.0001	0	0.0121	0.0281	0.0008	0.0291	0.094	0.0024	0.026	0.0499	0.0016	0.0328	0.0511	0.0024	0.0477	0.1267	0.0008	0.0064	0.0001	0	0.0087	0.0155	0.0098	0.6343
GMOY001720			0.24902	1767	1336.1	430.9	0.8642	0.0241	0.0278	0.3389	0.0021	0.0062	0.1791	0.0076	0.0424	0.1486	0.0077	0.0519	0.1572	0.0106	0.0673	0.2661	0.0207	0.0778	1.1902	0.0032	0.0027	0.3217	0.0052	0.0162	0.2254	0.1288	0.5713
GMOY001722		X	0.05795	2904	2197.7	706.3	0.1079	0.0035	0.0322	0.0001	0	0.0115	0.0906	0.0036	0.0401	0.1662	0.0042	0.0251	0.0511	0.0047	0.0911	0.0365	0.0039	0.1062	0.0742	0.0005	0.0062	0.0001	0	0.013	0.0537	0.0213	0.3976
GMOY001723			0.09064	1617	1226.4	390.6	0.1104	0.0039	0.035	0.1177	0.0013	0.0114	0.0693	0.0024	0.0346	0.1755	0.0056	0.0319	0.0738	0.0043	0.0577	0.0903	0.0086	0.0948	0.399	0.0073	0.0183	0.1696	0.0032	0.0191	0.0692	0.0392	0.5671
GMOY001724			0.05313	3057	2298.3	758.7	0.12	0.0028	0.0231	0.0001	0	0.0128	0.0378	0.0013	0.0345	0.028	0.0013	0.0465	0.0564	0.003	0.0541	0.0638	0.0065	0.1022	0.1712	0.0017	0.0102	0.1566	0.0018	0.0112	0.0464	0.0229	0.4946
GMOY001725			0.12111	540	395.1	144.9	NA	0.0026	0	NA	0	0	0.0603	0.0026	0.0428	0.0001	0	0.0155	0.0851	0.0026	0.0303	0.135	0.0079	0.0588	NA	0	0	0.0001	0	0.007	0.1304	0.0435	0.3336
GMOY001726		X	0.04397	4248	3184.1	1063.9	0.0673	0.0009	0.0139	0.0383	0.0003	0.0083	0.046	0.0006	0.0137	0.0234	0.0006	0.027	0.059	0.0016	0.0269	0.0244	0.0022	0.0916	0.136	0.001	0.007	0.041	0.0003	0.0077	0.0471	0.0147	0.3114
GMOY001729			0.05065	1341	944.1	396.9	NA	0	0	0.1209	0.001	0.0085	0.0001	0	0.0244	0.0001	0	0.0358	0.1152	0.0031	0.0267	0.0001	0	0.1132	0.0001	0	0.0121	0.0001	0	0.0085	0.0692	0.0316	0.4574
GMOY001730		X	0.11783	1017	735.6	281.4	0.0951	0.0075	0.0791	0.0628	0.0013	0.0202	0.1184	0.0042	0.0351	0.0607	0.0028	0.0459	0.0578	0.0042	0.0727	0.1875	0.013	0.0693	0.0001	0	0.0073	1.5769	0.0022	0.0014	0.1281	0.0446	0.3479
GMOY001731		X	0.11476	2322	1764.2	557.8	0.0958	0.0013	0.0131	0.1037	0.0006	0.0054	0.066	0.0011	0.0172	0.0495	0.0017	0.0345	0.263	0.0069	0.0264	0.0437	0.0027	0.0628	0.3373	0.0017	0.0051	0.0961	0.0011	0.0118	0.1251	0.0444	0.3547
GMOY001734			0.0445	477	369.9	107.1	NA	0	0	0.0001	0	0.0117	0.0001	0	0.04	0.0001	0	0.041	0.0001	0	0.0607	0.0465	0.0054	0.1168	NA	0	0	0.0001	0	0.0095	0.0546	0.0477	0.8739
GMOY001735			0.06252	1266	961.2	304.8	0.0765	0.0036	0.047	0.2451	0.0021	0.0086	0.0984	0.0032	0.0323	0.0266	0.0011	0.0398	0.1138	0.0042	0.0371	0.0815	0.006	0.0734	0.0001	0	0.0142	0.0001	0	0.0166	0.0544	0.0258	0.4738
GMOY001736		X	0.17658	27	13.5	13.5	NA	0	0	NA	0	0	NA	0.083	0.0001	0.2448	0.1769	0.7229	NA	0	0	NA	0	0	NA	0	0	0.2448	0.1769	0.7229	NA	0.0002	NA
GMOY001737			0.09081	1677	1237.3	439.7	0.1227	0.0037	0.0301	0.0641	0.0006	0.0096	0.076	0.0008	0.0108	0.191	0.0025	0.0129	0.0415	0.0019	0.0447	0.0446	0.0023	0.0521	NA	0	0	NA	0	0	0.1036	0.0261	0.2515
GMOY001738		X	0.0033	2652	1954.1	697.9	0.0001	0	0.0113	0.1729	0.0005	0.003	0.0001	0	0.0186	0.0001	0	0.0173	0.0001	0	0.0428	0.0067	0.0005	0.0763	0.0001	0	0.0029	0.0001	0	0.0045	0.0018	0.0005	0.2913
GMOY001740			0.0001	543	394.4	148.6	0.0001	0	0.0189	NA	0	0	0.0001	0	0.0207	0.0001	0	0.0419	0.0001	0	0.0423	0.0001	0	0.0999	NA	0	0	NA	0	0	0.0001	0	0.2284
GMOY001742		X	0.01244	1143	837.3	305.7	0.0001	0	0.1018	0.0001	0	0.0047	0.0001	0	0.0589	0.0259	0.0012	0.0473	0.0001	0	0.0727	0.0001	0	0.1105	0.0001	0	0.0113	0.1185	0.0012	0.0101	0.0177	0.0095	0.5372
GMOY001743			0.00596	1515	1169.8	345.2	0.0001	0	0.0128	0.0001	0	0.0103	0.0001	0	0.0202	0.0001	0	0.0237	0.0001	0	0.0387	0.0001	0	0.0389	0.0001	0	0.0031	NA	0	0	0.0092	0.0025	0.2775
GMOY001744		X	0.03469	1455	1051.6	403.4	0.0163	0.0009	0.0579	0.0001	0	0.0108	0.0334	0.001	0.0289	0.0001	0	0.0311	0.024	0.001	0.0404	0.0479	0.0039	0.0813	0.4	0.0048	0.0121	NA	0.001	0.0006	0.0236	0.0077	0.3268
GMOY001747		X	0.05092	1542	1128.8	413.2	0.021	0.0008	0.0394	0.1375	0.0013	0.0094	0.0001	0	0.0194	0.0956	0.0027	0.0278	0.1378	0.004	0.029	0.0862	0.0049	0.0573	0.0001	0	0.0051	NA	0	0	0.0403	0.0173	0.4297
GMOY001748		X	0.14728	4002	2934.9	1067.1	0.2325	0.0064	0.0276	0.2861	0.0031	0.011	0.3812	0.009	0.0236	0.0465	0.0017	0.0371	0.2087	0.0076	0.0363	0.2272	0.0159	0.0701	0.0846	0.0004	0.0042	0.7669	0.0034	0.0045	0.1032	0.0496	0.4806
GMOY001750		X	0.06661	3513	2473.8	1039.2	0.0825	0.0014	0.0168	0.0001	0	0.0052	0.1578	0.0034	0.0217	0.0616	0.0014	0.0234	0.0866	0.0027	0.0307	0.0402	0.0024	0.0605	0.0001	0	0.0062	0.0001	0	0.0058	0.0665	0.0193	0.29
GMOY001753		X	0.07619	1401	1003.8	397.2	0.0364	0.0009	0.0257	0.0001	0	0.0024	0.3662	0.001	0.0027	0.0734	0.001	0.0135	0.1808	0.002	0.011	0.0899	0.0041	0.0452	0.0001	0	0.0027	NA	0	0	0.0687	0.0101	0.1472
GMOY001756			0.07406	1599	1220.2	378.8	0.1436	0.0042	0.0295	0.0392	0.0007	0.0177	0.0434	0.0025	0.0574	0.0662	0.0017	0.025	0.0365	0.0018	0.0487	0.1023	0.011	0.1078	0.0001	0	0.0119	0.1598	0.0008	0.0052	0.0735	0.0437	0.5949
GMOY001758			0.15355	1398	1051.4	346.6	0.3549	0.0079	0.0222	0.6598	0.0012	0.0019	0.1005	0.0049	0.0485	0.1534	0.0069	0.0447	0.156	0.0066	0.0423	0.091	0.0095	0.1045	0.1607	0.001	0.006	0.163	0.001	0.0059	0.1605	0.0767	0.4776
GMOY001760			0.13607	444	313.7	130.3	0.2983	0.0126	0.0424	NA	0	0	NA	0.0041	0	1.1174	0.009	0.0081	0.4569	0.0074	0.0162	0.1153	0.003	0.0264	NA	0	0	0.0001	0	0.008	0.0384	0.0101	0.2632
GMOY001764		X	0.19886	1830	1355.6	474.4	0.0866	0.0024	0.0283	0.2646	0.0015	0.0056	0.1281	0.003	0.0232	0.1186	0.003	0.0251	0.108	0.0052	0.0484	0.281	0.0088	0.0312	0.3295	0.0007	0.0022	NA	0.0007	0	0.2305	0.0714	0.3099
GMOY001772			0.02735	402	291.1	110.9	0.1475	0.0034	0.023	0.0001	0	0.0195	0.0001	0	0.02	0.0001	0	0.03	0.0001	0	0.0413	0.0001	0	0.0597	0.0001	0	0.0097	0.3425	0.0034	0.0098	0.0249	0.0102	0.4111
GMOY001773			0.01179	489	373.5	115.5	0.1687	0.0027	0.016	0.0001	0	0.0092	0.0001	0	0.0088	0.0001	0	0.0276	0.0001	0	0.0188	0.0001	0	0.0125	NA	0	0	NA	0	0	0.0073	0.0027	0.3676
GMOY001775			0.08407	840	577.9	262.1	0.0816	0.0041	0.0507	NA	0	0.0009	0.1374	0.0035	0.0258	0.1268	0.0035	0.028	0.0399	0.0018	0.0439	0.3011	0.0066	0.0218	0.0001	0	0.0121	0.0001	0	0.0082	0.0731	0.0271	0.3713
GMOY001776			0.0001	1128	823.3	304.7	0.0001	0	0.0174	0.0001	0	0.0106	0.0001	0	0.037	0.0001	0	0.0295	0.0001	0	0.0272	0.0001	0	0.1145	0.0001	0	0.0022	0.0001	0	0.0198	0.0001	0	0.3251
GMOY001777			0.01655	312	217.2	94.8	NA	0	0	0.0001	0	0.0089	0.0001	0	0.0361	0.0001	0	0.0593	0.0001	0	0.0375	0.0001	0	0.0817	NA	0	0	0.0001	0	0.0111	0.0287	0.0095	0.3302
GMOY001782			0.03689	702	520.2	181.8	0.0515	0.0019	0.0373	0.0001	0	0.0283	0.0638	0.0019	0.03	0.0001	0	0.0619	0.0933	0.0019	0.0206	0.0273	0.0019	0.0702	NA	0	0	0.1076	0.0019	0.0177	0.0375	0.0136	0.3624
GMOY001787			0.09316	1278	929.7	348.3	0.0668	0.0031	0.0457	0.0001	0	0.0039	0.0541	0.0032	0.06	0.0414	0.0011	0.0259	0.3384	0.0065	0.0192	0.029	0.0024	0.0835	0.0001	0	0.0031	0.0001	0	0.0028	0.1123	0.0462	0.4117
GMOY001788			0.1112	807	607.2	199.8	0.0001	0	0.0471	0.0001	0	0.015	0.0001	0	0.0504	0.0001	0	0.0107	0.0001	0	0.0125	0.021	0.0016	0.0782	0.0001	0	0.0107	NA	0	0	0.2166	0.0566	0.2614
GMOY001790			0.20312	705	467.8	237.2	0.1408	0.0046	0.0329	0.2007	0.002	0.01	0.8495	0.007	0.0082	0.4927	0.0061	0.0123	0.255	0.0107	0.0418	0.3638	0.0157	0.0431	0.0001	0	0.0041	NA	0.0065	0	0.1276	0.0604	0.4733
GMOY001795			0.0367	372	271.1	100.9	NA	0	0	0.0001	0	0.0216	0.1113	0.0037	0.033	0.0001	0	0.0219	0.0001	0	0.0335	0.0001	0	0.0673	0.0001	0	0.0212	NA	0	0	0.0462	0.0189	0.4094
GMOY001798			0.06491	750	595.8	154.2	0.0942	0.0019	0.02	0.1146	0.0017	0.0148	0.0001	0	0.0296	0.1964	0.0068	0.0348	0.1253	0.0051	0.041	0.0557	0.0067	0.1206	0.0001	0	0.007	NA	0	0	0.0539	0.03	0.5568
GMOY001799			0.0057	402	305.7	96.3	NA	0	0	0.0001	0	0.0106	NA	0	0	0.0001	0	0.021	0.0001	0	0.0104	0.0001	0	0.1482	0.0001	0	0.011	0.0001	0	0.0092	0.0089	0.0033	0.3657
GMOY001801			0.11247	1053	793.9	259.1	0.0673	0.0032	0.0469	0.0001	0	0.0271	0.5177	0.0066	0.0127	0.1166	0.0034	0.0293	0.2112	0.0097	0.046	0.071	0.0072	0.1016	NA	0	0.0005	0.0001	0	0.0158	0.1158	0.0684	0.5903
GMOY001804		X	0.05048	1368	1041.9	326.1	0.0001	0	0.0029	0.0001	0	0.0105	0.0349	0.001	0.0279	0.0311	0.001	0.0313	0.016	0.001	0.0609	0.1593	0.0079	0.0493	0.0001	0	0.0188	0.2673	0.001	0.0036	0.0468	0.0195	0.4161
GMOY001805			0.03625	1176	903.6	272.4	0.0506	0.0011	0.0222	0.0001	0	0.0229	0.0962	0.0034	0.035	0.06	0.0022	0.0372	0.0183	0.0011	0.0621	0.026	0.0011	0.0435	0.0001	0	0.0116	0.0001	0	0.0155	0.0364	0.0201	0.5507
GMOY001806			0.00566	393	305.8	87.2	0.0001	0	0.0101	NA	0	0	0.0001	0	0.0119	0.0001	0	0.0119	0.0001	0	0.0119	0.0001	0	0.0259	0.0001	0	0.0118	NA	0	0	0.0066	0.0033	0.5036
GMOY001809		X	0.01469	5178	3781.2	1396.8	0.0103	0.0003	0.0253	0.0001	0	0.0102	0.0073	0.0003	0.0362	0.0001	0	0.0426	0.0125	0.0005	0.0423	0.0065	0.0005	0.0833	0.0937	0.0003	0.0028	0.0001	0	0.0099	0.0183	0.0099	0.5402
GMOY001810			0.06421	1227	904	323	0.0001	0	0.0581	0.2791	0.002	0.0073	0.0898	0.0034	0.0376	0.0518	0.0034	0.0656	0.0629	0.0059	0.0931	0.1506	0.0105	0.0695	0.0001	0	0.0031	0.4877	0.0033	0.0068	0.0542	0.0476	0.8785
GMOY001811			0.0001	315	225.4	89.6	NA	0	0	NA	0	0	0.0001	0	0.0237	0.0001	0	0.0358	0.0001	0	0.048	0.0001	0	0.1287	0.0001	0	0.0115	0.0001	0	0.0118	0.0001	0.0001	0.5675
GMOY001813			0.09499	1470	1114.1	355.9	0.0267	0.0015	0.0547	0.1372	0.0021	0.015	0.1126	0.0045	0.0398	0.031	0.0013	0.042	0.1008	0.006	0.059	0.21	0.017	0.0811	0.3252	0.0009	0.0028	0.3047	0.0009	0.003	0.0833	0.0488	0.5858
GMOY001814			0.05026	585	435.7	149.3	0.0855	0.0056	0.0654	NA	0	0.0009	0.0497	0.0023	0.0459	0.1346	0.0069	0.051	0.0835	0.0046	0.0547	0.0394	0.0016	0.041	0.0001	0	0.0213	NA	0	0	0.0393	0.033	0.8379
GMOY001820		X	0.00295	900	664.4	235.6	0.0001	0	0.0297	NA	0	0	0.0001	0	0.0263	0.0001	0	0.0085	0.0001	0	0.0395	0.0001	0	0.0524	NA	0	0	NA	0	0	0.0042	0.0015	0.3641
GMOY001821			0.06284	1296	975.4	320.6	0.0306	0.0016	0.0537	0.2975	0.0019	0.0063	0.1176	0.002	0.0174	0.0379	0.001	0.0268	0.0664	0.0028	0.0414	0.0325	0.003	0.0919	NA	0	0	0.0001	0	0.0033	0.0727	0.023	0.3165
GMOY001822			0.04661	1026	735.3	290.7	0.1836	0.0011	0.0058	0.0001	0	0.0177	0.0784	0.0027	0.035	0.0001	0	0.0352	0.0935	0.0041	0.0442	0.0234	0.0018	0.0757	0.1962	0.0014	0.0069	0.0001	0	0.0073	0.0451	0.0179	0.3966
GMOY001823			0.05825	687	504.2	182.8	0.0001	0	0.0037	0.0001	0	0.0064	0.0001	0	0.0053	0.0001	0	0.032	0.0412	0.002	0.0475	0.0001	0	0.0452	2.5642	0.014	0.0055	0.0001	0	0.0155	0.0272	0.0059	0.2153
GMOY001824			0.0346	1377	1033.4	343.6	0.0498	0.0019	0.0381	NA	0	0	0.0001	0	0.0378	0.1075	0.0058	0.0538	0.0522	0.0029	0.0553	0.0264	0.0029	0.1116	0.0001	0	0.0023	0.2811	0.002	0.0069	0.0246	0.0138	0.5622
GMOY001825			0.13236	1716	1218.2	497.8	0.2113	0.0051	0.0242	0.053	0.0008	0.0154	0.1124	0.0034	0.0299	0.1742	0.0059	0.0338	0.1838	0.0042	0.0228	0.1725	0.0138	0.08	0.1875	0.0017	0.0092	0.3401	0.0033	0.0097	0.1104	0.0534	0.4833
GMOY001827			0.22431	2421	1803.3	617.7	0.4634	0.0124	0.0268	1.1405	0.0076	0.0066	0.3905	0.0108	0.0277	0.2025	0.0084	0.0417	0.2816	0.0139	0.0492	0.1907	0.0187	0.0981	1.1338	0.0041	0.0036	0.1927	0.0015	0.008	0.1706	0.103	0.604
GMOY001828		X	0.06959	2835	2139.6	695.4	0.0873	0.0028	0.0321	0.0875	0.0014	0.016	0.0754	0.0019	0.0247	0.0454	0.0014	0.0307	0.0629	0.0038	0.0597	0.0796	0.0028	0.0351	0.0001	0	0.0016	0.0525	0.0005	0.0088	0.0698	0.027	0.3875
GMOY001829			0.13048	933	691.1	241.9	1.136	0.0061	0.0054	0.2701	0.0062	0.0228	0.2887	0.0086	0.0299	0.0576	0.0032	0.0557	0.2263	0.013	0.0574	0.1051	0.0091	0.0867	0.3336	0.0015	0.0044	NA	0	0	0.0937	0.0528	0.5633
GMOY001833			0.02292	1866	1354.8	511.2	0.0001	0	0.0116	0.0402	0.0007	0.0184	0.0289	0.0007	0.0257	0.072	0.0015	0.0205	0.0491	0.0015	0.0302	0.0161	0.0007	0.0458	NA	0	0	0.0899	0.0007	0.0082	0.0164	0.0059	0.3605
GMOY001836			0.0001	204	147.9	56.1	0.0001	0	0.0196	NA	0	0	NA	0	0	NA	0	0	0.0001	0	0.0392	NA	0	0	0.0001	0	0.0193	0.0001	0	0.0186	0.0001	0	0.1348
GMOY001837			0.11936	1521	1152.5	368.5	0.1866	0.0043	0.0229	0.0001	0	0.0157	0.095	0.0035	0.0365	0.0001	0	0.0256	0.1327	0.0043	0.0327	0.2281	0.0159	0.0698	0.1611	0.0009	0.0054	0.0001	0	0.0057	0.1116	0.0534	0.4782
GMOY001844			0.0001	501	359.8	141.2	NA	0	0	0.0001	0	0.0251	0.0001	0	0.008	0.0001	0	0.0079	0.0001	0	0.0317	0.0001	0	0.0777	NA	0	0	0.0001	0	0.0162	0.0001	0.0001	0.5525
GMOY001845			0.06575	1626	1174.3	451.7	0.0576	0.0026	0.0459	0.0001	0	0.0187	0.0001	0	0.0162	0.0824	0.0017	0.0211	0.0936	0.0026	0.0278	0.0189	0.0017	0.0887	0.0001	0	0.0037	0.0001	0	0.0103	0.0866	0.0314	0.3628
GMOY001846	X		0.26934	885	658.8	226.2	0.1404	0.0059	0.0423	0.231	0.0025	0.0107	0.3142	0.0098	0.0312	0.5716	0.0153	0.0267	0.2836	0.0141	0.0495	0.125	0.0156	0.1251	2.3614	0.0045	0.0019	0.0612	0.0016	0.0268	0.3221	0.1129	0.3505
GMOY001853			0.09852	1368	1013.4	354.6	0.0666	0.0042	0.0629	0.1054	0.0035	0.0331	0.0751	0.0035	0.0471	0.0539	0.0014	0.0266	0.0658	0.0051	0.0769	0.1754	0.0125	0.0713	0.0158	0.0003	0.0221	0.1588	0.0027	0.0168	0.1035	0.0587	0.5668
GMOY001860		X	0.10771	7263	5434.3	1828.7	0.1522	0.004	0.0262	0.0507	0.0007	0.013	0.1344	0.0043	0.0317	0.0839	0.0024	0.0287	0.1374	0.0062	0.0451	0.1349	0.0104	0.077	0.3051	0.0009	0.003	0.1315	0.002	0.0155	0.0937	0.0427	0.4554
GMOY001861			0.07152	1344	988.2	355.8	0.0896	0.0023	0.0262	0.0001	0	0.0132	0.1282	0.0059	0.0462	0.1597	0.0055	0.0346	0.1828	0.0058	0.0316	0.1102	0.0073	0.0666	0.0001	0	0.0084	0.1806	0.001	0.0057	0.0454	0.0241	0.5301
GMOY001878			0.3517	687	496.2	190.8	0.2885	0.0107	0.037	0.2885	0.0031	0.0108	0.6039	0.0032	0.0053	0.1418	0.0039	0.0276	0.2643	0.0105	0.0396	0.2481	0.0193	0.0776	0.3634	0.002	0.0054	NA	0.0042	0	0.4177	0.1245	0.2981
GMOY001879			0.03292	3426	2556.9	869.1	0.0462	0.0021	0.0464	0.0277	0.0004	0.0151	0.0893	0.0028	0.031	0.0161	0.0004	0.0245	0.0293	0.0016	0.0533	0.0302	0.0026	0.0873	0.0001	0	0.0052	0.0001	0	0.0129	0.0311	0.0156	0.5033
GMOY001884			0.06776	1902	1427.2	474.8	0.2052	0.0055	0.0269	0.0576	0.0007	0.0118	0.0448	0.0026	0.0591	0.2063	0.006	0.0291	0.07	0.0054	0.0772	0.0884	0.0109	0.1233	0.0001	0	0.008	0.2664	0.0036	0.0134	0.0469	0.0347	0.7405
GMOY001887		X	0.09203	3369	2515	854	0.0694	0.0029	0.0414	0.069	0.0012	0.017	0.1302	0.0068	0.052	0.0824	0.003	0.0366	0.0814	0.0035	0.0431	0.1341	0.0085	0.0633	0.4746	0.0017	0.0035	0.1421	0.0012	0.0083	0.0825	0.0451	0.5466
GMOY001890			0.15258	4899	3649.5	1249.5	0.1643	0.0055	0.0333	0.8108	0.006	0.0074	0.1679	0.0068	0.0407	0.1217	0.005	0.0412	0.1987	0.0106	0.0535	0.155	0.0175	0.113	0.9788	0.004	0.0041	0.135	0.002	0.0152	0.1265	0.083	0.656
GMOY001913		X	0.07784	3339	2417.6	921.4	1.696	0.0035	0.002	0.0854	0.0013	0.0151	0.0527	0.0017	0.033	0.1546	0.0033	0.0216	0.2035	0.0083	0.0405	0.0702	0.0071	0.1008	NA	0.0004	0.0007	0.0001	0	0.0094	0.0589	0.0335	0.5689
GMOY001917			0.21236	1224	921.6	302.4	0.215	0.0126	0.0588	0.1952	0.0049	0.0252	0.4263	0.0192	0.045	0.1893	0.0055	0.029	0.1008	0.0084	0.0834	0.4073	0.0279	0.0684	0.9446	0.0043	0.0046	0.1212	0.0011	0.0093	0.1727	0.1044	0.6044
GMOY001918			0.35153	1158	854.1	303.9	0.3438	0.0109	0.0316	0.923	0.0193	0.0209	0.8225	0.0334	0.0406	0.181	0.0098	0.0539	0.9609	0.0499	0.0519	0.2963	0.037	0.125	0.0001	0	0.0144	0.799	0.0024	0.003	0.2288	0.1165	0.5089
GMOY001920			0.01142	1107	811.8	295.2	0.0001	0	0.0387	NA	0	0	0.1329	0.0024	0.0184	NA	0	0	0.0001	0	0.0333	0.0326	0.0012	0.0377	NA	0	0	NA	0	0	0.0001	0	0.1954
GMOY001921			0.16628	1203	907.2	295.8	0.1885	0.0083	0.0438	0.3263	0.0044	0.0135	0.1995	0.0067	0.0334	0.2701	0.0067	0.0247	0.093	0.0056	0.0604	0.2335	0.0198	0.0846	0.3023	0.0011	0.0037	0.0001	0	0.0103	0.1478	0.0761	0.5149
GMOY001924			0.05273	978	715.8	262.2	0.0696	0.0052	0.0748	0.0874	0.0014	0.0157	0.1767	0.0056	0.0319	0.0648	0.0028	0.043	0.0001	0	0.0481	0.0366	0.0041	0.113	0.2467	0.0029	0.0117	0.1667	0.0014	0.0085	0.0476	0.03	0.6292
GMOY001927			0.10848	2187	1586.5	600.5	0.3235	0.0051	0.0159	0.0114	0.0001	0.009	0.0993	0.0026	0.0259	0.1504	0.0045	0.0301	0.0814	0.0038	0.0461	0.1615	0.0069	0.0429	0.102	0.0014	0.0139	0.6376	0.0032	0.005	0.084	0.0284	0.3377
GMOY001930			0.19531	1410	1003.2	406.8	0.0477	0.0021	0.043	0.2816	0.0026	0.0092	0.169	0.003	0.018	0.1127	0.003	0.0269	0.3815	0.0096	0.0251	0.3096	0.017	0.055	0.0001	0	0.0082	0.3077	0.003	0.0098	0.1906	0.0707	0.3709
GMOY001932			0.16544	1848	1334.3	513.7	0.2411	0.0058	0.0242	0.1783	0.0012	0.0066	0.1573	0.0069	0.0436	0.2458	0.0061	0.0249	0.3035	0.009	0.0296	0.188	0.0142	0.0754	0.0001	0	0.0061	0.1207	0.0008	0.0062	0.1441	0.078	0.541
GMOY001933		X	0.18284	3492	2671.8	820.2	0.171	0.0056	0.0325	0.0674	0.0005	0.0076	0.1882	0.0061	0.0322	0.307	0.006	0.0195	0.182	0.008	0.044	0.1495	0.0122	0.0817	0.2642	0.0011	0.004	0.531	0.0019	0.0037	0.1817	0.0724	0.3987
GMOY001936			0.06728	714	528.4	185.6	NA	0	0	0.0001	0	0.0181	0.0935	0.0019	0.0202	0.0952	0.0019	0.0199	0.1476	0.0019	0.0128	0.0735	0.0057	0.078	0.0001	0	0.0052	0.1656	0.0019	0.0115	0.0604	0.0212	0.351
GMOY001941		X	0.06154	2535	1876.4	658.6	0.0653	0.0026	0.0403	0.1281	0.0023	0.0177	0.0623	0.0027	0.0431	0.0772	0.0027	0.0346	0.1196	0.0047	0.039	0.101	0.0069	0.068	0.0001	0	0.0085	1.0431	0.0027	0.0026	0.0397	0.0196	0.4932
GMOY001942			0.08103	1704	1264.4	439.6	0.0765	0.004	0.052	NA	0.0016	0	0.0947	0.0056	0.0594	0.0814	0.004	0.0488	0.0985	0.0089	0.0906	0.0684	0.0041	0.0593	0.1194	0.0008	0.0067	0.0001	0	0.01	0.0745	0.0379	0.5088
GMOY001946			0.05225	1428	1055.7	372.3	0.0607	0.0046	0.0764	0.0686	0.0019	0.0282	0.018	0.001	0.054	0.0219	0.001	0.0444	0.0243	0.001	0.0405	0.036	0.0022	0.0601	0.0001	0	0.008	0.0923	0.0019	0.0207	0.0608	0.032	0.5263
GMOY001952			0.0408	1056	762.7	293.3	0.041	0.0026	0.0646	0.0001	0	0.0077	0.0701	0.0026	0.0371	0.1228	0.0026	0.0211	0.0735	0.0026	0.0353	0.0256	0.0013	0.0494	0.0001	0	0.0011	0.0001	0	0.0136	0.0354	0.0175	0.4941
GMOY001953			0.08184	870	668.9	201.1	0.0413	0.0015	0.0359	0.0001	0	0.0199	0.0459	0.0015	0.0326	1.6966	0.009	0.0053	0.0722	0.003	0.0415	0.0885	0.0076	0.0853	NA	0.003	0	0.0001	0	0.0268	0.0695	0.0394	0.5675
GMOY001956			0.18402	2526	1823.4	702.6	0.2393	0.0062	0.0257	0.6214	0.0025	0.004	0.1003	0.0035	0.035	0.1907	0.006	0.0317	0.1779	0.0072	0.0405	0.1651	0.0134	0.0813	0.1928	0.0011	0.0056	0.0552	0.0006	0.0106	0.1904	0.0967	0.5076
GMOY001962			0.09688	1914	1377.7	536.3	0.3866	0.004	0.0103	0.0001	0	0.0137	0.0001	0	0.0443	0.0224	0.0007	0.0326	0.1617	0.0051	0.0318	0.0689	0.0074	0.1069	0.2538	0.002	0.0078	0.3108	0.0024	0.0078	0.1049	0.0453	0.4317
GMOY001965			0.21857	936	717.7	218.3	0.3921	0.0207	0.0529	NA	0.0007	0	0.2419	0.0125	0.0516	0.3295	0.0211	0.0639	0.3395	0.0196	0.0576	0.2286	0.0194	0.0849	0.1692	0.0025	0.0148	NA	0.0045	0	0.1534	0.1115	0.7267
GMOY001970		X	0.04398	1533	1057.6	475.4	0.0001	0	0.0198	0.0001	0	0.0063	0.0001	0	0.0229	0.1285	0.0019	0.0149	0.0466	0.001	0.0206	0.0001	0	0.0345	0.0001	0	0.0042	0.0001	0	0.0045	0.0537	0.0165	0.3079
GMOY001976			0.03085	351	264.1	86.9	0.0001	0	0.0043	0.0001	0	0.0086	0.0001	0	0.0157	0.0001	0	0.032	0.0001	0	0.0573	0.0637	0.0038	0.0604	0.3311	0.0039	0.0117	0.0001	0	0.0117	0.0274	0.0119	0.4335
GMOY001977		X	0.01694	1251	931.3	319.7	0.0217	0.0011	0.0498	0.0001	0	0.0172	0.0001	0	0.0365	0.0229	0.0011	0.0475	0.1023	0.0054	0.0532	0.0001	0	0.1046	0.0001	0	0.0078	0.1221	0.0011	0.0089	0.0111	0.0064	0.5789
GMOY001978		X	0.07503	468	361.8	106.2	NA	0.0028	0	NA	0	0	0.0001	0	0.0101	0.0001	0	0.0416	0.0001	0	0.041	0.0287	0.0027	0.0953	NA	0	0	NA	0	0	0.0927	0.06	0.6471
GMOY001979			0.01103	1257	940.8	316.2	0.0001	0	0.0161	0.0001	0	0.0171	0.0001	0	0.038	0.0001	0	0.0353	0.0001	0	0.043	0.0001	0	0.0838	0.0001	0	0.0146	0.1204	0.0011	0.009	0.014	0.0084	0.5978
GMOY001980			0.09937	1176	875.7	300.3	0.1249	0.0096	0.0766	0.2571	0.0047	0.0184	0.0446	0.0023	0.0523	0.0001	0	0.0406	0.1126	0.0058	0.0516	0.0365	0.0037	0.1005	0.1452	0.0012	0.0081	0.5903	0.0012	0.002	0.114	0.0834	0.7315
GMOY001981		X	0.07893	5094	3801.9	1292.1	0.0475	0.0019	0.0408	0.1067	0.0013	0.012	0.1392	0.0044	0.0316	0.0738	0.002	0.027	0.1414	0.0061	0.0432	0.1343	0.0065	0.0487	0.0414	0.0003	0.0064	0.0001	0	0.0065	0.0666	0.0353	0.5301
GMOY001985			0.02711	1281	961.7	319.3	0.0001	0	0.0659	0.0001	0	0.0039	0.0362	0.0021	0.0579	0.0904	0.0031	0.0346	0.0139	0.001	0.0749	0.0477	0.0032	0.0662	0.0001	0	0.0173	0.0001	0	0.0129	0.0264	0.0158	0.5968
GMOY001987		X	0.02692	15834	11621.2	4212.8	0.0235	0.0006	0.0255	0.0458	0.0007	0.0142	0.0199	0.0008	0.0423	0.0228	0.0009	0.0395	0.0289	0.0015	0.0521	0.03	0.0025	0.0838	0.0165	0.0003	0.0161	0.0222	0.0003	0.0156	0.0273	0.0145	0.5329
GMOY001988			0.0162	639	483.7	155.3	0.2053	0.0021	0.0103	0.0001	0	0.0193	0.0001	0	0.0206	0.0445	0.0021	0.0473	0.0001	0	0.0428	0.0001	0	0.1005	0.1847	0.0021	0.0112	0.0001	0	0.0243	0.0134	0.0106	0.7914
GMOY001989		X	0.04474	5106	3782.9	1323.1	0.0798	0.0031	0.0392	0.0785	0.0012	0.0156	0.0356	0.001	0.0279	0.0408	0.0014	0.0345	0.0502	0.0018	0.0368	0.0398	0.003	0.0762	0.0692	0.0011	0.016	0.0503	0.0008	0.0153	0.0408	0.0218	0.536
GMOY001991			0.02494	2592	1919.2	672.8	0.0217	0.0011	0.0485	0.0323	0.0005	0.0165	0.0267	0.0016	0.0589	0.0327	0.0011	0.0321	0.0126	0.0005	0.0407	0.0281	0.0026	0.094	0.0446	0.0005	0.0119	0.0001	0	0.0194	0.0253	0.0116	0.4577
GMOY001992		X	0.07002	1305	965.1	339.9	0.1536	0.0061	0.0399	0.0001	0	0.0136	0.0535	0.0029	0.0543	0.058	0.0033	0.0566	0.0561	0.0022	0.0399	0.0267	0.0019	0.0727	0.0566	0.001	0.0182	0.1257	0.001	0.0082	0.0786	0.0319	0.4059
GMOY001993			0.11082	1407	1028.7	378.3	0.2983	0.0076	0.0254	0.6142	0.0048	0.0078	0.1827	0.0059	0.0325	0.1021	0.003	0.029	0.2514	0.0062	0.0245	0.1306	0.0133	0.1016	0.0001	0	0.014	0.0001	0	0.0105	0.0742	0.0338	0.4556
GMOY001997			0.01271	3285	2403.1	881.9	0.0404	0.0017	0.0418	0.0001	0	0.0273	0.0001	0	0.0302	0.0106	0.0004	0.0397	0.0115	0.0004	0.0367	0.0039	0.0004	0.1041	0.0001	0	0.0015	0.0001	0	0.0129	0.0145	0.0067	0.4607
GMOY001999			0.07175	5184	3816	1368	0.1427	0.0048	0.0335	0.0308	0.0005	0.0171	0.074	0.0031	0.0419	0.0665	0.0022	0.0332	0.067	0.0038	0.057	0.0939	0.006	0.0642	0.0001	0	0.0094	0.2819	0.0011	0.0037	0.0655	0.0375	0.5724
GMOY002000		X	0.06661	624	448.2	175.8	0.178	0.0022	0.0124	NA	0	0	0.0693	0.0022	0.0324	0.0518	0.0022	0.0433	0.0444	0.0045	0.1017	0.1546	0.0069	0.0443	0.0001	0	0.0121	NA	0	0	0.062	0.0251	0.4049
GMOY002002			0.0849	453	328.3	124.7	0.1196	0.0047	0.0395	0.3703	0.0062	0.0168	0.0363	0.0031	0.0843	0.082	0.0031	0.0373	0.1315	0.0123	0.0934	0.1505	0.0046	0.0308	NA	0.0031	0	NA	0	0	0.0599	0.0344	0.5747
GMOY002004			0.09573	1404	1037.8	366.2	0.12	0.0031	0.0255	0.7116	0.001	0.0014	0.1772	0.003	0.0167	0.0932	0.0039	0.0422	0.0839	0.004	0.0473	0.0355	0.003	0.0838	0.0001	0	0.0147	0.0001	0	0.0138	0.1104	0.0511	0.4627
GMOY002007		X	0.04535	1623	1177.1	445.9	NA	0.0009	0	0.0001	0	0.0156	0.0001	0	0.036	0.0853	0.0017	0.0201	0.1013	0.0043	0.0423	0.0345	0.0025	0.0733	0.1805	0.0009	0.0048	0.0001	0	0.0046	0.0416	0.0173	0.4159
GMOY002008			0.08528	588	445.3	142.7	0.3272	0.0061	0.0188	0.2693	0.0032	0.0118	0.1307	0.0059	0.0451	0.3054	0.0195	0.0638	0.1606	0.0157	0.0975	NA	0	0	NA	0.1224	NA	0.2335	0.0147	0.0628	0.076	0.0519	0.6826
GMOY002009			0.03366	621	434	187	0.0001	0	0.0235	NA	0	0	0.4272	0.0023	0.0055	0.0702	0.0023	0.0334	0.0001	0	0.0055	0.0001	0	0.0223	0.0001	0	0.0166	NA	0	0	0.029	0.0071	0.2435
GMOY002016			0.10234	951	738	213	4.3237	0.0085	0.002	0.0001	0	0.0167	0.2664	0.0112	0.042	0.1326	0.0026	0.0195	0.0471	0.0029	0.0607	0.0673	0.012	0.178	0.0001	0	0.004	0.4419	0.0027	0.0061	0.085	0.0428	0.5038
GMOY002017			0.01489	915	646.7	268.3	0.0692	0.0016	0.0226	0.0001	0	0.0028	0.0001	0	0.0235	0.0001	0	0.0083	0.0001	0	0.0536	0.1053	0.0016	0.015	NA	0	0	NA	0	0	0.0105	0.0031	0.295
GMOY002022		X	0.07725	258	173.1	84.9	0.0001	0	0.0113	0.0001	0	0.0126	0.4785	0.0058	0.0121	0.4627	0.0058	0.0125	NA	0	0	0.0001	0	0.0137	NA	0	0	NA	0	0	0.0344	0.0057	0.1662
GMOY002025		X	0.06984	2790	2147.2	642.8	0.0254	0.0013	0.0492	0.0805	0.0005	0.0058	0.2223	0.008	0.0358	0.1099	0.0033	0.0298	0.1431	0.0046	0.0325	0.108	0.0081	0.0752	0.2245	0.0009	0.0042	NA	0	0.0008	0.0477	0.0279	0.5859
GMOY002027		X	0.13312	5100	3801.6	1298.4	0.1647	0.0081	0.0492	0.2262	0.0049	0.0218	0.2146	0.0083	0.0386	0.1663	0.0076	0.0456	0.1751	0.0097	0.0554	0.2489	0.0177	0.071	0.2207	0.0024	0.0108	0.1528	0.0013	0.0087	0.0893	0.0594	0.6649
GMOY002029			0.00557	1446	1051.8	394.2	0.0001	0	0.0325	0.8853	0.001	0.0011	0.0001	0	0.0338	0.0001	0	0.0289	0.0001	0	0.0502	0.049	0.0029	0.0588	0.0001	0	0.0137	0.0001	0	0.0051	0.0001	0	0.4649
GMOY002030			0.06117	1197	902	295	0.0445	0.0011	0.0236	0.1444	0.0022	0.0154	0.0427	0.0011	0.0259	0.0639	0.0022	0.0348	0.0174	0.0011	0.0639	0.0534	0.0034	0.0635	0.1604	0.0011	0.0069	0.0517	0.0011	0.0215	0.0681	0.0245	0.3593
GMOY002031		X	0.07958	948	678.9	269.1	0.0001	0	0.039	0.0001	0	0.0104	0.0581	0.0014	0.0237	0.1707	0.0075	0.044	0.0563	0.0031	0.0543	0.1562	0.0058	0.0371	0.0001	0	0.0081	0.0001	0	0.0042	0.0795	0.0284	0.3572
GMOY002034		X	0.08965	1254	925.6	328.4	0.3015	0.0025	0.0083	0.1492	0.0032	0.0213	0.0816	0.0022	0.027	0.0205	0.0011	0.0525	0.1002	0.0067	0.0672	0.0695	0.0078	0.1124	0.112	0.0011	0.0097	0.0001	0	0.0135	0.0966	0.0552	0.5714
GMOY002035			0.19096	1671	1212.6	458.4	0.2153	0.0069	0.0322	2.6817	0.0081	0.003	0.1937	0.0075	0.0389	0.1063	0.0068	0.0638	0.14	0.0131	0.0939	0.3092	0.0216	0.0697	NA	0	0	0.1832	0.0017	0.0091	0.1734	0.099	0.5711
GMOY002036			0.09854	1143	855.5	287.5	0.4317	0.0041	0.0094	0.2555	0.0033	0.013	0.2101	0.0068	0.0324	0.0501	0.0028	0.0567	0.0658	0.0066	0.1003	0.0625	0.006	0.0961	0.1019	0.0012	0.0115	0.0001	0	0.0069	0.1007	0.0422	0.4194
GMOY002037			0.03448	495	360.1	134.9	0.2056	0.0028	0.0135	0.0001	0	0.015	0.0001	0	0.0243	0.0001	0	0.0331	0.0001	0	0.0678	0.0856	0.0055	0.0647	NA	0	0	NA	0	0	0.0325	0.0139	0.4274
GMOY002042		X	0.02984	1656	1250.5	405.5	0.0366	0.0008	0.0221	0.0001	0	0.014	0.0001	0	0.0366	0.0499	0.0008	0.0162	0.0252	0.0016	0.0647	0.0001	0	0.0913	0.0001	0	0.0017	0.0001	0	0.0166	0.0446	0.0145	0.3246
GMOY002043			0.24155	1743	1277.6	465.4	0.4608	0.0094	0.0203	0.272	0.0033	0.0121	0.248	0.0068	0.0274	0.2015	0.0059	0.0292	0.3623	0.0121	0.0333	0.3199	0.0246	0.0768	0.4231	0.0039	0.0092	1.0888	0.0072	0.0066	0.1798	0.0956	0.5316
GMOY002044			0.08178	1692	1285.2	406.8	0.5131	0.0044	0.0085	0.0537	0.0008	0.0142	0.0628	0.0023	0.0373	0.0001	0	0.0365	0.1071	0.0055	0.0513	0.0707	0.0083	0.1172	0.0001	0	0.0106	0.1099	0.0008	0.0072	0.0831	0.0504	0.6062
GMOY002045			0.20344	1188	881.9	306.1	0.2121	0.0092	0.0433	1.877	0.0022	0.0012	0.0806	0.0046	0.0569	0.2865	0.0104	0.0364	0.1724	0.0117	0.0681	0.2831	0.0262	0.0927	0.4901	0.0036	0.0073	0.72	0.0021	0.0029	0.1809	0.0835	0.4618
GMOY002046			0.16591	975	720.5	254.5	0.0696	0.0047	0.0673	0.0001	0	0.0179	0.262	0.0038	0.0145	0.1636	0.0046	0.0283	0.0797	0.0047	0.0584	0.2805	0.0119	0.0423	NA	0	0	0.0001	0	0.0083	0.209	0.0618	0.2956
GMOY002047			0.14705	1074	812.6	261.4	0.1259	0.0062	0.0491	0.0001	0	0.0082	0.0386	0.0012	0.0321	0.2512	0.005	0.0198	0.1499	0.005	0.0333	0.1775	0.0118	0.0666	NA	0.0024	0	0.6536	0.0025	0.0039	0.1357	0.0402	0.2964
GMOY002049		X	0.06012	3528	2537.6	990.4	0.0526	0.0012	0.0225	0.0001	0	0.0069	0.1024	0.0028	0.0272	0.0374	0.0012	0.0315	0.0671	0.0028	0.0416	0.1188	0.01	0.0844	0.2443	0.0008	0.0032	0.1681	0.0016	0.0096	0.0405	0.0149	0.3675
GMOY002053			0.1246	1317	955.5	361.5	0.095	0.0017	0.0179	0.2348	0.0051	0.0218	0.4327	0.0093	0.0215	0.276	0.0076	0.0277	0.1316	0.0062	0.0468	0.0556	0.0053	0.0946	0.1081	0.001	0.0097	0.0001	0	0.0053	0.1083	0.0551	0.5085
GMOY002056			0.14135	3225	2434.5	790.5	0.1626	0.0042	0.026	0.4183	0.0045	0.0107	0.1001	0.0048	0.0478	0.1853	0.0072	0.039	0.185	0.0109	0.0587	0.199	0.0177	0.0891	0.1716	0.0012	0.007	0.0735	0.0004	0.006	0.1165	0.0755	0.6481
GMOY002059			0.00767	1095	794.4	300.6	0.0001	0	0.0077	0.0001	0	0.0068	0.0001	0	0.0213	0.0001	0	0.0105	0.0001	0	0.0107	0.045	0.0013	0.0282	0.0001	0	0.0035	NA	0	0	0.0052	0.0013	0.2395
GMOY002062			0.07681	1485	1109.9	375.1	0.0551	0.0027	0.0497	0.0001	0	0.0187	0.0001	0	0.0145	0.1261	0.0028	0.0218	0.1319	0.0046	0.0349	0.0558	0.0055	0.0993	0.0001	0	0.0187	0.2314	0.0027	0.0119	0.0831	0.0438	0.5265
GMOY002063			0.16564	1251	931	320	0.3548	0.0133	0.0375	0.3068	0.0044	0.0144	0.2685	0.011	0.0408	0.1803	0.0066	0.0368	0.1671	0.0088	0.0526	0.1704	0.0157	0.0924	0.3232	0.0033	0.0102	0.3781	0.0022	0.0058	0.1247	0.0752	0.6031
GMOY002064		X	0.15225	1725	1308.1	416.9	0.1812	0.0102	0.0564	0.0088	0.0001	0.0102	0.0581	0.0029	0.0492	0.1415	0.0064	0.0455	0.121	0.0062	0.0515	0.1145	0.0106	0.0927	0.105	0.0014	0.0136	0.4663	0.0032	0.0068	0.1777	0.1096	0.6168
GMOY002065			0.11961	2433	1817.7	615.3	0.1661	0.0056	0.0336	0.1342	0.0017	0.0129	0.0912	0.0033	0.0367	0.0928	0.0022	0.0239	0.185	0.0066	0.0359	0.1216	0.0097	0.0796	0.1218	0.0011	0.0089	0.5842	0.0017	0.0029	0.1091	0.0555	0.509
GMOY002066			0.11636	3480	2566.3	913.7	0.1956	0.0033	0.0167	0.1282	0.0016	0.0122	0.0594	0.0025	0.0413	0.1164	0.0039	0.0332	0.1568	0.008	0.0513	0.1236	0.0088	0.0713	0.2291	0.0015	0.0066	0.0372	0.0004	0.0121	0.1117	0.0467	0.4184
GMOY002067			0.14454	1512	1104.2	407.8	0.2092	0.007	0.0336	0.0001	0	0.0088	0.4119	0.0091	0.0221	0.1296	0.003	0.0229	0.1834	0.009	0.0493	0.0989	0.008	0.0813	0.1688	0.0009	0.0055	0.0922	0.0009	0.01	0.1304	0.0509	0.3905
GMOY002070		X	0.05828	6870	5042.4	1827.6	0.1031	0.0028	0.0275	0.0786	0.0006	0.0079	0.0549	0.0022	0.0401	0.0552	0.0016	0.0291	0.0376	0.0024	0.0635	0.0644	0.004	0.0626	0.0001	0	0.0036	0.1281	0.0012	0.0094	0.0563	0.0226	0.4013
GMOY002072		X	0.09889	813	601	212	0.1994	0.0034	0.0171	0.1865	0.0019	0.01	0.0896	0.0033	0.0372	0.0001	0	0.0156	0.065	0.0032	0.0487	0.1336	0.009	0.0674	0.0001	0	0.0101	NA	0	0	0.0975	0.026	0.2667
GMOY002075		X	0.03274	3396	2568.8	827.2	0.0364	0.0012	0.032	0.0798	0.0004	0.0051	0.0001	0	0.0245	0.0001	0	0.0335	0.0536	0.0024	0.0442	0.0189	0.0012	0.0647	NA	0.0004	0.0009	0.0001	0	0.0092	0.0361	0.0168	0.465
GMOY002076		X	0.29595	2838	2140.2	697.8	0.6367	0.0176	0.0277	0.448	0.0036	0.0079	0.355	0.008	0.0226	0.2963	0.0117	0.0394	0.1996	0.0124	0.0619	0.327	0.0411	0.1256	0.4602	0.0033	0.0071	0.3075	0.0034	0.0109	0.2583	0.1347	0.5216
GMOY002080			0.01039	2037	1504.2	532.8	0.0589	0.0013	0.0227	0.0001	0	0.0345	0.0001	0	0.0588	0.0001	0	0.042	0.0558	0.0033	0.0597	0.0116	0.0013	0.1142	NA	0	0	0.0001	0	0.0163	0.0064	0.0039	0.618
GMOY002081			0.03641	1170	852.7	317.3	0.0554	0.0023	0.0416	0.0548	0.0023	0.0419	0.0001	0	0.035	0.0461	0.0023	0.0499	0.0192	0.0012	0.0603	0.0269	0.0023	0.0864	0.0001	0	0.007	0.0001	0	0.0106	0.0399	0.0223	0.5594
GMOY002083			0.23822	3978	3047.7	930.3	0.2108	0.013	0.0619	0.2586	0.0077	0.0296	0.4048	0.0125	0.0308	0.3584	0.0108	0.0301	0.4379	0.0247	0.0565	0.1982	0.0242	0.122	0.6275	0.003	0.0048	0.2335	0.0039	0.0168	0.1932	0.1219	0.6306
GMOY002085			0.03166	891	655.8	235.2	0.4533	0.0015	0.0034	0.0001	0	0.0072	0.0001	0	0.0172	0.0001	0	0.0051	0.2317	0.0077	0.0333	0.0001	0	0.0703	0.0001	0	0.0042	0.0001	0	0.0136	0.0158	0.0045	0.287
GMOY002088			0.0142	1620	1170.5	449.5	0.0001	0	0.0342	0.0001	0	0.0133	0.0001	0	0.0275	0.0375	0.0017	0.046	0.0001	0	0.0281	0.0195	0.0017	0.0881	0.0001	0	0.0065	0.0001	0	0.0028	0.0144	0.006	0.4193
GMOY002092			0.10492	774	576.9	197.1	0.0646	0.0033	0.0515	0.086	0.0016	0.0182	0.081	0.0035	0.0429	0.1238	0.0035	0.0285	0.0315	0.0019	0.0614	0.0717	0.0072	0.1006	NA	0	0	0.0001	0	0.0053	0.1316	0.0696	0.5285
GMOY002095			0.13093	462	343.3	118.7	0.2436	0.0126	0.0518	0.3503	0.0055	0.0156	0.2048	0.0134	0.0652	0.24	0.0142	0.059	0.1059	0.0088	0.0835	2.7333	0.0089	0.0032	0.3321	0.0059	0.0178	NA	0	0	0.0665	0.0495	0.744
GMOY002098			0.00652	1227	920.1	306.9	NA	0	0.0008	0.0001	0	0.0301	0.0001	0	0.0189	0.0001	0	0.0392	0.0001	0	0.0383	0.0001	0	0.084	NA	0	0	0.0001	0	0.007	0.0098	0.0043	0.4401
GMOY002099		X	0.15716	3141	2291	850	0.3461	0.0053	0.0153	0.0903	0.0015	0.0167	0.1829	0.0037	0.0204	0.3758	0.0047	0.0125	0.2175	0.0085	0.039	0.1821	0.0118	0.0649	0.078	0.0009	0.0114	0.1229	0.0004	0.0035	0.1347	0.0685	0.5085
GMOY002100			0.05313	1335	1038.8	296.2	0.0001	0	0.0446	0.0186	0.001	0.0539	0.0607	0.0029	0.048	0.0309	0.001	0.0315	0.0675	0.0058	0.0863	0.043	0.0078	0.1805	0.0001	0	0.0027	0.0795	0.001	0.012	0.065	0.0402	0.6196
GMOY002103		X	0.08385	93	66.1	26.9	0.0001	0	0.0818	NA	0	0	NA	0	0	NA	0	0	0.0001	0	0.0393	NA	0	0	NA	0.0995	NA	0.3714	0.0156	0.042	0.0735	0.0315	0.4294
GMOY002106			0.17384	528	393.3	134.7	NA	0.0058	0	0.1253	0.0037	0.0293	0.1354	0.0051	0.0379	0.2059	0.0077	0.0374	0.1198	0.0146	0.1217	0.1619	0.0142	0.0879	NA	0	0	0.0001	0	0.0154	0.1951	0.0779	0.3991
GMOY002107			0.03095	858	611.6	246.4	0.0001	0	0.014	0.0001	0	0.0094	0.3787	0.0033	0.0087	0.0001	0	0.0207	0.0432	0.0017	0.0383	0.0573	0.005	0.0874	NA	0	0	0.0001	0	0.0125	0.0205	0.0082	0.4018
GMOY002108			0.02017	507	367.6	139.4	0.0241	0.0028	0.1146	0.0001	0	0.0061	0.0001	0	0.0145	0.0001	0	0.053	0.0605	0.0028	0.0457	0.0001	0	0.0367	0.0001	0	0.0088	0.0001	0	0.0057	0.0208	0.0139	0.6673
GMOY002109		X	0.0376	879	694.7	184.3	0.0001	0	0.049	0.0001	0	0.0244	0.054	0.0015	0.0271	0.1134	0.0044	0.0384	0.0373	0.0014	0.0387	0.0237	0.0015	0.0618	0.0001	0	0.0116	0.0647	0.0015	0.0228	0.0378	0.016	0.4244
GMOY002110			0.1298	810	607.7	202.3	0.3151	0.0146	0.0463	NA	0.0029	0.0006	0.1141	0.0043	0.038	0.051	0.0023	0.0453	0.2026	0.0081	0.0398	0.447	0.0144	0.0322	0.1246	0.0021	0.0167	0.2923	0.0029	0.0099	0.0765	0.0463	0.6052
GMOY002112		X	0.12708	1122	840.8	281.2	0.1108	0.0058	0.052	NA	0.0024	0	0.0845	0.0044	0.0517	0.3169	0.0084	0.0264	0.205	0.0077	0.0374	0.4046	0.0204	0.0503	0.0001	0	0.0116	0.481	0.0036	0.0074	0.079	0.0504	0.6374
GMOY002114			0.07739	615	476.9	138.1	0.0979	0.0043	0.0441	NA	0.0026	0	0.0564	0.0021	0.0379	0.0001	0	0.0303	0.1338	0.0059	0.0443	0.1531	0.0145	0.0949	0.5938	0.0042	0.0071	0.0001	0	0.0076	0.0372	0.0132	0.3547
GMOY002126			0.15283	855	642.5	212.5	0.0877	0.0031	0.035	NA	0.0047	0	0.5246	0.0078	0.0149	0.2253	0.0081	0.0359	0.331	0.0081	0.0245	0.1362	0.013	0.0953	NA	0	0	0.0001	0	0.0097	0.1198	0.0692	0.5773
GMOY002127		X	0.05883	1815	1344.6	470.4	0.7806	0.0045	0.0057	0.1107	0.0009	0.0077	0.0792	0.003	0.0376	0.0588	0.0015	0.0252	0.1049	0.0029	0.0277	0.0581	0.0061	0.1049	0.0971	0.0008	0.0078	0.0631	0.0007	0.0118	0.0396	0.0169	0.425
GMOY002134			0.08106	831	596.6	234.4	NA	0.0017	0	0.0001	0	0.0249	0.2731	0.005	0.0185	0.1518	0.0034	0.0222	0.0465	0.0017	0.0361	0.0273	0.0017	0.061	0.0001	0	0.018	0.3809	0.0017	0.0044	0.0794	0.0221	0.2783
GMOY002136			0.24378	1152	866.5	285.5	NA	0.0047	0	0.3046	0.0011	0.0036	0.3688	0.0081	0.022	0.2005	0.0059	0.0295	0.3853	0.0071	0.0184	0.1565	0.007	0.0449	0.132	0.0024	0.0182	0.3111	0.0023	0.0073	0.2273	0.0578	0.2541
GMOY002139			0.05695	945	704.4	240.6	0.2106	0.0043	0.0206	0.157	0.0041	0.0262	0.0001	0	0.0244	0.0001	0	0.0072	0.0743	0.003	0.0404	0.0221	0.0029	0.1323	0.273	0.0014	0.0052	0.0001	0	0.0174	0.0555	0.0336	0.6042
GMOY002140			0.09336	2403	1837.6	565.4	0.0719	0.0033	0.0458	0.1773	0.0058	0.0326	0.12	0.0035	0.0294	0.108	0.0026	0.0243	0.0861	0.0055	0.0633	0.1659	0.0119	0.0719	0.1416	0.0005	0.0038	0.2509	0.0022	0.0088	0.0728	0.0434	0.5972
GMOY002141			0.08268	1116	803.3	312.7	0.0733	0.0026	0.0354	0.0001	0	0.0272	0.11	0.0025	0.0229	0.1247	0.0025	0.0203	0.1056	0.0051	0.0479	0.0652	0.0064	0.0989	0.0642	0.0013	0.0202	0.5463	0.0013	0.0024	0.0851	0.0418	0.4916
GMOY002142			0.10284	3222	2364.4	857.6	0.1949	0.004	0.0208	0.0942	0.001	0.0105	0.0583	0.0019	0.0326	0.0854	0.0032	0.038	0.1628	0.0088	0.0539	0.1321	0.0098	0.0743	0.1208	0.0032	0.0263	0.178	0.0029	0.0161	0.0858	0.0439	0.5117
GMOY002148			0.06234	1089	802.8	286.2	0.0959	0.0036	0.0378	0.0571	0.0013	0.0236	0.0406	0.0025	0.0612	0.1383	0.005	0.036	0.0461	0.0036	0.0783	0.0841	0.0064	0.0762	0.0001	0	0.0112	0.1668	0.0012	0.0074	0.0557	0.0317	0.5688
GMOY002149			0.10645	1071	816.4	254.6	0.0791	0.0042	0.0527	0.2486	0.003	0.0122	0.1117	0.0037	0.0329	0.0791	0.0049	0.0619	0.137	0.0105	0.0765	0.1575	0.0076	0.0485	NA	0.0012	0	0.0001	0	0.0086	0.0942	0.0358	0.3806
GMOY002150			0.11436	447	346.7	100.3	NA	0.0125	0	0.1001	0.0023	0.0228	0.1614	0.0175	0.1085	0.0001	0	0.0274	0.1042	0.0039	0.0378	0.0993	0.0195	0.1962	0.0001	0	0.0218	NA	0.0029	0	0.0895	0.0554	0.6193
GMOY002152		X	0.00816	759	545.6	213.4	0.0001	0	0.0143	NA	0	0	0.0001	0	0.0193	0.0001	0	0.0144	0.0001	0	0.0146	0.0001	0	0.0727	0.0001	0	0.0048	NA	0	0	0.0119	0.0037	0.3117
GMOY002155			0.0156	501	362.3	138.7	0.0001	0	0.0413	NA	0	0	0.0001	0	0.0236	0.0001	0	0.0313	0.0001	0	0.0396	0.0001	0	0.0068	NA	0	0	0.0001	0	0.0157	0.0205	0.0108	0.5297
GMOY002155			0.0296	2700	2083.5	616.5	0.0406	0.0005	0.0117	0.167	0.0029	0.0176	0.0393	0.0014	0.0366	0.0286	0.0014	0.0505	0.048	0.0023	0.0488	0.0345	0.0038	0.1111	0.2088	0.001	0.0046	0.1276	0.001	0.0075	0.0212	0.0176	0.8343
GMOY002158			0.08425	1329	1012.7	316.3	0.1074	0.0042	0.0391	0.1353	0.0027	0.0201	0.0557	0.003	0.0539	0.1458	0.0071	0.0484	0.0958	0.004	0.0422	0.0593	0.0062	0.1041	0.0001	0	0.0137	0.0965	0.001	0.0103	0.0839	0.0536	0.6394
GMOY002160		X	0.05066	1212	928	284	0.1536	0.0077	0.05	0.5991	0.0032	0.0054	0.0001	0	0.0411	0.0001	0	0.0459	0.0308	0.0011	0.0352	0.0502	0.0043	0.0852	0.2337	0.0021	0.0092	0.0001	0	0.0097	0.0409	0.0194	0.4757
GMOY002162			0.08335	1164	907.4	256.6	0.251	0.0085	0.0339	0.2026	0.0033	0.0161	0.0769	0.0044	0.0571	0.0735	0.0044	0.0597	0.0259	0.0011	0.0426	0.0238	0.0032	0.135	0.0246	0.0004	0.0171	NA	0.0018	0	0.0899	0.0432	0.4802
GMOY002163			0.0331	1977	1447.7	529.3	0.0882	0.0007	0.0077	0.0001	0	0.008	0.0695	0.0014	0.0201	0.0001	0	0.0274	0.0233	0.0007	0.03	0.0235	0.0014	0.0599	0.1219	0.0007	0.0057	0.0001	0	0.0119	0.0347	0.0163	0.4683
GMOY002165			0.08657	693	517.1	175.9	0.0001	0	0.0329	0.9665	0.0019	0.002	0.0001	0	0.0259	0.6066	0.0077	0.0127	0.2711	0.0155	0.0573	0.0299	0.0019	0.0642	0.0001	0	0.0126	NA	0	0	0.0652	0.0354	0.5425
GMOY002166		X	0.03582	2154	1628.5	525.5	0.0001	0	0.0639	0.2481	0.0006	0.0025	0.0462	0.0006	0.0134	0.0001	0	0.0251	0.0189	0.0006	0.0329	0.0378	0.0012	0.0326	0.6337	0.0012	0.0019	0.0001	0	0.008	0.0403	0.0209	0.5196
GMOY002173			0.10177	2022	1491.9	530.1	0.1519	0.0056	0.0368	2.1323	0.0027	0.0013	0.1403	0.0037	0.0265	0.1927	0.0065	0.0339	0.165	0.0072	0.0438	0.1049	0.0067	0.0636	0.7845	0.0014	0.0017	0.3273	0.0014	0.0041	0.0691	0.0407	0.5893
GMOY002176			0.12605	1110	833.9	276.1	0.0894	0.0039	0.0434	NA	0.0023	0	0.1121	0.0024	0.0218	0.1506	0.0049	0.0324	0.2821	0.01	0.0355	0.1062	0.0098	0.0926	0.0001	0	0.0041	0.2171	0.0024	0.0111	0.1109	0.0577	0.5204
GMOY002180			0.1598	2676	1931.4	744.6	0.2242	0.0074	0.033	0.1112	0.0012	0.0104	0.114	0.0043	0.0377	0.2196	0.0069	0.0314	0.1203	0.0082	0.0677	0.185	0.0138	0.0744	0.1588	0.0016	0.0098	0.2531	0.0022	0.0085	0.1544	0.0654	0.4236
GMOY002181			0.0642	1536	1148.4	387.6	0.0678	0.0044	0.0644	0.0001	0	0.0208	0.0423	0.0018	0.0417	0.0568	0.0026	0.0466	0.1016	0.0053	0.052	0.2099	0.008	0.0381	0.2416	0.0009	0.0036	0.0001	0	0.007	0.0535	0.0319	0.597
GMOY002182			0.04248	1017	781.2	235.8	0.0558	0.0013	0.0228	0.0001	0	0.0194	0.0847	0.0026	0.0305	0.0001	0	0.0834	0.0194	0.0013	0.0666	0.1002	0.0091	0.091	0.0001	0	0.0134	NA	0.0013	0	0.0389	0.0196	0.5042
GMOY002183			0.00733	1053	755.7	297.3	0.0001	0	0.045	0.0001	0	0.0132	0.0001	0	0.0144	0.1209	0.0013	0.0109	0.0001	0	0.0422	0.0001	0	0.0497	NA	0	0	0.0001	0	0.0035	0.0073	0.0027	0.3644
GMOY002185			0.02524	1290	951.6	338.4	0.0001	0	0.0236	NA	0.001	0	0.0001	0	0.0293	0.0001	0	0.0138	0.0455	0.001	0.0228	0.033	0.001	0.0314	NA	0	0	0.0001	0	0.0121	0.0261	0.0094	0.36
GMOY002187			0.03645	645	484.6	160.4	0.0001	0	0.0275	NA	0	0	0.0001	0	0.0066	0.0001	0	0.0333	0.0001	0	0.02	0.0259	0.0021	0.0799	NA	0.0021	0	NA	0	0	0.0421	0.0169	0.4023
GMOY002188			0.04522	4173	3117.1	1055.9	0.0682	0.0023	0.034	0.0218	0.0003	0.0149	0.0633	0.0017	0.0269	0.074	0.0022	0.0293	0.0525	0.002	0.0388	0.0264	0.0021	0.079	0.2792	0.0016	0.0057	0.0764	0.0003	0.0043	0.0403	0.019	0.4728
GMOY002189			0.09614	3744	2815.5	928.5	0.0599	0.0017	0.0287	0.0401	0.0003	0.0087	0.0939	0.0032	0.0341	0.1068	0.004	0.0371	0.0411	0.0029	0.0706	0.1018	0.0091	0.0893	0.1674	0.0007	0.0043	0.1224	0.0007	0.0058	0.1083	0.0491	0.453
GMOY002197			0.0166	2334	1773.1	560.9	0.0001	0	0.0259	0.0001	0	0.0123	0.1007	0.0017	0.0169	0.0406	0.0011	0.028	0.0001	0	0.0329	0.0001	0	0.083	0.0001	0	0.0038	0.0001	0	0.0017	0.0179	0.008	0.4486
GMOY002198			0.04622	1329	1020.2	308.8	0.0118	0.001	0.0829	0.0001	0	0.0091	0.1028	0.003	0.0287	0.1056	0.0049	0.0468	0.0644	0.0039	0.0612	0.0225	0.002	0.088	0.0001	0	0.01	0.136	0.001	0.0072	0.0454	0.0313	0.688
GMOY002199			0.00179	1320	949.5	370.5	0.0001	0	0.0217	0.0001	0	0.0019	0.0001	0	0.0182	0.0001	0	0.0565	0.0001	0	0.0232	0.0001	0	0.0543	0.0001	0	0.0028	NA	0	0	0.0026	0.0011	0.4111
GMOY002201			0.0487	969	688.3	280.7	0.0001	0	0.0708	0.0001	0	0.009	0.0001	0	0.0411	0.0001	0	0.0115	0.0237	0.0015	0.0613	0.0332	0.0014	0.0437	0.0001	0	0.0157	NA	0.0014	0	0.0714	0.0279	0.3908
GMOY002203			0.03906	990	745.7	244.3	0.0001	0	0.0307	0.0001	0	0.0231	0.0694	0.0027	0.0391	0.1252	0.0041	0.0325	0.0308	0.0013	0.0438	0.0507	0.0054	0.1064	0.0001	0	0.0039	0.0001	0	0.0134	0.0342	0.0148	0.434
GMOY002204		X	0.00544	291	217	74	0.0001	0	0.1282	0.0001	0	0.0073	0.0001	0	0.0431	0.0001	0	0.0164	0.0001	0	0.054	1.6496	0.0046	0.0028	0.0001	0	0.0144	NA	0	0	0.0001	0.0001	0.6014
GMOY002205		X	0.13743	1239	962.8	276.2	0.1262	0.0055	0.0437	0.0624	0.0017	0.0279	0.2384	0.0067	0.0281	0.2022	0.0115	0.0568	0.2005	0.0074	0.0369	0.115	0.0112	0.0972	0.4018	0.0026	0.0064	0.0198	0.0006	0.0284	0.1308	0.0755	0.5772
GMOY002206			0.07581	384	293.3	90.7	0.0001	0	0.0153	0.0001	0	0.0127	0.0001	0	0.0629	0.2701	0.0034	0.0127	0.0001	0	0.0494	0.0454	0.0068	0.1505	0.0001	0	0.012	NA	0	0	0.1244	0.0456	0.3665
GMOY002211			0.01122	1449	1066.4	382.6	0.0001	0	0.038	NA	0	0	0.0001	0	0.0144	0.0001	0	0.0574	0.0242	0.0009	0.0385	0.026	0.0019	0.0713	0.0001	0	0.0081	NA	0	0	0.0108	0.0056	0.5209
GMOY002213		X	0.04193	2412	1794.6	617.4	0.0827	0.0044	0.0533	0.2048	0.0025	0.0124	0.0495	0.0017	0.034	0.0192	0.0006	0.0293	0.0643	0.0036	0.0563	0.0703	0.0044	0.0624	0.0938	0.0011	0.012	0.0001	0	0.0158	0.027	0.0138	0.5123
GMOY002218			0.04174	681	499.6	181.4	0.0001	0	0.0201	NA	0	0	0.0001	0	0.035	0.0001	0	0.0058	0.0001	0	0.0057	0.0241	0.002	0.0834	NA	0	0	0.0001	0	0.0057	0.0625	0.0141	0.2263
GMOY002219		X	0.06632	2985	2263.8	721.2	0.0743	0.0037	0.0496	0.1395	0.0018	0.0126	0.0559	0.0016	0.0286	0.043	0.0015	0.0345	0.0569	0.0021	0.0364	0.139	0.0088	0.063	0.1818	0.0009	0.0052	0.0592	0.0004	0.0065	0.0551	0.0303	0.5495
GMOY002223			0.02197	564	403.6	160.4	0.0001	0	0.0539	0.0001	0	0.0031	0.0001	0	0.0234	0.0001	0	0.0606	0.0001	0	0.0382	0.0001	0	0.0363	0.0001	0	0.007	0.0001	0	0.0056	0.0338	0.0152	0.4484
GMOY002224			0.10839	660	491.2	168.8	0.0579	0.0063	0.1083	NA	0	0	0.1544	0.0082	0.0534	0.1062	0.0041	0.0383	0.387	0.0082	0.0213	0.0926	0.004	0.0435	0.0001	0	0.0273	0.0001	0	0.0107	0.1136	0.0493	0.4342
GMOY002225		X	0.04466	1221	867.5	353.5	0.0249	0.0011	0.0459	0.07	0.0012	0.0168	0.1392	0.0047	0.0337	0.0001	0	0.0275	0.0551	0.0033	0.0593	0.0001	0	0.1082	0.2751	0.0013	0.0046	0.0001	0	0.0071	0.0507	0.0201	0.397
GMOY002226			0.0001	321	257.9	63.1	0.0001	0	0.118	0.0001	0	0.0407	0.0001	0	0.0183	0.0001	0	0.0185	0.0001	0	0.0352	NA	0	0	NA	0	0	NA	0	0	0.0001	0	0.3537
GMOY002227			0.01887	1734	1289.3	444.7	0.0001	0	0.0247	0.0001	0	0.0188	0.0001	0	0.0397	0.0001	0	0.0156	0.0132	0.0008	0.0585	0.034	0.0023	0.0684	0.0001	0	0.0092	0.0924	0.0009	0.0095	0.0209	0.0078	0.3735
GMOY002230			0.0064	552	397.1	154.9	0.0001	0	0.0289	0.0001	0	0.0065	0.0001	0	0.0296	0.0001	0	0.0191	0.0001	0	0.0152	0.0001	0	0.0042	0.0001	0	0.0068	NA	0	0	0.0089	0.0025	0.281
GMOY002231			0.044	957	713.9	243.1	0.0001	0	0.0164	0.0001	0	0.0137	0.0001	0	0.0186	0.0692	0.0014	0.0202	0.0914	0.0028	0.031	0.0175	0.0014	0.0808	0.0001	0	0.0042	NA	0.0014	0	0.0469	0.0203	0.4325
GMOY002232			0.10475	1560	1161.7	398.3	0.059	0.0035	0.0597	0.0109	0.0001	0.0093	0.1792	0.0035	0.0194	0.0501	0.0026	0.0518	0.2679	0.0122	0.0456	0.1102	0.0087	0.079	0.1963	0.0009	0.0044	0.1515	0.0017	0.0115	0.0941	0.0426	0.4525
GMOY002234			0.13989	159	110.2	48.8	0.11	0.0086	0.0779	NA	0	0	0.3304	0.0087	0.0264	0.0001	0	0.0268	NA	0.0171	0	0.0001	0	0.076	NA	0	0	NA	0	0	0.1256	0.0963	0.767
GMOY002237			0.1232	921	708.5	212.5	0.3103	0.0056	0.018	NA	0.0022	0	0.065	0.0029	0.0444	0.0397	0.0029	0.0719	0.0955	0.0064	0.0667	0.1214	0.0128	0.105	0.8801	0.0046	0.0052	0.0758	0.0011	0.0148	0.1245	0.0715	0.574
GMOY002239			0.05303	294	222.6	71.4	0.0001	0	0.0383	NA	0	0	NA	0	0	0.0001	0	0.0156	0.1922	0.0091	0.0475	0.0001	0	0.0768	NA	0	0	NA	0	0	0.0539	0.0234	0.4333
GMOY002240			0.05389	1077	827.4	249.6	0.0894	0.0071	0.0796	0.0605	0.001	0.0158	0.0199	0.0012	0.06	0.0924	0.0024	0.0256	0.0207	0.0014	0.0686	0.0742	0.0062	0.084	0.0001	0	0.0041	0.0001	0	0.0188	0.054	0.0269	0.4981
GMOY002244			0.02776	900	664.2	235.8	0.0001	0	0.0065	0.0001	0	0.0045	0.0001	0	0.0045	0.0001	0	0.0449	0.0001	0	0.0086	0.0605	0.0015	0.0252	NA	0	0	0.0001	0	0.0087	0.0328	0.0092	0.2812
GMOY002245			0.11057	858	673.6	184.4	0.0502	0.0009	0.0184	0.1039	0.0016	0.0157	0.0705	0.0015	0.021	0.117	0.0045	0.0383	0.0209	0.0014	0.0646	0.1227	0.0097	0.0791	NA	0.0015	0	NA	0.0015	0	0.1216	0.0597	0.4909
GMOY002246			0.04866	2067	1537.8	529.2	0.137	0.0022	0.0159	0.0185	0.0007	0.039	0.0334	0.0014	0.0408	0.1209	0.0039	0.0323	0.0333	0.002	0.0589	0.0624	0.0073	0.1171	0.3083	0.0015	0.0048	0.0691	0.0005	0.0069	0.0405	0.0241	0.596
GMOY002247		X	0.08987	1185	871.7	313.3	0.3556	0.0114	0.0322	0.0001	0	0.0139	0.1018	0.0035	0.0343	0.0374	0.0012	0.0312	0.1322	0.0058	0.0441	0.1072	0.011	0.103	0.0792	0.0014	0.0173	0.8492	0.0047	0.0055	0.0624	0.0418	0.6701
GMOY002249		X	0.08623	2106	1518.9	587.1	0.0587	0.0021	0.0356	0.0686	0.0014	0.0199	0.0422	0.0014	0.0339	0.0743	0.0026	0.0347	0.1459	0.0065	0.0448	0.059	0.0054	0.0922	0.0398	0.0006	0.0162	0.0943	0.0007	0.0072	0.0979	0.0373	0.3816
GMOY002251			0.01396	1548	1143.9	404.1	0.0001	0	0.038	0.0001	0	0.015	0.0001	0	0.0257	0.0213	0.0009	0.0412	0.0355	0.0018	0.0497	0.0132	0.0009	0.0666	0.0001	0	0.0109	0.0686	0.0009	0.0128	0.0124	0.0061	0.4975
GMOY002252			0.05288	360	259.6	100.4	NA	0.004	0	NA	0	0	0.0001	0	0.0428	0.1066	0.004	0.0375	0.0001	0	0.0637	0.0001	0	0.1017	0.2034	0.004	0.0195	NA	0	0	0.0566	0.0411	0.7264
GMOY002255			0.12098	1701	1272.5	428.5	0.067	0.0052	0.0772	0.1795	0.0015	0.0081	0.0844	0.0034	0.0406	0.2376	0.0111	0.0468	0.1023	0.0108	0.1056	0.1763	0.0197	0.1116	NA	0	0	0.1039	0.0008	0.0075	0.1109	0.0565	0.5089
GMOY002259			0.14151	1350	1010.2	339.8	0.1187	0.0114	0.0957	0.2338	0.0036	0.0156	0.1413	0.004	0.028	0.2788	0.0073	0.0262	0.1631	0.0118	0.0724	0.1222	0.0078	0.0636	0.2037	0.0019	0.0096	0.073	0.001	0.0133	0.134	0.0774	0.5778
GMOY002261			0.28941	1026	763.1	262.9	0.3818	0.0057	0.0149	NA	0	0	0.2802	0.0091	0.0326	0.5296	0.0065	0.0123	0.1134	0.0052	0.046	0.3079	0.0201	0.0651	0.7803	0.0093	0.012	NA	0.0092	0	0.2424	0.0921	0.38
GMOY002262		X	0.09691	1017	755.8	261.2	0.0804	0.0055	0.0684	0.0712	0.0013	0.0187	0.1305	0.0054	0.0416	0.1208	0.0054	0.0447	0.0001	0	0.0405	0.135	0.0094	0.07	0.0001	0	0.008	0.1638	0.0013	0.0082	0.0985	0.0667	0.6778
GMOY002264			0.01722	1248	924.4	323.6	0.0001	0	0.0358	0.0001	0	0.003	0.0369	0.0011	0.0297	0.0001	0	0.0132	0.0295	0.0011	0.0368	0.0699	0.0033	0.0469	0.0001	0	0.0037	0.0001	0	0.0027	0.0117	0.0055	0.4685
GMOY002268			0.06635	774	569.9	204.1	0.0001	0	0.0411	0.0001	0	0.0178	0.0924	0.0017	0.0188	0.0979	0.0017	0.0178	0.0628	0.0017	0.0276	0.0389	0.0053	0.1353	NA	0.0018	0	NA	0	0	0.0792	0.0396	0.5
GMOY002271			0.21657	3279	2476.9	802.1	0.3044	0.0025	0.0083	0.0001	0	0.009	0.1417	0.0034	0.0241	0.2908	0.0058	0.02	0.2551	0.0069	0.027	0.1603	0.0058	0.0364	0.3092	0.0012	0.004	0.1115	0.0004	0.0037	0.23	0.0558	0.2425
GMOY002274			0.09378	1485	1081.5	403.5	0.1013	0.0009	0.009	NA	0.0009	0	0.1471	0.0009	0.0063	0.0001	0	0.0171	0.0001	0	0.0194	0.1207	0.0056	0.0465	0.0001	0	0.0072	0.0001	0	0.0085	0.1092	0.018	0.165
GMOY002280			0.06785	1281	934.4	346.6	0.4452	0.0071	0.0159	0.2653	0.0021	0.0081	0.0354	0.0011	0.0308	0.0159	0.0011	0.0684	0.0664	0.0033	0.0501	0.0413	0.0052	0.1257	0.0001	0	0.02	0.0001	0	0.0187	0.0735	0.0456	0.6212
GMOY002281		X	0.23228	4764	3531.1	1232.9	0.2459	0.008	0.0324	0.4864	0.0026	0.0053	0.4293	0.0117	0.0273	0.236	0.0076	0.0321	0.2752	0.0124	0.0449	0.205	0.0185	0.0904	0.1453	0.0009	0.0059	0.4149	0.0026	0.0063	0.2073	0.1017	0.4907
GMOY002282		X	0.09064	2868	2012.5	855.5	0.0676	0.0025	0.0376	NA	0.0005	0	0.0244	0.0005	0.0206	0.0924	0.002	0.0218	0.1007	0.003	0.03	0.1011	0.004	0.04	0.0001	0	0.0024	0.0001	0	0.0087	0.0978	0.0315	0.3225
GMOY002287		X	0.18549	2175	1615.2	559.8	0.1495	0.0017	0.0114	0.2289	0.0017	0.0073	0.149	0.0031	0.0208	0.176	0.0037	0.0212	0.2782	0.0058	0.0208	0.2316	0.0072	0.0311	0.0001	0	0.0035	NA	0	0	0.1783	0.047	0.2638
GMOY002290			0.04605	1101	813	288	0.0315	0.0012	0.0393	0.0922	0.0014	0.0154	0.0528	0.0013	0.024	0.1788	0.0038	0.0212	0.0454	0.0011	0.024	0.0181	0.0014	0.0798	0.0001	0	0.0037	0.0001	0	0.0073	0.0448	0.0161	0.3588
GMOY002291			0.05693	1731	1320.7	410.3	0.0638	0.0032	0.0507	0.2619	0.0007	0.0028	0.14	0.0053	0.038	0.0507	0.0038	0.0749	0.0191	0.0015	0.0804	0.0332	0.0037	0.1122	0.073	0.0008	0.0104	0.0001	0	0.0147	0.0617	0.0419	0.6779
GMOY002292			0.1617	2763	2051.1	711.9	0.1012	0.0053	0.0528	0.7438	0.002	0.0027	0.2128	0.009	0.0425	0.1626	0.0099	0.0609	0.4381	0.014	0.0321	0.1513	0.012	0.0796	0.4088	0.0019	0.0048	0.0905	0.0005	0.0055	0.1342	0.0616	0.4588
GMOY002293			0.1984	978	749.4	228.6	0.1816	0.0088	0.0483	NA	0	0	0.4065	0.0113	0.0278	0.39	0.0163	0.0418	0.3599	0.0085	0.0236	0.1916	0.0244	0.1271	0.4902	0.004	0.0082	0.0526	0.0013	0.0253	0.1564	0.0814	0.5206
GMOY002294		X	0.09923	1596	1159.9	436.1	0.0001	0	0.0092	0.0001	0	0.003	0.0001	0	0.0174	0.073	0.0017	0.0239	0.0741	0.0026	0.0353	0.0463	0.0035	0.075	0.1756	0.0009	0.0049	0.0001	0	0.0023	0.1249	0.0499	0.3992
GMOY002295			0.08117	1218	907.5	310.5	0.1155	0.0055	0.0479	0.0001	0	0.0393	0.1407	0.0075	0.0537	0.2286	0.0046	0.0201	0.1003	0.0091	0.0903	0.0468	0.0077	0.1652	0.691	0.0022	0.0032	0.0798	0.0011	0.0137	0.0744	0.0438	0.5881
GMOY002297			0.04983	552	426.7	125.3	0.095	0.0023	0.0246	0.0001	0	0.0275	0.4262	0.0118	0.0277	0.2618	0.0047	0.0179	0.0001	0	0.0644	0.0001	0	0.1405	0.0001	0	0.0472	0.0001	0	0.0343	0.0503	0.0165	0.3277
GMOY002300		X	0.00536	558	405.9	152.1	0.0001	0	0.0287	0.0001	0	0.0063	0.0001	0	0.0292	0.0001	0	0.0214	0.0001	0	0.0296	0.0001	0	0.0639	NA	0	0	0.0001	0	0.007	0.009	0.0025	0.273
GMOY002306			0.09002	1683	1189.4	493.6	0.2888	0.0044	0.0151	0.0657	0.0004	0.0058	0.0756	0.0035	0.046	0.1197	0.0035	0.0288	0.0674	0.0022	0.0322	0.1001	0.0074	0.0739	0.1689	0.0017	0.0102	0.0001	0	0.0128	0.0828	0.0407	0.4912
GMOY002310			0.13174	465	359.4	105.6	0.0653	0.0027	0.042	0.0001	0	0.008	0.0741	0.0028	0.0382	0.0847	0.0057	0.067	0.2386	0.0057	0.0238	0.3485	0.0203	0.0583	0.0001	0	0.0097	NA	0	0	0.1175	0.0412	0.3507
GMOY002311			0.08192	1869	1389.9	479.1	0.1338	0.003	0.0221	0.0643	0.0007	0.011	0.134	0.0049	0.0364	0.0998	0.0045	0.0456	0.0713	0.0031	0.0438	0.1312	0.0096	0.073	0.2237	0.0024	0.0105	0.2971	0.0027	0.0091	0.0579	0.0312	0.539
GMOY002313			0.12133	1809	1386.5	422.5	0.0188	0.0008	0.04	0.0899	0.0015	0.0167	0.2097	0.0052	0.0246	0.1141	0.0051	0.0445	0.053	0.0036	0.0688	0.1699	0.0095	0.0559	0.1119	0.0015	0.013	0.0605	0.0007	0.0119	0.1387	0.0626	0.4512
GMOY002318		X	0.0001	294	229.8	64.2	NA	0	0	NA	0	0	NA	0	0	NA	0	0	0.0001	0	0.0346	NA	0	0	NA	0	0	0.0001	0	0.0172	0.0001	0	0.0524
GMOY002320			0.14495	435	331.1	103.9	0.0672	0.0035	0.0517	NA	0	0	0.8852	0.0092	0.0104	0.4481	0.0092	0.0206	NA	0.0092	0	0.1559	0.006	0.0386	0.1354	0.0028	0.0205	0.3136	0.0034	0.0107	0.0923	0.073	0.7915
GMOY002322			0.06119	1269	929.5	339.5	0.0001	0	0.0245	0.0001	0	0.0052	0.0001	0	0.0265	0.0434	0.0011	0.0247	0.0913	0.0032	0.0354	0.1332	0.0054	0.0402	NA	0	0	NA	0	0	0.0616	0.0198	0.3222
GMOY002324			0.14067	1461	1079.7	381.3	0.1208	0.0029	0.0244	0.0001	0	0.0082	0.0778	0.0028	0.0356	0.252	0.0056	0.0221	0.0483	0.0018	0.0383	0.228	0.0159	0.0699	NA	0	0	0.0001	0	0.0084	0.143	0.0414	0.2896
GMOY002326			0.06795	1353	949.5	403.5	0.0001	0	0.0204	0.6411	0.002	0.0031	0.1141	0.0032	0.0281	0.0001	0	0.0076	0.0607	0.0012	0.0203	0.0766	0.0023	0.03	0.0001	0	0.0024	0.0001	0	0.0051	0.0639	0.0127	0.1994
GMOY002329			0.05748	1272	958.5	313.5	0.0001	0	0.0595	0.0577	0.0009	0.0163	0.0228	0.001	0.0457	0.0001	0	0.044	0.0629	0.0022	0.035	0.108	0.0074	0.0685	0.3235	0.0042	0.0131	0.0001	0	0.0103	0.0601	0.0292	0.4863
GMOY002330			0.14649	717	541.7	175.3	NA	0.0019	0	0.0001	0	0.0216	0.2082	0.0074	0.0358	0.3169	0.0075	0.0236	0.1947	0.0113	0.0578	0.0877	0.019	0.2162	0.3012	0.0018	0.006	0.1512	0.0019	0.0126	0.1538	0.0754	0.4903
GMOY002333			0.14256	1047	746	301	0.2006	0.0095	0.0476	0.1652	0.0013	0.0081	0.3895	0.0041	0.0105	0.2286	0.0041	0.0179	0.1175	0.0041	0.035	0.1169	0.0057	0.0486	0.3751	0.0027	0.0072	0.1901	0.0027	0.0143	0.1174	0.044	0.3749
GMOY002335			0.04529	801	596.9	204.1	0.0001	0	0.0604	0.0001	0	0.0079	0.09	0.0017	0.019	0.0001	0	0.0371	0.0464	0.0034	0.0741	0.0444	0.0017	0.0381	0.0799	0.0017	0.0213	0.0001	0	0.0043	0.0529	0.0277	0.523
GMOY002340		X	0.1946	6156	4624	1532	0.1731	0.0059	0.0343	0.2703	0.0025	0.0092	0.2042	0.0058	0.0284	0.1717	0.0058	0.0335	0.2245	0.0084	0.0373	0.1761	0.0134	0.0759	0.3201	0.0027	0.0085	0.092	0.001	0.0106	0.1974	0.0712	0.3608
GMOY002341			0.12446	1545	1214.2	330.8	0.1524	0.0037	0.0244	0.1705	0.0055	0.0325	0.1168	0.0095	0.0817	0.1566	0.01	0.0636	0.1616	0.0187	0.1157	0.1708	0.0202	0.1185	0.2342	0.0031	0.0134	0.3125	0.001	0.0032	0.0912	0.0884	0.9699
GMOY002342			0.0854	3255	2482.1	772.9	0.0497	0.0024	0.0478	0.0298	0.0005	0.0184	0.0732	0.0035	0.0472	0.1323	0.0023	0.0172	0.0897	0.0053	0.0586	0.1218	0.0106	0.0871	0.0001	0	0.0012	0.1256	0.0012	0.0097	0.0836	0.0485	0.5807
GMOY002345		X	0.0001	1428	1002.3	425.7	0.0001	0	0.0028	NA	0	0	0.0001	0	0.0115	0.0001	0	0.0054	0.0001	0	0.0042	0.0001	0	0.0101	0.0001	0	0.0024	0.0001	0	0.0024	0.0001	0	0.1004
GMOY002347		X	0.05974	2604	1989.5	614.5	0.0893	0.0025	0.0284	0.0291	0.0006	0.0215	0.1118	0.002	0.018	0.0001	0	0.0128	0.085	0.0039	0.0461	0.0422	0.0025	0.0593	0.1158	0.0005	0.0043	0.0314	0.0005	0.016	0.0589	0.0316	0.5367
GMOY002348			0.10627	1158	880.2	277.8	0.028	0.0011	0.0405	0.0001	0	0.0291	0.0741	0.0023	0.0304	0.0001	0	0.0294	0.0001	0	0.0772	0.5743	0.0012	0.002	0.3128	0.0954	0.3049	0.0144	0.0011	0.0767	0.0404	0.0173	0.4274
GMOY002349		X	0.33849	651	481.5	169.5	0.048	0.0045	0.0933	0.0001	0	0.0211	0.5349	0.0146	0.0273	0.1549	0.0099	0.0638	0.7438	0.0313	0.042	2.5553	0.0609	0.0238	1.4615	0.032	0.0219	1.0399	0.149	0.1433	0.1132	0.1102	0.9734
GMOY002353			0.09995	1662	1213.5	448.5	0.0661	0.004	0.0604	0.3386	0.0035	0.0104	0.0776	0.0017	0.0218	0.0464	0.0017	0.0364	0.0858	0.0058	0.0679	0.0995	0.0104	0.1045	0.1809	0.0017	0.0095	0.3453	0.0008	0.0022	0.1041	0.0571	0.5483
GMOY002354			0.05518	789	579.8	209.2	NA	0.0018	0.0004	0.198	0.0035	0.0174	0.1115	0.0017	0.0156	0.0001	0	0.0419	0.0582	0.0017	0.03	0.0113	0.0018	0.1594	0.0001	0	0.0152	0.0001	0	0.0104	0.0625	0.0304	0.4863
GMOY002356			0.01494	636	440.9	195.1	NA	0	0	NA	0	0	0.0001	0	0.0099	0.0001	0	0.0098	0.0001	0	0.0098	0.0001	0	0.0199	NA	0	0	NA	0.0024	0	0.0001	0	0.1135
GMOY002358			0.01033	1446	1044.2	401.8	0.0001	0	0.0426	0.2507	0.0019	0.0076	0.0001	0	0.0253	0.0507	0.0019	0.0377	0.0291	0.0009	0.0326	0.0084	0.001	0.1136	NA	0	0.0004	0.0001	0	0.0154	0.0051	0.0028	0.5607
GMOY002359			0.09925	1209	856.2	352.8	1.3755	0.0075	0.0054	0.0001	0	0.0051	0.0388	0.002	0.0516	0.4634	0.0061	0.0132	0.081	0.0029	0.0364	0.1143	0.0107	0.0936	0.1785	0.0012	0.0066	0.8698	0.0023	0.0027	0.0676	0.0324	0.4788
GMOY002362			0.15835	303	201.9	101.1	NA	0	0	1.0173	0.0063	0.0062	0.0001	0	0.0103	0.2248	0.0049	0.022	0.3604	0.0136	0.0377	0.429	0.0213	0.0496	0.0001	0	0.0217	0.0001	0	0.0108	0.086	0.0294	0.3425
GMOY002369		X	0.04127	2826	2135.3	690.7	0.0209	0.0005	0.0223	0.0471	0.0005	0.0105	0.0329	0.0005	0.0141	0.0001	0	0.0381	0.0467	0.0014	0.0292	0.0662	0.0033	0.0491	0.0535	0.0006	0.011	0.1161	0.0013	0.0116	0.0404	0.0136	0.3363
GMOY002370			0.03222	435	337.7	97.3	0.1605	0.0027	0.0171	0.1091	0.003	0.0275	0.0001	0	0.0101	0.0001	0	0.0447	0.0001	0	0.0301	0.0572	0.0098	0.1715	0.0001	0	0.0092	0.0001	0	0.0465	0.0256	0.0186	0.7247
GMOY002373		X	0.03317	2799	2060.2	738.8	0.0013	0	0.0259	0.3186	0.0017	0.0053	0.0001	0	0.0213	0.0431	0.001	0.0229	0.035	0.0008	0.0225	0.0332	0.0021	0.0643	0.0998	0.0005	0.0049	0.2766	0.001	0.0035	0.0281	0.0086	0.306
GMOY002374			0.03771	1602	1159.6	442.4	0.0207	0.0009	0.0426	0.2669	0.0009	0.0032	0.0563	0.0017	0.0308	0.0001	0	0.0339	0.0001	0	0.0591	0.0068	0.0008	0.125	0.0001	0	0.0023	0.0001	0	0.0023	0.0532	0.0277	0.5202
GMOY002375		X	0.21662	3099	2330	769	0.5726	0.0061	0.0107	0.0388	0.0005	0.0119	0.9609	0.0107	0.0111	0.2457	0.004	0.0164	0.1968	0.0073	0.0373	0.2007	0.0111	0.0554	0.6002	0.0017	0.0029	0.0406	0.0004	0.0107	0.185	0.0626	0.3384
GMOY002376			0.04967	1245	915.8	329.2	0.0001	0	0.0426	NA	0.0011	0	0.2466	0.0055	0.0222	0.0333	0.0011	0.0322	0.052	0.0022	0.0422	0.0958	0.0066	0.0691	0.224	0.0022	0.0099	0.1211	0.0022	0.0183	0.0314	0.0211	0.6734
GMOY002378		X	0.0265	807	612.2	194.8	0.0001	0	0.0224	NA	0	0	0.0001	0	0.0138	0.0001	0	0.0193	0.0444	0.0016	0.0365	0.0373	0.0016	0.0436	NA	0	0	NA	0	0	0.0278	0.0082	0.2952
GMOY002379			0.05321	792	579.9	212.1	NA	0.0017	0	0.0001	0	0.0092	0.0474	0.0017	0.0364	0.0001	0	0.0152	0.2191	0.0035	0.0158	0.0737	0.0035	0.0472	0.0001	0	0.01	NA	0	0	0.0378	0.0087	0.2305
GMOY002382			0.07424	1806	1299.7	506.3	0.1813	0.0039	0.0218	0.0001	0	0.0073	0.0993	0.0024	0.0241	0.1352	0.0015	0.0112	0.0671	0.0033	0.0488	0.0378	0.0031	0.0812	0.1923	0.0008	0.0041	NA	0	0	0.0727	0.0255	0.3505
GMOY002387			0.10013	1575	1140.6	434.4	0.0001	0	0.0211	0.5177	0.0025	0.0048	0.0598	0.0026	0.0443	0.0507	0.0018	0.0351	0.1257	0.0064	0.051	0.0768	0.0073	0.0947	0.123	0.0009	0.0072	0.8448	0.0018	0.0021	0.1077	0.0553	0.5131
GMOY002388			0.0423	948	660.9	287.1	NA	0	0	0.0001	0	0.0117	0.0796	0.0015	0.0193	0.1691	0.0031	0.0181	0.0001	0	0.031	0.0001	0	0.0526	0.0001	0	0.0185	0.0001	0	0.0035	0.0488	0.0154	0.3148
GMOY002400			0.00494	2523	1810.5	712.5	0.0001	0	0.036	0.0001	0	0.0029	0.0001	0	0.0249	0.0001	0	0.0131	0.0001	0	0.0263	0.0111	0.0006	0.0501	0.0001	0	0.006	0.0001	0	0.0085	0.0059	0.0017	0.2829
GMOY002404			0.05619	693	526.3	166.7	0.0677	0.0096	0.1413	NA	0.004	0	0.0639	0.0019	0.0294	0.0555	0.0019	0.0339	0.0469	0.0055	0.1168	0.1218	0.0063	0.0514	0.0001	0	0.0261	0.0001	0	0.0114	0.0448	0.0341	0.7615
GMOY002405			0.07102	2088	1463.2	624.8	0.0001	0	0.0263	0.0001	0	0.0026	0.068	0.0012	0.0178	0.0725	0.0009	0.0119	0.086	0.0029	0.0342	0.0448	0.0019	0.0431	0.0001	0	0.0053	0.2417	0.0007	0.0029	0.0843	0.0174	0.2064
GMOY002406			0.09803	336	250.9	85.1	0.0001	0	0.0517	0.0001	0	0.028	0.0001	0	0.0384	0.0001	0	0.0258	0.0001	0	0.0253	0.2497	0.008	0.0322	NA	0	0	NA	0	0	0.1431	0.0455	0.3182
GMOY002408		X	0.01118	1059	801.8	257.2	0.0389	0.0012	0.0319	0.0001	0	0.0083	0.0741	0.0012	0.0169	0.0001	0	0.0126	0.0001	0	0.0299	0.0255	0.0012	0.0487	NA	0	0	0.0001	0	0.0127	0.0043	0.0012	0.2839
GMOY002410		X	0.15853	2376	1746.7	629.3	0.1041	0.0077	0.0738	0.0001	0	0.0131	0.1281	0.0051	0.0397	0.1491	0.0073	0.0492	0.2229	0.0133	0.0595	0.1732	0.0121	0.07	0.313	0.0017	0.0055	0.0551	0.0006	0.0107	0.1679	0.0835	0.497
GMOY002414			0.20422	774	553	221	NA	0.0058	0	0.0816	0.0015	0.0179	0.5268	0.0204	0.0387	0.0964	0.0055	0.0567	0.6096	0.0261	0.0428	0.211	0.0243	0.1153	0.0001	0	0.0372	0.0001	0	0.0032	0.1442	0.0641	0.4443
GMOY002419			0.0222	519	374.5	144.5	0.0001	0	0.0521	0.0001	0	0.0151	0.0001	0	0.0151	0.0001	0	0.015	0.1814	0.0027	0.0148	0.0001	0	0.0204	0.0001	0	0.0075	0.0001	0	0.0074	0.0236	0.0105	0.4461
GMOY002421			0.01774	1704	1230.5	473.5	0.039	0.0008	0.0206	0.0602	0.0008	0.0134	0.0001	0	0.0357	0.0556	0.0016	0.0291	0.0068	0.0008	0.1202	0.0066	0.0008	0.1223	0.0001	0	0.0057	0.0001	0	0.0102	0.0212	0.009	0.4233
GMOY002426			0.06953	450	346.5	103.5	NA	0	0	NA	0	0	0.1297	0.0028	0.0216	0.0861	0.0028	0.0326	0.2608	0.0028	0.0108	0.0001	0	0.0433	NA	0	0	NA	0	0	0.0666	0.0235	0.3533
GMOY002427			0.04047	753	600.9	152.1	0.0244	0.0001	0.0042	0.0001	0	0.0139	0.3114	0.005	0.016	0.0388	0.0017	0.0429	0.043	0.0017	0.0385	0.0919	0.0066	0.072	0.0001	0	0.0077	0.0001	0	0.0065	0.0233	0.0099	0.4245
GMOY002429			0.07201	1443	1066.5	376.5	0.0477	0.0019	0.0407	0.1938	0.0009	0.0048	0.0407	0.0019	0.0466	0.1271	0.0028	0.0224	0.09	0.0029	0.0317	0.0222	0.0019	0.0857	NA	0.0019	0	0.0499	0.0018	0.0368	0.079	0.0392	0.4959
GMOY002431			0.09582	1170	863.6	306.4	0.1125	0.0049	0.0435	0.0001	0	0.0054	0.1367	0.0024	0.0175	0.0482	0.0022	0.0459	0.1721	0.0047	0.0272	0.0509	0.0034	0.0662	0.0001	0	0.0075	0.1853	0.0012	0.0062	0.1025	0.047	0.4582
GMOY002435			0.16128	642	461.8	180.2	0.1531	0.0086	0.0565	NA	0.0024	0	0.2611	0.0045	0.0172	0.055	0.0022	0.0406	0.2848	0.0065	0.023	0.2691	0.019	0.0706	0.0001	0	0.0099	0.0001	0	0.0131	0.1391	0.0482	0.3465
GMOY002436			0.02846	480	347.9	132.1	0.0001	0	0.0537	0.0001	0	0.0091	0.0001	0	0.0173	0.0001	0	0.0148	0.1888	0.0029	0.0153	0.0401	0.0029	0.0721	0.0001	0	0.0081	0.3635	0.0029	0.0079	0.0184	0.0058	0.3129
GMOY002437			0.03897	939	688.9	250.1	0.2427	0.0059	0.0245	0.0001	0	0.0036	0.0001	0	0.0216	0.147	0.0044	0.03	0.0347	0.0015	0.0421	0.0001	0	0.0605	0.099	0.0016	0.0164	NA	0	0	0.0132	0.0029	0.2213
GMOY002441			0.04321	942	683.3	258.7	0.2979	0.003	0.0101	0.0001	0	0.0203	0.0001	0	0.0341	0.113	0.0046	0.0405	0.0822	0.0061	0.0742	0.0245	0.003	0.1224	0.1882	0.0015	0.0078	0.033	0.0015	0.0443	0.0344	0.0214	0.6223
GMOY002442	X		0.40646	1188	886.3	301.7	0.5719	0.0363	0.0635	0.5926	0.0133	0.0225	0.5251	0.0146	0.0279	0.2186	0.0103	0.0473	0.5091	0.0217	0.0425	0.5859	0.0436	0.0745	1.0156	0.003	0.0029	0.124	0.0015	0.0118	0.3315	0.2793	0.8426
GMOY002443			0.15945	576	416.9	159.1	NA	0.0031	0.0001	0.0001	0	0.0122	0.2724	0.0073	0.0267	0.24	0.0048	0.0202	0.0862	0.0024	0.028	0.1347	0.0169	0.1252	NA	0.0024	0	0.0001	0	0.0199	0.1575	0.0843	0.5349
GMOY002446			0.10868	492	368.9	123.1	0.0001	0	0.0141	NA	0	0	0.0416	0.0021	0.0517	0.3989	0.0033	0.0083	0.0645	0.0033	0.0515	0.1566	0.0104	0.0662	0.0001	0	0.0085	0.0001	0	0.0171	0.1222	0.0512	0.4192
GMOY002448		X	0.15177	5145	3737.5	1407.5	0.0614	0.0017	0.0275	0.4696	0.0013	0.0029	0.1042	0.0014	0.0131	0.2517	0.0038	0.0152	0.1627	0.0027	0.0168	0.142	0.005	0.0349	0.436	0.0017	0.0038	0.2194	0.0016	0.0073	0.1484	0.0382	0.2576
GMOY002449			0.12125	900	681.8	218.2	0.0001	0	0.0047	NA	0	0	0.0001	0	0.0048	NA	0.0029	0	0.0001	0	0.0048	0.0001	0	0.0098	NA	0.0029	0	NA	0	0	0.1302	0.0063	0.0482
GMOY002450			0.0564	675	490.3	184.7	0.0209	0.0008	0.0372	0.0001	0	0.0154	0.0001	0	0.0278	0.0001	0	0.0225	0.1323	0.0062	0.0472	0.1006	0.0055	0.0551	0.0001	0	0.0109	0.1183	0.002	0.0172	0.0527	0.0226	0.4285
GMOY002451			0.00804	3423	2511.4	911.6	0.0244	0.0004	0.0165	0.029	0.0004	0.0139	0.0001	0	0.0381	0.011	0.0004	0.0368	0.0079	0.0004	0.0506	0.0088	0.0008	0.0919	0.0001	0	0.0028	0.0001	0	0.0144	0.0074	0.0032	0.4369
GMOY002452			0.01906	3624	2727.4	896.6	0.0083	0.0004	0.0441	0.0457	0.0004	0.0086	0.0182	0.0007	0.0406	0.0091	0.0004	0.0403	0.0222	0.0014	0.0652	0.017	0.0019	0.1102	0.0001	0	0.0015	0.0001	0	0.0078	0.0207	0.0115	0.5535
GMOY002454			0.02056	411	312.5	98.5	0.0001	0	0.0342	0.0001	0	0.0046	0.0001	0	0.034	0.0001	0	0.0293	0.0444	0.0032	0.0731	0.0001	0	0.0831	0.2982	0.0032	0.0109	0.0001	0	0.0098	0.0194	0.013	0.6729
GMOY002455			0.12997	1719	1282	437	0.1222	0.0074	0.0607	0.0884	0.0008	0.0087	0.1443	0.0088	0.0612	0.1478	0.0085	0.0576	0.3439	0.0182	0.0528	0.1331	0.0078	0.0585	0.2156	0.0024	0.0109	0.1925	0.0024	0.0122	0.0931	0.0597	0.6411
GMOY002456		X	0.29061	1083	782.3	300.7	NA	0.0054	0	0.1295	0.0017	0.013	0.4165	0.0078	0.0187	0.2162	0.0051	0.0236	0.4873	0.0085	0.0175	0.241	0.0083	0.0344	NA	0.0015	0	NA	0.0011	0	0.2395	0.045	0.1878
GMOY002457		X	0.09331	3069	2245.7	823.3	0.1666	0.0041	0.0245	0.5464	0.0009	0.0017	0.148	0.0036	0.0242	0.0544	0.0009	0.0165	0.0799	0.0023	0.0287	0.0855	0.0041	0.0481	0.1727	0.0009	0.0054	0.1539	0.0013	0.0085	0.0835	0.0375	0.4485
GMOY002458			0.10867	1497	1121.3	375.7	0.1178	0.0054	0.0461	0.0467	0.0009	0.019	0.1103	0.0018	0.0162	0.235	0.01	0.0425	0.1653	0.0099	0.0599	0.153	0.0083	0.054	0.3257	0.0018	0.0056	NA	0.0027	0	0.0737	0.0384	0.5208
GMOY002459			0.03017	2244	1655.9	588.1	0.035	0.0006	0.0172	0.0443	0.0006	0.0137	0.042	0.0012	0.029	0.0346	0.0012	0.0353	0.0516	0.0012	0.0236	0.0368	0.0024	0.0661	0.0592	0.0006	0.0102	0.0268	0.0006	0.0225	0.0257	0.0122	0.4741
GMOY002461			0.0496	1311	991	320	0.0877	0.0051	0.0578	0.0693	0.002	0.0291	0.0001	0	0.0401	0.065	0.002	0.0312	0.0161	0.001	0.063	0.0001	0	0.094	0.2912	0.0041	0.014	0.0001	0	0.0161	0.0562	0.0308	0.5484
GMOY002462			0.09137	1827	1355.8	471.2	0.3144	0.008	0.0255	0.1873	0.003	0.0158	0.0737	0.0035	0.0476	0.1434	0.0032	0.0221	0.0545	0.0024	0.0447	0.0504	0.006	0.1182	NA	0.0012	0	0.3892	0.0017	0.0045	0.0814	0.0397	0.4883
GMOY002467			0.06674	2439	1846.4	592.6	0.1686	0.0078	0.0465	0.1027	0.0008	0.0079	0.0441	0.0022	0.0499	0.1779	0.006	0.034	0.0711	0.0042	0.0584	0.0815	0.0094	0.1151	0.0519	0.0005	0.0105	0.1767	0.0022	0.0124	0.0443	0.0262	0.5903
GMOY002468			0.05111	879	665.9	213.1	0.4176	0.0015	0.0036	0.3504	0.0015	0.0043	0.0347	0.0015	0.0433	0.0505	0.0015	0.0299	0.0402	0.0015	0.0375	0.0001	0	0.0694	NA	0.0015	0	0.0001	0	0.005	0.0525	0.0259	0.4929
GMOY002471			0.07588	1218	855.9	362.1	0.0001	0	0.0182	0.0001	0	0.0084	0.0001	0	0.0227	0.0001	0	0.0195	0.0921	0.0024	0.0257	0.2541	0.0012	0.0046	0.0001	0	0.0044	0.0001	0	0.0044	0.1027	0.0191	0.1855
GMOY002473			0.01309	1371	996.2	374.8	0.0001	0	0.0435	0.0001	0	0.0182	0.0001	0	0.0266	0.0001	0	0.0353	0.0277	0.001	0.0365	0.0001	0	0.0463	NA	0	0	0.0001	0	0.0029	0.0201	0.005	0.2486
GMOY002474			0.34568	1845	1357.2	487.8	0.9983	0.0074	0.0074	0.4145	0.0031	0.0075	0.4259	0.0037	0.0088	1.0642	0.009	0.0084	0.3781	0.0089	0.0234	0.2924	0.0126	0.0432	NA	0.0022	0	0.703	0.0015	0.0022	0.2689	0.0737	0.274
GMOY002475		X	0.09341	507	377.8	129.2	NA	0	0	NA	0.0053	0	0.0001	0	0.033	0.3237	0.0053	0.0165	0.0001	0	0.0081	0.1335	0.008	0.0597	NA	0	0	0.0001	0	0.0248	0.0733	0.0217	0.2955
GMOY002476		X	0.0567	3159	2249.9	909.1	0.0451	0.0009	0.0197	0.1166	0.0008	0.0069	0.0407	0.0009	0.0221	0.0499	0.0013	0.027	0.0729	0.0014	0.0199	0.0391	0.0028	0.0728	0.0673	0.0004	0.0067	0.0001	0	0.0094	0.0623	0.0213	0.3416
GMOY002477			0.15343	576	435.1	140.9	NA	0.0144	0	NA	0	0	0.2242	0.007	0.0311	1.8333	0.0141	0.0077	0.151	0.007	0.0465	0.0468	0.0066	0.1416	0.1043	0.0023	0.0223	NA	0.0023	0	0.1132	0.0755	0.667
GMOY002478			0.06714	1185	895.6	289.4	0.0868	0.0011	0.0127	0.0715	0.0011	0.0153	0.0745	0.0022	0.0296	0.0001	0	0.0327	0.2716	0.0077	0.0284	0.0194	0.0011	0.0567	NA	0.0011	0	0.0001	0	0.0037	0.0613	0.0297	0.4845
GMOY002479		X	0.08658	2007	1525.6	481.4	0.1208	0.0013	0.0107	0.211	0.0021	0.0099	0.0494	0.0013	0.0265	0.1069	0.002	0.0184	0.0807	0.0025	0.0307	0.0534	0.0034	0.0641	0.2031	0.0013	0.0064	0.3764	0.0026	0.0069	0.0812	0.0276	0.34
GMOY002482			0.09869	1752	1315	437	0.1267	0.007	0.0554	0.3495	0.0024	0.0068	0.1055	0.004	0.0379	0.2373	0.0061	0.0257	0.1436	0.0071	0.0495	0.1184	0.0054	0.0453	0.0707	0.0015	0.0217	0.3055	0.0015	0.005	0.0756	0.0491	0.6496
GMOY002485			0.08246	1152	855.5	296.5	0.0217	0.0012	0.0545	NA	0	0	0.0001	0	0.0413	0.1434	0.0035	0.0246	0.1334	0.0083	0.0619	0.1368	0.0143	0.1046	0.2151	0.0024	0.011	0.0001	0	0.007	0.0738	0.0405	0.5493
GMOY002489		X	0.0001	150	94	56	NA	0	0	NA	0	0	NA	0	0	NA	0	0	NA	0	0	NA	0	0	0.0001	0	0.0191	NA	0	0	NA	0	0
GMOY002492		X	0.26574	582	446.3	135.7	0.3214	0.0178	0.0553	0.1304	0.0038	0.0293	0.0001	0	0.0492	0.4006	0.0229	0.0571	0.6446	0.0237	0.0368	0.3952	0.0564	0.1426	NA	0.0078	0	0.0859	0.0013	0.0157	0.1878	0.1188	0.6328
GMOY002497			0.05489	975	713.2	261.8	0.0001	0	0.0188	0.2191	0.0039	0.018	0.0001	0	0.0189	0.0898	0.0028	0.0314	0.0772	0.0031	0.0402	0.0291	0.0031	0.1064	0.0001	0	0.0077	0.0001	0	0.0172	0.0582	0.0269	0.4633
GMOY002499		X	0.0223	720	553.6	166.4	0.0001	0	0.1058	0.244	0.0036	0.0147	0.0001	0	0.0335	0.0001	0	0.0269	0.0001	0	0.0869	0.0001	0	0.1159	NA	0.0018	0	0.0001	0	0.0408	0.0314	0.0142	0.4514
GMOY002501			0.08674	1281	971	310	0.1323	0.0036	0.0272	0.0001	0	0.0131	0.119	0.0021	0.0174	0.0605	0.0021	0.0343	0.1481	0.0052	0.035	0.0759	0.0057	0.0754	0.0001	0	0.004	0.1581	0.0021	0.013	0.0817	0.0352	0.4305
GMOY002502			0.06188	2394	1812.5	581.5	0.1027	0.0045	0.0442	0.1267	0.0017	0.0134	0.0255	0.0006	0.0222	0.0134	0.0006	0.0421	0.0628	0.004	0.0631	0.0618	0.0039	0.0628	0.243	0.0006	0.0023	0.0531	0.0006	0.0104	0.0613	0.0254	0.4152
GMOY002503			0.0001	1281	931.8	349.2	0.0001	0	0.0185	0.0001	0	0.0013	0.0001	0	0.0516	0.0001	0	0.0372	0.0001	0	0.0403	0.0001	0	0.0723	0.0001	0	0.003	NA	0	0	0.0001	0	0.4339
GMOY002504		X	0.05991	6396	4811.5	1584.5	0.066	0.0038	0.0569	0.0278	0.0009	0.0328	0.0809	0.0038	0.0466	0.0812	0.0036	0.0443	0.0506	0.0037	0.0731	0.0757	0.0075	0.0991	0.0607	0.0008	0.0138	0.1254	0.0016	0.0131	0.0534	0.0285	0.5338
GMOY002510			0.22176	3777	2683	1094	0.1549	0.0039	0.0253	0.4207	0.0026	0.0061	0.1694	0.0035	0.0204	0.1122	0.003	0.0267	0.1301	0.0047	0.0361	0.2153	0.0093	0.043	0.1165	0.0008	0.007	0.0865	0.0003	0.0036	0.2639	0.0763	0.2892
GMOY002511			0.39031	3591	2716.6	874.4	0.3721	0.0197	0.053	0.6226	0.009	0.0145	0.5551	0.0222	0.04	0.8893	0.0249	0.028	0.702	0.0275	0.0392	0.3812	0.0465	0.1221	0.848	0.0024	0.0029	1.268	0.0054	0.0043	0.2598	0.1672	0.6435
GMOY002512			0.09993	927	710.3	216.7	0.0261	0.001	0.0402	0.0282	0.0014	0.0504	0.0502	0.0014	0.0283	0.0921	0.0043	0.0462	0.0594	0.0043	0.0719	0.17	0.0104	0.0612	0.3223	0.0057	0.0178	0.1341	0.0042	0.0317	0.1058	0.0663	0.6267
GMOY002513			0.03532	1212	906.5	305.5	0.0763	0.0034	0.0448	0.2783	0.0037	0.0134	0.1024	0.0044	0.0431	0.0001	0	0.0492	0.0354	0.0018	0.0506	0.029	0.0026	0.0901	0.102	0.0011	0.0108	0.0001	0	0.0178	0.0223	0.0107	0.4807
GMOY002519			0.086	4215	3115.1	1099.9	0.1243	0.0033	0.0268	0.2298	0.0034	0.0146	0.0766	0.0036	0.0468	0.0846	0.0044	0.0514	0.0963	0.0056	0.0583	0.1129	0.0106	0.0942	0.0638	0.0007	0.0102	0.4689	0.0013	0.0028	0.0722	0.0506	0.7003
GMOY002521			0.07806	1236	905.7	330.3	0.1341	0.0033	0.0245	NA	0.0022	0	0.0636	0.0022	0.035	0.0587	0.0011	0.019	0.0587	0.0022	0.038	0.1868	0.0091	0.0485	NA	0.0011	0	0.0001	0	0.0062	0.0609	0.0367	0.602
GMOY002522			0.00142	1200	884.5	315.5	0.0001	0	0.0481	0.0001	0	0.0177	0.0001	0	0.0205	0.0001	0	0.0346	0.0001	0	0.0345	0.0001	0	0.0678	0.0001	0	0.0073	0.0001	0	0.0168	0.0021	0.0011	0.5431
GMOY002527			0.18217	1764	1327.7	436.3	0.2841	0.0101	0.0356	0.3025	0.0033	0.0108	0.3506	0.0123	0.0351	0.5604	0.0115	0.0206	0.1514	0.008	0.0525	0.0992	0.0121	0.1219	1.0845	0.0024	0.0022	0.1763	0.003	0.0171	0.1544	0.0794	0.5139
GMOY002529			0.35311	84	60.6	23.4	NA	0	0	NA	NA	NA	0.0001	0	0.0461	NA	0	0	NA	0	0	0.777	0.0728	0.0936	NA	0	0	NA	0	0	NA	NA	NA
GMOY002535			0.10591	1038	792	246	1.024	0.0058	0.0057	0.0001	0	0.0453	0.1976	0.006	0.0304	0.0683	0.0029	0.0421	0.2348	0.0118	0.0502	0.0738	0.0105	0.142	0.0001	0	0.0077	0.1169	0.0026	0.0219	0.0984	0.0726	0.7381
GMOY002539			0.01508	861	628.3	232.7	0.0001	0	0.0222	0.0001	0	0.0138	0.0001	0	0.0088	0.0001	0	0.0268	0.0001	0	0.0356	0.0513	0.0016	0.0321	0.0001	0	0.0045	0.0001	0	0.0084	0.0169	0.008	0.4747
GMOY002541			0.07794	2244	1694.4	549.6	0.177	0.0033	0.0187	0.2878	0.0036	0.0124	0.053	0.0024	0.0451	0.0846	0.0024	0.0282	0.0563	0.0048	0.0858	0.0773	0.0094	0.1216	0.0488	0.0006	0.0121	0.124	0.0018	0.0146	0.073	0.0443	0.6068
GMOY002545			0.14394	2985	2309.4	675.6	0.1816	0.006	0.0328	0.1048	0.003	0.029	0.3014	0.0054	0.018	0.2049	0.0056	0.0271	0.178	0.01	0.0562	0.1639	0.017	0.1035	0.1206	0.0016	0.0134	0.2759	0.0027	0.0098	0.119	0.064	0.5383
GMOY002547			0.06071	396	303.9	92.1	NA	0.0033	0	0.0001	0	0.0379	0.0001	0	0.0372	0.2899	0.0033	0.0114	0.0529	0.0033	0.0626	0.0762	0.0067	0.0876	NA	0	0	NA	0	0	0.0562	0.0267	0.475
GMOY002548		X	0.21392	1155	835	320	0.2223	0.0024	0.0108	0.0001	0	0.006	0.4961	0.0048	0.0097	0.092	0.0012	0.0131	0.2712	0.0036	0.0134	0.1992	0.0025	0.0124	NA	0.0012	0	1.1359	0.0036	0.0032	0.1863	0.0378	0.2027
GMOY002549			0.12788	1770	1306.6	463.4	0.1647	0.0057	0.0349	0.0404	0.0008	0.0188	0.03	0.0015	0.0512	0.1068	0.0046	0.0431	0.2033	0.0108	0.0531	0.1589	0.0129	0.0812	0.3398	0.0008	0.0022	NA	0	0	0.1267	0.0703	0.5551
GMOY002550	X		0.18596	1098	837.8	260.2	0.2025	0.0167	0.0826	0.3696	0.0069	0.0188	0.9764	0.0325	0.0333	0.0762	0.0034	0.0447	0.2136	0.0163	0.0761	0.2273	0.0199	0.0877	0.604	0.0024	0.004	0.3168	0.0012	0.0038	0.1112	0.0713	0.6408
GMOY002550	X		0.20703	2184	1665.1	518.9	0.245	0.0118	0.048	0.2355	0.0055	0.0234	0.2178	0.0082	0.0375	0.5143	0.0112	0.0217	0.1469	0.0082	0.0558	0.2702	0.023	0.0852	0.185	0.0012	0.0065	0.3898	0.0036	0.0093	0.1662	0.1117	0.6719
GMOY002551			0.02427	3246	2311.7	934.3	0.0001	0	0.0434	0.0001	0	0.0093	0.0422	0.0009	0.0207	0.0164	0.0004	0.0267	0.0094	0.0004	0.0462	0.0331	0.0026	0.0789	0.2892	0.0013	0.0045	0.1332	0.0004	0.0033	0.0233	0.0104	0.4479
GMOY002552		X	0.07339	1389	1075.5	313.5	0.1779	0.0031	0.0176	0.1599	0.004	0.0252	0.0707	0.0038	0.0534	0.0548	0.003	0.0551	0.0475	0.0045	0.0948	0.1334	0.0102	0.0763	0.0001	0	0.0099	0.0467	0.0009	0.0201	0.0676	0.0623	0.9213
GMOY002553			0.06275	801	617.4	183.6	NA	0	0	0.0767	0.0015	0.0197	0.1612	0.0083	0.0516	0.1421	0.0049	0.0348	0.0867	0.0067	0.0774	0.0271	0.0036	0.1339	NA	0	0.0001	0.0707	0.0017	0.0236	0.0502	0.031	0.6179
GMOY002554			0.06034	387	288.5	98.5	NA	0	0	0.0001	0	0.0386	0.0001	0	0.0207	NA	0.0036	0	0.0001	0	0.0216	0.0621	0.0035	0.0569	NA	0	0	0.0001	0	0.0103	0.0638	0.0474	0.7431
GMOY002555			0.09435	636	483	153	0.0001	0	0.0336	0.0001	0	0.0072	0.0001	0	0.0344	0.2089	0.0043	0.0204	0.0603	0.0021	0.035	0.0245	0.0021	0.0857	0.0001	0	0.0067	0.9224	0.0192	0.0209	0.0841	0.0512	0.6088
GMOY002557			0.05263	276	224.3	51.7	0.0507	0.005	0.0979	NA	0	0	0.2556	0.0163	0.0638	0.0711	0.0037	0.0516	0.3084	0.0353	0.1144	0.0794	0.0087	0.1095	0.0001	0	0.1466	0.0001	0	0.0211	NA	0.0131	NA
GMOY002561			0.09697	2286	1707.2	578.8	0.1504	0.0041	0.0272	0.0716	0.0015	0.0213	0.1162	0.0031	0.0264	0.0869	0.0046	0.0535	0.1042	0.0074	0.0715	0.1039	0.0063	0.0604	0.0001	0	0.0057	0.096	0.0012	0.0123	0.0926	0.0311	0.3357
GMOY002564		X	0.13198	3258	2359	899	0.1413	0.0014	0.0101	0.3091	0.0025	0.0082	0.0773	0.0014	0.0183	0.1127	0.0029	0.0255	0.1144	0.0028	0.0243	0.0782	0.0057	0.0734	NA	0.0021	0	0.1236	0.0009	0.0069	0.1387	0.0501	0.3613
GMOY002566			0.06818	2859	2127.1	731.9	0.1659	0.0063	0.0378	0.4101	0.0048	0.0117	0.2736	0.0066	0.0242	0.046	0.0025	0.0549	0.1201	0.0055	0.0457	0.0283	0.0029	0.1036	0.1141	0.0009	0.0083	0.0812	0.001	0.0117	0.051	0.0436	0.8561
GMOY002570			0.02527	456	332.5	123.5	0.0001	0	0.0449	0.0001	0	0.039	0.0001	0	0.0051	0.0651	0.003	0.0466	0.0001	0	0.0551	NA	0	0	0.0001	0	0.0084	NA	0	0	0.0297	0.0148	0.4982
GMOY002573		X	0.03169	672	467.8	204.2	0.1463	0.0022	0.0147	0.0001	0	0.0168	0.0001	0	0.0398	0.0001	0	0.0392	0.0001	0	0.0395	0.0001	0	0.0749	0.0001	0	0.011	0.0001	0	0.0256	0.0543	0.0151	0.2787
GMOY002575			0.0001	291	219.5	71.5	0.0001	0	0.0116	NA	0	0	0.0001	0	0.0152	0.0001	0	0.0151	0.0001	0	0.0152	0.0001	0	0.0348	0.0001	0	0.0306	NA	0	0	0.0001	0	0.2922
GMOY002578			0.09593	633	464.2	168.8	0.0797	0.0044	0.0552	NA	0.0089	0	0.1311	0.0044	0.0336	0.0331	0.0022	0.066	0.0405	0.0022	0.054	0.0902	0.0044	0.0489	0.0001	0	0.0064	0.0001	0	0.0066	0.0947	0.0405	0.4273
GMOY002583	X		0.07858	1626	1195.6	430.4	0.1865	0.0045	0.024	0.5133	0.0024	0.0046	0.1053	0.0046	0.0435	0.0993	0.0048	0.0487	0.0964	0.0077	0.0802	0.0816	0.0102	0.1254	0.0909	0.0009	0.0094	0.0001	0	0.0071	0.061	0.0368	0.6023
GMOY002587		X	0.01976	2376	1774.6	601.4	0.0451	0.0023	0.05	0.0377	0.0006	0.0149	0.0238	0.0011	0.0472	0.039	0.0011	0.0289	0.0125	0.0006	0.0449	0.0001	0	0.0743	0.0001	0	0.0107	0.0001	0	0.0125	0.0197	0.0102	0.5159
GMOY002588			0.07861	1149	851.8	297.2	0.0348	0.0012	0.0344	0.0001	0	0.0062	0.0852	0.0012	0.0145	0.2973	0.0072	0.0242	0.1981	0.0096	0.0487	0.1877	0.0122	0.0653	0.6371	0.0024	0.0037	0.0001	0	0.0033	0.0325	0.0144	0.4428
GMOY002593			0.10672	1320	952.6	367.4	0.1422	0.0074	0.0517	0.31	0.0033	0.0108	0.0938	0.0032	0.0341	0.1483	0.0053	0.0361	0.046	0.002	0.0439	0.12	0.0092	0.0768	0.0001	0	0.0085	NA	0.0011	0	0.0978	0.0517	0.5288
GMOY002597			0.07266	705	515.3	189.7	0.0001	0	0.0313	0.0001	0	0.009	0.2477	0.0058	0.0235	0.0912	0.0039	0.0424	0.0647	0.0039	0.0597	0.0431	0.0039	0.0898	0.0001	0	0.0115	NA	0.0019	0	0.0737	0.0403	0.5474
GMOY002601			0.02591	1035	747.1	287.9	0.0953	0.0013	0.0141	0.0001	0	0.0181	0.0001	0	0.0208	0.0625	0.0013	0.0215	0.0001	0	0.0436	0.0001	0	0.0419	NA	0	0	0.0001	0	0.0075	0.0308	0.0114	0.3686
GMOY002602		X	0.02631	576	414.9	161.1	0.0471	0.0024	0.0511	0.0001	0	0.0106	0.0001	0	0.0298	0.0001	0	0.0178	0.0509	0.0024	0.0474	0.0565	0.0024	0.0427	0.0001	0	0.0066	0.0001	0	0.0067	0.0223	0.0096	0.4286
GMOY002604			0.0059	612	452.1	159.9	0.0001	0	0.0389	NA	0	0	0.0001	0	0.0188	0.0001	0	0.0464	0.0676	0.0022	0.0328	0.0001	0	0.0917	NA	0	0	0.0001	0	0.0063	0.0043	0.0022	0.5217
GMOY002608			0.104	1134	867.1	266.9	NA	0.0021	0	0.0001	0	0.0036	0.1173	0.0058	0.0493	0.1688	0.0023	0.0138	0.1347	0.0082	0.0612	0.0702	0.0072	0.1029	0.0001	0	0.0029	0.0001	0	0.0242	0.1062	0.0735	0.6919
GMOY002609		X	0.09779	2535	1872	663	0.2096	0.0045	0.0217	0.0416	0.0005	0.013	0.1042	0.0027	0.026	0.0573	0.0016	0.0282	0.1469	0.0049	0.0331	0.0592	0.0036	0.0602	0.0476	0.0005	0.0111	0.2388	0.0011	0.0045	0.0973	0.045	0.4623
GMOY002611			0.13984	2715	2083.9	631.1	0.3649	0.0185	0.0508	0.19	0.0055	0.0287	0.1732	0.0053	0.0309	0.2044	0.0069	0.034	0.2406	0.0182	0.0756	0.0848	0.0232	0.274	0.1862	0.0028	0.0151	0.1415	0.0026	0.0186	0.113	0.091	0.8055
GMOY002613			0.00456	1350	991.9	358.1	0.0001	0	0.0482	0.0001	0	0.013	0.0001	0	0.0247	0.0001	0	0.0363	0.0459	0.0021	0.0449	0.0001	0	0.0971	0.0001	0	0.0051	0.0767	0.001	0.0131	0.0016	0.001	0.6072
GMOY002614			0.11334	1671	1245.3	425.7	0.2415	0.0073	0.03	0.2633	0.0046	0.0175	0.0645	0.0008	0.0124	0.0748	0.0024	0.0325	0.0568	0.0027	0.0478	0.0967	0.0066	0.0685	0.4366	0.0017	0.004	0.2679	0.0022	0.0083	0.1027	0.0441	0.4295
GMOY002615			0.03483	8370	6215.2	2154.8	0.0418	0.0011	0.0262	0.0506	0.0006	0.0117	0.0424	0.0012	0.0272	0.0285	0.0009	0.033	0.0226	0.0014	0.0604	0.0314	0.0027	0.086	0.0396	0.0004	0.0109	0.0673	0.0009	0.013	0.0352	0.0173	0.4926
GMOY002618		X	0.03231	465	352.9	112.1	NA	0	0	0.0001	0	0.0331	0.0001	0	0.0491	0.0001	0	0.0457	0.0477	0.0058	0.1212	0.019	0.0029	0.1499	0.0001	0	0.0313	0.0001	0	0.01	0.0467	0.0205	0.4392
GMOY002619		X	0.14273	783	575.3	207.7	0.0257	0.001	0.0373	0.0001	0	0.0127	0.0001	0	0.0105	0.0001	0	0.0101	0.0722	0.0018	0.0244	0.3463	0.0202	0.0582	0.0001	0	0.0116	0.0001	0	0.0045	0.1547	0.0461	0.2982
GMOY002622		X	0.04747	3474	2641.9	832.1	0.0537	0.002	0.0381	0.0729	0.0015	0.0206	0.0767	0.0027	0.0347	0.0332	0.0023	0.0694	0.0596	0.0054	0.0908	0.0609	0.0063	0.1036	0.0001	0	0.0115	0.0844	0.0008	0.0089	0.0418	0.0272	0.6498
GMOY002625			0.02531	1245	900.4	344.6	0.0001	0	0.0315	0.0888	0.0011	0.0125	0.12	0.0011	0.0093	0.0001	0	0.0243	0.0298	0.0011	0.0374	0.0001	0	0.0367	0.1373	0.0011	0.008	0.0001	0	0.0104	0.0245	0.0044	0.1806
GMOY002627	X		0.1867	1128	876.1	251.9	3.1515	0.014	0.0045	0.922	0.0072	0.0078	0.1774	0.0096	0.054	0.4209	0.0127	0.0301	0.1782	0.0133	0.0746	0.188	0.017	0.0904	0.1365	0.0035	0.0257	0.2646	0.0011	0.0041	0.122	0.0679	0.5564
GMOY002628			0.01723	363	245.1	117.9	NA	0	0	0.0001	0	0.0072	0.0001	0	0.0536	0.0001	0	0.0198	0.0001	0	0.0314	0.0001	0	0.0453	NA	0	0	NA	0	0	0.0265	0.0089	0.3365
GMOY002632		X	0.04996	4962	3714.1	1247.9	0.0739	0.0017	0.0225	0.0752	0.0007	0.0088	0.0437	0.0013	0.0286	0.0448	0.0014	0.0303	0.0689	0.0025	0.0358	0.0471	0.0035	0.0753	0.108	0.0003	0.0025	0.0837	0.0005	0.0065	0.0467	0.021	0.4501
GMOY002635			0.1201	2466	1892.9	573.1	0.3518	0.0075	0.0213	0.2507	0.0028	0.0111	0.1959	0.0047	0.0239	0.2274	0.0084	0.0367	0.2068	0.0141	0.0682	0.1089	0.0153	0.1406	0.0001	0	0.0118	NA	0.0027	0.0008	0.0822	0.0686	0.8344
GMOY002640			0.10952	1884	1371.9	512.1	0.1582	0.0066	0.042	0.0001	0	0.0246	0.1895	0.0047	0.025	0.153	0.0048	0.0315	0.2356	0.0108	0.046	0.1724	0.015	0.0871	0.0908	0.0007	0.0081	0.0001	0	0.0101	0.0835	0.0561	0.6713
GMOY002646			0.0111	1689	1201.4	487.6	0.0001	0	0.0421	0.0001	0	0.0243	0.1503	0.0042	0.0282	0.0001	0	0.0289	0.0001	0	0.029	0.0001	0	0.0702	0.0001	0	0.0021	0.0001	0	0.0173	0.0076	0.0034	0.4427
GMOY002651			0.09998	1401	1026.9	374.1	0.0001	0	0.0225	0.2522	0.002	0.0079	0.0369	0.001	0.0267	0.5664	0.004	0.007	0.0429	0.002	0.046	0.0717	0.0031	0.0432	0.1138	0.001	0.0086	0.3459	0.003	0.0085	0.1044	0.0287	0.2745
GMOY002653			0.13033	3216	2347.1	868.9	0.2016	0.0045	0.0224	0.4392	0.0017	0.0038	0.143	0.005	0.0347	0.1708	0.005	0.0295	0.0802	0.0052	0.0645	0.0963	0.0087	0.0903	0.3197	0.0019	0.0058	0.3658	0.0021	0.0058	0.1272	0.0465	0.3652
GMOY002656			0.084	1242	898.7	343.3	0.0497	0.0011	0.0217	0.6975	0.0023	0.0033	0.2251	0.0056	0.0249	0.1514	0.0022	0.0148	0.1039	0.0044	0.0428	0.0753	0.0057	0.076	0.0001	0	0.003	0.0001	0	0.0118	0.0709	0.0307	0.4336
GMOY002657		X	0.08666	1545	1100.5	444.5	0.1196	0.0041	0.0345	0.1449	0.0018	0.0124	0.1557	0.004	0.0257	0.1416	0.0061	0.0428	0.0824	0.005	0.0601	0.0955	0.0084	0.0874	0.0001	0	0.0045	0.1285	0.0018	0.0143	0.0662	0.0253	0.3829
GMOY002658			0.01434	627	477.4	149.6	0.0001	0	0.032	0.0001	0	0.0141	0.0001	0	0.0522	0.0001	0	0.0283	0.0001	0	0.0832	0.1859	0.0063	0.034	NA	0.0021	0	NA	0	0	0.0001	0	0.3484
GMOY002659			0.14665	1704	1273.1	430.9	0.1352	0.0063	0.0464	0.4856	0.0015	0.0032	0.4744	0.0112	0.0236	0.1397	0.0039	0.0281	0.1073	0.0049	0.0454	0.1427	0.0073	0.0513	0.166	0.0008	0.0047	0.0001	0	0.0097	0.1317	0.0562	0.4263
GMOY002660			0.00524	705	511.8	193.2	0.0001	0	0.0082	0.0001	0	0.0095	0.1177	0.002	0.0166	0.0001	0	0.0276	0.0001	0	0.0177	0.0001	0	0.0328	NA	0	0	0.0001	0	0.0054	0.0001	0	0.2554
GMOY002661			0.184	1047	733.4	313.6	0.4196	0.0062	0.0147	0.2334	0.0014	0.006	0.1437	0.0014	0.0096	0.1517	0.0042	0.0275	0.1831	0.0028	0.0151	0.0156	0.0008	0.0492	NA	0	0	0.0001	0	0.0033	0.2146	0.066	0.3078
GMOY002663	X		0.02322	1035	755.6	279.4	0.0424	0.0013	0.0312	NA	0.0027	0	0.0001	0	0.0206	0.0001	0	0.0211	0.0001	0	0.0323	0.0001	0	0.0422	NA	0	0	0.0001	0	0.0038	0.0207	0.004	0.1911
GMOY002665			0.03228	1683	1253.2	429.8	0.0001	0	0.0365	0.0001	0	0.0293	0.0216	0.0008	0.0371	0.0333	0.0016	0.0483	0.0141	0.0008	0.0571	0.017	0.0016	0.0935	0.0001	0	0.0248	0.0553	0.0008	0.0144	0.0423	0.0267	0.6318
GMOY002668		X	0.04039	6273	4521.3	1751.7	0.0512	0.001	0.0194	0.0179	0.0004	0.0202	0.026	0.0007	0.026	0.0302	0.0007	0.0222	0.0516	0.0017	0.0322	0.0671	0.0034	0.0502	0.0001	0	0.0108	0.0349	0.0002	0.0064	0.0395	0.0169	0.4274
GMOY002675			0.17261	606	402	204	0.0001	0	0.0037	0.0001	0	0.0162	0.0001	0	0.0102	0.0001	0	0.0105	0.5188	0.0052	0.01	0.1138	0.0026	0.0227	NA	0.0026	0	0.0001	0	0.0156	0.2108	0.0316	0.1501
GMOY002676		X	0.09483	1272	920.8	351.2	0.0988	0.0057	0.0578	0.596	0.0031	0.0051	0.0553	0.002	0.0358	0.0629	0.0013	0.0207	0.1531	0.0078	0.0506	0.0392	0.0035	0.0894	0.7289	0.0022	0.003	NA	0	0	0.0919	0.0367	0.3991
GMOY002679			0.20881	2172	1643.8	528.2	0.6228	0.015	0.0241	0.0395	0.0003	0.007	0.2451	0.0105	0.0427	0.2725	0.0101	0.0372	0.1247	0.0064	0.0516	0.1798	0.0178	0.0991	0.1699	0.0006	0.0037	0.6224	0.0036	0.0058	0.1841	0.0863	0.4689
GMOY002681		X	0.14237	3630	2732.9	897.1	0.1675	0.0046	0.0277	0.3155	0.0014	0.0043	0.2009	0.0042	0.021	0.0784	0.0014	0.0172	0.2172	0.0048	0.0222	0.1196	0.0065	0.0545	0.0001	0	0.0042	0.2791	0.0026	0.0093	0.1333	0.0517	0.3882
GMOY002682		X	0.04805	3615	2723.3	891.7	0.0799	0.0029	0.0369	0.0001	0	0.0057	0.0852	0.0019	0.022	0.0641	0.0022	0.0351	0.067	0.0026	0.0392	0.0546	0.0038	0.0693	0.0001	0	0.0082	0.1153	0.0019	0.0161	0.0385	0.0194	0.5029
GMOY002683			0.14787	1290	961.6	328.4	0.1922	0.0068	0.0352	0.0001	0	0.007	0.0001	0	0.0238	0.176	0.0042	0.0241	0.3183	0.0074	0.0234	0.0752	0.0083	0.1107	0.062	0.001	0.0164	0.2285	0.0021	0.0092	0.1636	0.1084	0.6624
GMOY002684			0.05801	516	385.4	130.6	0.0001	0	0.033	0.0001	0	0.0082	0.0001	0	0.0427	0.3126	0.0079	0.0252	0.6854	0.0052	0.0076	0.0371	0.0026	0.0706	0.1601	0.0026	0.0163	NA	0	0	0.0427	0.021	0.4906
GMOY002688			0.11961	1347	943.9	403.1	0.0001	0	0.0069	0.0001	0	0.0024	0.1059	0.0011	0.0102	0.0001	0	0.0026	0.2797	0.0022	0.0077	0.0001	0	0.0137	NA	0	0	NA	0.0022	0	0.1174	0.0109	0.0926
GMOY002689		X	0.1486	876	639.7	236.3	0.0605	0.0015	0.0249	0.0001	0	0.0041	0.1459	0.0032	0.0216	0.1123	0.0016	0.0141	0.168	0.0032	0.0188	0.0658	0.0016	0.0248	0.0001	0	0.0089	NA	0.0031	0	0.166	0.0358	0.2156
GMOY002690			0.21605	1248	949.1	298.9	0.0845	0.0037	0.0439	2.7857	0.0046	0.0017	0.2975	0.0141	0.0472	0.2883	0.0132	0.0459	0.1707	0.0105	0.0613	0.293	0.0271	0.0926	0.0739	0.0011	0.0143	0.3167	0.0022	0.0068	0.1948	0.1043	0.5357
GMOY002691		X	0.08715	513	386.6	126.4	NA	0.0026	0	0.5586	0.0052	0.0093	0.0751	0.0026	0.0345	0.0001	0	0.0422	0.1248	0.0052	0.0418	0.0513	0.0053	0.103	0.0001	0	0.0081	NA	0	0	0.0852	0.0338	0.397
GMOY002693		X	0.08337	477	336.6	140.4	0.0001	0	0.02	NA	0	0	0.0001	0	0.0369	0.1061	0.0031	0.0289	0.1044	0.003	0.0292	0.0001	0	0.074	0.2144	0.003	0.0141	0.3925	0.003	0.0077	0.1037	0.0311	0.3001
GMOY002699		X	0.11524	1494	1104.5	389.5	0.1459	0.0027	0.0185	0.0001	0	0.0165	0.06	0.0018	0.0307	0.0585	0.0018	0.0314	0.3109	0.0113	0.0363	0.0797	0.0069	0.0868	0.1612	0.0009	0.0057	0.0001	0	0.0021	0.1184	0.0395	0.3333
GMOY002700			0.05031	558	414.6	143.4	0.1046	0.0023	0.0224	0.0001	0	0.0115	0.0001	0	0.0375	0.0001	0	0.015	0.1481	0.0049	0.0331	0.103	0.0074	0.0722	0.0001	0	0.0244	0.0001	0	0.0047	0.0409	0.0175	0.4273
GMOY002706		X	0.12046	1599	1182.4	416.6	0.1318	0.0062	0.047	0.2766	0.0016	0.0056	0.1574	0.0042	0.0268	0.0001	0	0.0359	0.0513	0.0027	0.0519	0.1039	0.0094	0.0901	NA	0	0	0.3485	0.0017	0.0049	0.141	0.0506	0.3587
GMOY002709			0.06856	3234	2279.9	954.1	0.0576	0.0009	0.0153	0.037	0.0004	0.0119	0.0001	0	0.0168	0.0251	0.0004	0.0177	0.0516	0.0013	0.0258	0.0316	0.0013	0.0421	0.078	0.0004	0.0057	0.1152	0.0014	0.0118	0.086	0.0206	0.2396
GMOY002711			0.04037	4056	2982.5	1073.5	0.0407	0.0018	0.0435	0.0291	0.0003	0.0116	0.0101	0.0003	0.0335	0.0133	0.0003	0.0256	0.0318	0.0027	0.0862	0.0298	0.0023	0.0782	0.0001	0	0.0114	0.0346	0.0003	0.0097	0.052	0.0188	0.3619
GMOY002720		X	0.02857	1947	1433.7	513.3	0.0001	0	0.0186	0.0881	0.0015	0.017	0.0212	0.0007	0.0334	0.0595	0.0021	0.036	0.0499	0.0028	0.0556	0.0318	0.0022	0.0694	0.1792	0.0007	0.004	0.0496	0.0007	0.0143	0.0212	0.0111	0.5234
GMOY002721			0.03868	3096	2240.3	855.7	0.0896	0.0037	0.0408	0.0909	0.001	0.0112	0.042	0.0015	0.0349	0.0675	0.0021	0.0312	0.0689	0.0047	0.0682	0.0294	0.0036	0.1213	0.086	0.0004	0.0052	0.0001	0	0.0088	0.0288	0.0148	0.5146
GMOY002726		X	0.12312	1452	1069.3	382.7	0.0001	0	0.0126	0.0001	0	0.0025	0.2849	0.0048	0.0167	0.0724	0.0009	0.0131	0.0989	0.0009	0.0096	0.0639	0.0038	0.0594	0.0001	0	0.0024	0.0001	0	0.0083	0.1517	0.03	0.1977
GMOY002727			0.09414	1821	1356.1	464.9	0.0431	0.0026	0.0609	0.1451	0.0028	0.0194	0.0631	0.003	0.0472	0.06	0.0022	0.0372	0.0881	0.0066	0.0753	0.0801	0.0067	0.0838	0.0874	0.0016	0.0179	0.1037	0.0015	0.0142	0.1143	0.0447	0.3906
GMOY002728			0.00655	1050	757.9	292.1	0.0001	0	0.0173	NA	0	0	0.0001	0	0.0065	0.0001	0	0.0111	0.0001	0	0.0219	0.0001	0	0.0302	0.0001	0	0.0149	0.0001	0	0.0029	0.0088	0.0027	0.3003
GMOY002729			0.14555	789	592	197	0.2725	0.005	0.0185	0.1118	0.0017	0.0149	0.0264	0.0011	0.0404	0.2178	0.0698	0.3203	0.1634	0.0129	0.0792	0.0596	0.0062	0.1033	0.0001	0	0.0081	0.0933	0.0034	0.0362	0.1318	0.0649	0.4925
GMOY002730		X	0.12742	1890	1385	505	0.1211	0.005	0.041	0.0705	0.0019	0.0272	0.1213	0.0049	0.0404	0.1099	0.0047	0.0431	0.0545	0.0035	0.0647	0.26	0.0196	0.0754	0.0001	0	0.0021	NA	0.0007	0	0.1219	0.0553	0.4535
GMOY002736			0.01768	1971	1462.3	508.7	0.0001	0	0.0422	0.0001	0	0.0202	0.0226	0.0007	0.0304	0.0172	0.0007	0.0398	0.0001	0	0.0663	0.0162	0.0014	0.0849	0.2392	0.0007	0.0029	0.0502	0.0007	0.0137	0.0199	0.0111	0.5575
GMOY002739			0.08186	2049	1524.1	524.9	0.1077	0.0049	0.0453	0.0325	0.0006	0.02	0.166	0.0088	0.0529	0.109	0.002	0.0185	0.1063	0.006	0.0565	0.045	0.005	0.1119	0.0001	0	0.0087	0.0664	0.0007	0.0098	0.0779	0.0402	0.5152
GMOY002750			0.08045	585	458.3	126.7	NA	0.002	0	0.0543	0.0026	0.047	0.0921	0.0023	0.0254	0.143	0.0064	0.0451	0.2246	0.0108	0.0482	0.049	0.0117	0.2396	0.2535	0.0043	0.017	0.0001	0	0.0095	0.0647	0.0342	0.5286
GMOY002751			0.05227	663	477.4	185.6	0.0346	0.0021	0.0604	0.0001	0	0.0316	0.0001	0	0.0249	0.1622	0.0043	0.0265	0.4431	0.0152	0.0343	0.0212	0.0022	0.1027	0.0001	0	0.0122	0.0001	0	0.0049	0.0375	0.0278	0.7403
GMOY002752			0.03537	387	299.2	87.8	0.0001	0	0.0203	NA	0	0	0.0001	0	0.0225	NA	0.0034	0	0.0001	0	0.0579	0.0001	0	0.088	NA	0	0	0.0001	0	0.0225	0.0441	0.0281	0.6383
GMOY002753			0.10501	1374	1022.6	351.4	1.1702	0.0079	0.0068	0.2299	0.0026	0.0114	0.4585	0.0014	0.003	0.1879	0.0028	0.0151	0.1547	0.0039	0.0254	0.0286	0.0029	0.1006	0.0001	0	0.0036	0.0001	0	0.0054	0.09	0.0292	0.3239
GMOY002754		X	0.06756	5454	4072.5	1381.5	0.0654	0.0026	0.0394	0.0151	0.0001	0.0079	0.0578	0.0021	0.0364	0.1038	0.0026	0.0251	0.0588	0.0023	0.0397	0.0638	0.0046	0.0727	0.0001	0	0.0027	0.1271	0.001	0.0078	0.0683	0.0297	0.434
GMOY002756			0.09228	1635	1218.4	416.6	0.4068	0.0078	0.0192	0.0264	0.0004	0.0158	0.2226	0.0061	0.0275	0.1506	0.0055	0.0363	0.0897	0.0058	0.065	0.0735	0.0112	0.152	0.466	0.0035	0.0075	0.0769	0.0014	0.0187	0.0702	0.0477	0.6802
GMOY002760		X	0.01465	528	395.7	132.3	0.0001	0	0.0682	0.0001	0	0.006	0.0001	0	0.0311	0.0001	0	0.0185	0.0001	0	0.0367	0.0001	0	0.0352	0.0001	0	0.0163	NA	0	0	0.0216	0.01	0.4655
GMOY002762			0.03142	1914	1404.9	509.1	0.0177	0.0007	0.0387	0.0356	0.0007	0.0201	0.0656	0.0014	0.0218	0.0001	0	0.0374	0.0121	0.0007	0.0596	0.0191	0.0015	0.0761	0.0001	0	0.0073	0.0001	0	0.0176	0.0399	0.0197	0.4937
GMOY002765		X	0.0994	10041	7373.8	2667.2	0.1795	0.0042	0.0235	0.119	0.001	0.0086	0.0983	0.0027	0.0276	0.0836	0.002	0.0236	0.0647	0.0034	0.0532	0.0926	0.0087	0.0939	0.0991	0.0012	0.0126	0.0898	0.0013	0.0149	0.1022	0.0364	0.3566
GMOY002766			0.0001	1227	920.6	306.4	0.0001	0	0.0241	0.0001	0	0.0057	0.0001	0	0.0296	0.0001	0	0.0135	0.0001	0	0.0464	0.0001	0	0.0484	0.0001	0	0.0065	0.0001	0	0.0072	0.0001	0	0.4728
GMOY002767			0.05167	5409	4031.1	1377.9	0.0552	0.0018	0.0321	0.0415	0.0006	0.0147	0.0314	0.0008	0.0263	0.0444	0.0017	0.0379	0.0318	0.0016	0.0501	0.0836	0.006	0.0718	0.0427	0.0005	0.0116	0.1449	0.0018	0.0121	0.0483	0.0232	0.4801
GMOY002768			0.06754	1854	1397.5	456.5	0.0316	0.0017	0.0537	0.1649	0.0022	0.0131	0.0001	0	0.0214	0.0573	0.0014	0.0253	0.044	0.0022	0.0495	0.0479	0.0035	0.0731	0.4682	0.0007	0.0015	0.401	0.0022	0.0054	0.0753	0.0267	0.3547
GMOY002769	X		0.0001	228	159.2	68.8	0.0001	0	0.0793	NA	0	0	0.0001	0	0.0304	0.0001	0	0.0474	0.0001	0	0.0156	0.0001	0	0.0592	NA	0	0	NA	0	0	0.0001	0	0.3225
GMOY002770		X	0.00425	6810	4996.5	1813.5	0.0001	0	0.0381	0.0546	0.0002	0.0037	0.0076	0.0002	0.0265	0.0001	0	0.0247	0.0001	0	0.0565	0.01	0.0006	0.0604	0.0001	0	0.0068	0.0216	0.0002	0.0093	0.0035	0.0012	0.3423
GMOY002771			0.0147	3312	2421.5	890.5	0.0114	0.0004	0.0364	0.0688	0.0004	0.0061	0.0238	0.0008	0.0351	0.0287	0.0013	0.0438	0.0001	0	0.0874	0.0222	0.0012	0.0561	0.0875	0.0004	0.0047	0.0001	0	0.0129	0.0135	0.0051	0.3747
GMOY002776			0.09713	612	450.6	161.4	NA	0.0025	0	0.0001	0	0.0029	0.2361	0.0091	0.0386	0.1945	0.0068	0.0349	0.0264	0.0023	0.0854	0.125	0.0157	0.1255	0.0001	0	0.0072	0.3892	0.0022	0.0057	0.0763	0.0473	0.6196
GMOY002782			0.10878	1254	911.8	342.2	0.0126	0.001	0.0784	0.2857	0.0012	0.0041	0.1764	0.0045	0.0255	0.1402	0.0045	0.032	0.1286	0.0067	0.0522	0.1659	0.0089	0.0538	0.3764	0.0011	0.003	0.0001	0	0.0032	0.1081	0.0532	0.4918
GMOY002785			0.02436	708	522.3	185.7	0.0001	0	0.0141	0.0001	0	0.0222	0.0001	0	0.0117	0.0001	0	0.0415	0.0439	0.0019	0.0435	0.0418	0.0038	0.0911	0.0001	0	0.0067	0.0001	0	0.0049	0.0245	0.0096	0.3929
GMOY002788			0.06334	219	161.6	57.4	0.0001	0	0.012	NA	0	0	NA	0	0	0.373	0.0064	0.0171	0.3617	0.0128	0.0353	0.0001	0	0.1434	NA	0	0	NA	0	0	0.0456	0.0188	0.4135
GMOY002791			0.04235	2595	1903.2	691.8	0.0001	0	0.0302	0.0264	0.0005	0.0201	0.0483	0.0016	0.0329	0.0596	0.0016	0.0268	0.0577	0.0021	0.0369	0.0229	0.0016	0.0691	NA	0	0	0.0001	0	0.0091	0.0476	0.0225	0.4724
GMOY002792			0.04838	1065	793	272	0.0241	0.0025	0.1043	0.0493	0.0013	0.0259	0.0396	0.0025	0.0637	0.0243	0.0013	0.0525	0.0285	0.0013	0.0455	0.0329	0.0026	0.0787	0.0001	0	0.0114	NA	0.0026	0	0.0594	0.0271	0.4559
GMOY002793			0.00864	573	405.9	167.1	0.0001	0	0.0214	0.0001	0	0.0342	0.0001	0	0.0408	0.0001	0	0.0225	0.0001	0	0.0823	0.0001	0	0.0877	0.0001	0	0.0053	0.0001	0	0.019	0.0136	0.0076	0.5611
GMOY002795		X	0.03791	2130	1564.8	565.2	0.0452	0.0013	0.0285	0.0001	0	0.0125	0.0353	0.0013	0.0364	0.1099	0.0032	0.0293	0.0001	0	0.0241	0.0383	0.0032	0.0838	0.0001	0	0.0058	0.0001	0	0.0015	0.0364	0.0148	0.4075
GMOY002799		X	0.0001	492	358.2	133.8	0.0001	0	0.0101	0.0001	0	0.0039	NA	0	0	0.0001	0	0.0155	0.0001	0	0.0192	0.0001	0	0.0676	NA	0	0	NA	0	0	0.0001	0	0.1789
GMOY002800		X	0.00612	234	198.9	35.1	5	0.776	0.0154	0.0001	0	0.0293	NA	0	0	NA	0.6462	NA	NA	0	0	NA	0	0	NA	0.7855	0.0008	NA	0.0041	NA	NA	0.0042	NA
GMOY002802		X	0.03853	921	691.5	229.5	0.0001	0	0.0405	0.0001	0	0.0281	0.0001	0	0.0177	0.0001	0	0.0338	0.0755	0.0044	0.0582	0.0249	0.0014	0.0582	0.0999	0.0015	0.0145	0.0001	0	0.0042	0.0459	0.0175	0.3808
GMOY002806			0.06254	1662	1244.5	417.5	0.052	0.0016	0.0313	0.0873	0.0023	0.0267	0.0945	0.0033	0.0347	0.0001	0	0.025	0.0276	0.0017	0.0633	0.0732	0.0075	0.1027	0.0821	0.0008	0.0099	0.0001	0	0.0144	0.0672	0.036	0.5349
GMOY002812			0.10764	1125	844.4	280.6	0.0742	0.0034	0.0456	0.1854	0.0016	0.0088	0.1035	0.0036	0.0344	0.0359	0.0024	0.0666	0.0806	0.0044	0.055	0.1401	0.0096	0.0686	0.12	0.0024	0.0196	0.8865	0.0036	0.004	0.1123	0.0501	0.4462
GMOY002813			0.10087	846	620.6	225.4	0.5253	0.0035	0.0067	0.0001	0	0.0143	0.3057	0.0081	0.0264	0.0431	0.0037	0.0857	0.1267	0.003	0.024	0.0375	0.0035	0.0919	0.0001	0	0.0041	0.0924	0.0017	0.0182	0.1096	0.0588	0.5363
GMOY002814			0.03673	615	429.9	185.1	NA	0	0	NA	0.0002	0	0.0001	0	0.033	0.0001	0	0.0377	NA	0.0572	NA	0.0476	0.0048	0.101	0.0001	0	0.0015	0.0001	0	0.0242	NA	0.0815	NA
GMOY002816		X	0.09361	10641	7799.5	2841.5	0.0726	0.0028	0.0385	0.064	0.0013	0.0205	0.1285	0.003	0.0235	0.0602	0.0013	0.0212	0.1252	0.0051	0.0407	0.1277	0.0099	0.0777	0.0751	0.0013	0.0175	0.0646	0.0009	0.014	0.089	0.0399	0.4481
GMOY002817		X	0.16215	5163	3875.2	1287.8	0.3056	0.0143	0.0469	0.6505	0.0045	0.0069	0.1321	0.005	0.0376	0.0975	0.0032	0.033	0.2126	0.0089	0.0418	0.1065	0.0104	0.0974	0.0308	0.0003	0.009	0.1352	0.0024	0.0174	0.1563	0.0807	0.5163
GMOY002818			0.03227	681	520.2	160.8	NA	0.0058	0	0.0001	0	0.0289	0.0001	0	0.0433	0.0001	0	0.0231	0.0418	0.0019	0.0462	0.0416	0.0019	0.0453	NA	0.0019	0	0.0001	0	0.007	0.0165	0.0058	0.3544
GMOY002819		X	0.02134	3849	2944.4	904.6	0.0183	0.0007	0.0374	0.0238	0.0003	0.0143	0.0122	0.0003	0.0279	0.0001	0	0.0121	0.0094	0.0003	0.0362	0.006	0.0007	0.1129	0.0534	0.0003	0.0063	0.0001	0	0.0172	0.0279	0.0132	0.4739
GMOY002820		X	0.0361	8481	6473.6	2007.4	0.0545	0.0025	0.0453	0.0634	0.0009	0.0139	0.0348	0.0011	0.0314	0.0543	0.0012	0.023	0.07	0.0034	0.048	0.0263	0.0024	0.0928	0.0673	0.0006	0.0091	0.0495	0.0005	0.0097	0.0299	0.0147	0.4925
GMOY002821			0.09782	612	462.6	149.4	0.1756	0.0092	0.0523	NA	0.0043	0	0.1656	0.0044	0.0268	0.2012	0.002	0.01	0.0826	0.0067	0.0809	0.0434	0.0042	0.097	0.0686	0.0027	0.0392	0.2775	0.0037	0.0135	0.0826	0.0443	0.5362
GMOY002824			0.03255	1452	1004.3	447.7	0.2456	0.002	0.0081	0.0001	0	0.0109	0.0474	0.001	0.0212	0.0225	0.001	0.0448	0.0119	0.001	0.0846	0.0485	0.003	0.0625	0.0001	0	0.003	0.0001	0	0.0155	0.0327	0.01	0.3071
GMOY002825		X	0.11114	429	344.7	84.3	1.8859	0.0143	0.0076	0.0001	0	0.0445	0.0001	0	0.0184	0.0001	0	0.0512	0.1352	0.0087	0.0641	0.128	0.0246	0.1921	NA	0	0	0.0001	0	0.013	0.1024	0.0569	0.5557
GMOY002829			0.19777	498	387.2	110.8	0.2495	0.0114	0.0459	0.0001	0	0.029	0.6862	0.0129	0.0188	0.1786	0.0083	0.0465	0.1774	0.0083	0.047	0.2043	0.0151	0.0742	0.6147	0.0054	0.0088	0.6277	0.0054	0.0087	0.1661	0.1013	0.6098
GMOY002836			0.04841	1017	751.5	265.5	0.0531	0.004	0.0763	0.0001	0	0.0043	0.0617	0.0041	0.0657	0.0173	0.0014	0.0782	0.1143	0.004	0.0353	0.0952	0.0081	0.0855	0.0001	0	0.0035	0.0001	0	0.0166	0.04	0.0218	0.5465
GMOY002841		X	0.11093	3573	2707.2	865.8	0.1314	0.0064	0.0489	0.1171	0.0015	0.0132	0.0729	0.0022	0.0307	0.1671	0.0052	0.0314	0.1308	0.0071	0.0542	0.0967	0.0095	0.0986	0.1131	0.0015	0.0131	1.1392	0.0109	0.0096	0.0853	0.06	0.7037
GMOY002842			0.05704	471	392.8	78.2	0.0552	0.0049	0.0894	0.0001	0	0.0083	NA	0	0	0.0001	0	0.015	0.0294	0.0025	0.0859	0.0792	0.005	0.0636	NA	0	0	0.0001	0	0.0452	0.0694	0.0367	0.5289
GMOY002843			0.15446	1149	890.5	258.5	0.1151	0.01	0.087	0.0001	0	0.0234	0.1303	0.0062	0.0473	0.0709	0.0028	0.0398	0.3513	0.013	0.037	0.2136	0.0205	0.0959	0.1337	0.0022	0.0168	0.2691	0.0023	0.0084	0.1505	0.0684	0.4544
GMOY002845			0.06921	621	470.3	150.7	0.1822	0.0066	0.0363	NA	0.0022	0	0.0001	0	0.0212	NA	0	0	0.0326	0.0022	0.0666	0.1201	0.0044	0.0368	0.0001	0	0.0071	0.0001	0	0.0067	0.0585	0.0198	0.3391
GMOY002846			0.16816	876	656.6	219.4	0.1126	0.0033	0.0293	0.1081	0.0015	0.014	0.0001	0	0.0294	0.2918	0.003	0.0103	0.8497	0.0138	0.0162	0.2449	0.0136	0.0557	0.0001	0	0.0095	0.3188	0.0015	0.0047	0.1403	0.056	0.3993
GMOY002848		X	0.03334	372	267	105	NA	0	0	NA	0	0	0.0001	0	0.0295	0.1971	0.0038	0.0194	0.0001	0	0.0397	0.1279	0.0038	0.0299	0.0001	0	0.0099	0.0001	0	0.0096	0.026	0.0115	0.443
GMOY002849		X	0.00236	1200	899.3	300.7	0.0001	0	0.0676	0.0001	0	0.002	0.0001	0	0.0216	0.0001	0	0.0183	0.0001	0	0.0482	0.0001	0	0.0814	NA	0	0	0.0001	0	0.007	0.0049	0.0011	0.2233
GMOY002851			0.16625	1230	929.9	300.1	0.0965	0.0083	0.0857	0.2347	0.0057	0.0245	0.2035	0.0078	0.0382	0.2763	0.0067	0.0241	0.2154	0.0142	0.0658	0.2395	0.0131	0.0546	0.3741	0.0011	0.0029	0.4449	0.0033	0.0073	0.1375	0.0686	0.4988
GMOY002852			0.05443	888	665.8	222.2	0.1177	0.003	0.0256	0.0001	0	0.0156	0.3276	0.003	0.0092	0.0001	0	0.0243	0.0001	0	0.033	0.0286	0.003	0.1044	NA	0	0	NA	0	0	0.0623	0.0209	0.3355
GMOY002853			0.17387	375	277.7	97.3	0.3585	0.0147	0.0411	0.0001	0	0.0105	0.1071	0.0036	0.0335	0.0001	0	0.0316	0.9044	0.0108	0.0119	0.204	0.0183	0.0895	NA	0.0109	0	NA	0.0036	0	0.1006	0.0586	0.5822
GMOY002854			0.00634	1005	723.2	281.8	0.0001	0	0.0562	NA	0	0	0.0001	0	0.0365	0.0001	0	0.0193	0.0001	0	0.0658	0.0001	0	0.0872	NA	0	0	NA	0	0	0.0108	0.0042	0.3855
GMOY002855			0.03278	3681	2806	875	0.0104	0.0004	0.0396	0.0243	0.0004	0.0148	0.013	0.0004	0.0338	0.1043	0.0017	0.0165	0.0195	0.0006	0.0329	0.0357	0.0025	0.0711	0.0622	0.0008	0.0121	0.0675	0.0007	0.0107	0.0329	0.0132	0.4016
GMOY002857		X	0.06147	411	310.3	100.7	0.0001	0	0.0715	0.0001	0	0.0131	NA	0	0	0.0812	0.0033	0.0405	0.1278	0.0167	0.1309	0.7767	0.013	0.0167	NA	0	0	0.0001	0	0.0105	0.0271	0.0129	0.4752
GMOY002861			0.06986	726	548.4	177.6	0.0001	0	0.0342	NA	0	0	0.3083	0.0055	0.0179	0.0001	0	0.0179	0.3016	0.0055	0.0182	0.0001	0	0.0608	NA	0	0	NA	0	0	0.068	0.0184	0.2702
GMOY002863			0.04874	2646	1922.9	723.1	0.093	0.0029	0.0315	0.0001	0	0.0035	0.1055	0.0023	0.0221	0.0658	0.0013	0.0204	0.0646	0.0019	0.0289	0.0315	0.0026	0.0822	NA	0	0.0004	0.0338	0.0005	0.0155	0.0445	0.02	0.4489
GMOY002867			0.04884	1260	933.9	326.1	0.0188	0.0013	0.0697	0.0001	0	0.0144	0.0839	0.0023	0.0274	0.0934	0.0031	0.0328	0.2664	0.0063	0.0236	0.0251	0.0021	0.0832	0.0365	0.0011	0.0296	0.0001	0	0.0033	0.044	0.0242	0.5515
GMOY002869		X	0.03281	2970	2259	711	0.0285	0.0009	0.0313	0.0531	0.0009	0.0171	0.0392	0.0013	0.0341	0.0629	0.0013	0.0212	0.0695	0.0027	0.0384	0.0228	0.0014	0.0595	0.0001	0	0.0078	0.0001	0	0.0086	0.0285	0.0093	0.3252
GMOY002871		X	0.05731	528	401.9	126.1	0.0001	0	0.0784	0.0001	0	0.0057	0.0001	0	0.0477	0.1728	0.005	0.0287	0.145	0.01	0.0687	0.1901	0.0124	0.0651	0.0001	0	0.0284	NA	0.0024	0	0.0394	0.0326	0.8267
GMOY002873			0.10012	948	719.8	228.2	0.9268	0.0072	0.0077	NA	0.0043	0	0.1394	0.0071	0.051	0.1937	0.0043	0.0222	0.6784	0.0157	0.0232	0.0526	0.0042	0.0799	0.0001	0	0.0091	0.0001	0	0.0043	0.0488	0.0288	0.59
GMOY002874			0.05854	1788	1347.1	440.9	0.0261	0.0007	0.027	0.2547	0.0007	0.0026	0.0001	0	0.0095	0.0001	0	0.0163	0.1739	0.0032	0.0183	0.0527	0.0024	0.0454	NA	0.0008	0	NA	0	0	0.0557	0.0145	0.2607
GMOY002876			0.03333	3957	2936	1021	0.0195	0.0003	0.0172	0.0001	0	0.0016	0.011	0.0003	0.0313	0.011	0.0003	0.0313	0.0001	0	0.0404	0.0457	0.0031	0.0683	0.056	0.0003	0.0061	0.0001	0	0.0071	0.0398	0.0153	0.3835
GMOY002881		X	0.08397	2583	1910.9	672.1	0.1592	0.004	0.0253	0.2284	0.0018	0.0079	0.0952	0.002	0.0212	0.0449	0.0017	0.0384	0.0145	0.0008	0.0562	0.1488	0.0069	0.0463	0.0001	0	0.0064	0.1004	0.0011	0.0106	0.0824	0.0315	0.3825
GMOY002883			0.08144	648	484.2	163.8	0.1327	0.004	0.0304	NA	0	0	0.0603	0.002	0.0339	0.0686	0.0042	0.0605	0.2313	0.0062	0.0269	0.1272	0.0127	0.0995	NA	0.0021	0	NA	0	0	0.0564	0.0324	0.5748
GMOY002884			0.22118	585	454.7	130.3	0.186	0.1314	0.7064	0.6504	0.0132	0.0203	0.4292	0.022	0.0513	0.0832	0.0025	0.03	0.3933	0.0351	0.0892	0.1305	0.0773	0.5924	NA	0	0	0.8196	0.0068	0.0083	0.2401	0.0842	0.3505
GMOY002887		X	0.07379	963	695.9	267.1	0.2103	0.0069	0.0328	0.413	0.0044	0.0106	0.0001	0	0.024	0.1267	0.0029	0.0232	0.0001	0	0.0329	0.0728	0.0034	0.0473	0.0001	0	0.0037	0.0001	0	0.0119	0.0616	0.0221	0.3589
GMOY002889			0.14943	783	589.3	193.7	0.0298	0.0023	0.0762	0.0829	0.0017	0.0205	0.1374	0.0036	0.0263	0.0518	0.0031	0.0603	0.4062	0.0238	0.0586	0.0825	0.0065	0.0786	0.2186	0.0037	0.0167	0.0001	0	0.0215	0.1771	0.091	0.5141
GMOY002892			0.13569	828	603.3	224.7	0.2398	0.0084	0.0351	0.2439	0.0032	0.0133	0.1514	0.0084	0.0553	0.1778	0.005	0.0282	0.3057	0.0185	0.0605	0.0714	0.0034	0.0473	0.0001	0	0.0092	0.0698	0.0017	0.024	0.1091	0.0628	0.5759
GMOY002894		X	0.09357	390	290.7	99.3	0.1943	0.0096	0.0494	0.0001	0	0.011	0.0001	0	0.0308	0.0001	0	0.0651	0.1155	0.0036	0.0309	0.1075	0.0123	0.1142	NA	0	0	NA	0	0	0.1022	0.0378	0.3702
GMOY002895			0.77443	231	169.6	61.4	0.4628	0.0287	0.0619	NA	0.0172	0	NA	0.0181	0	0.5323	0.0183	0.0343	0.5177	0.0387	0.0747	2.2101	0.0698	0.0316	NA	0.006	0	0.7352	0.0124	0.0168	0.581	0.2187	0.3765
GMOY002898		X	0.09443	1299	931.3	367.7	0.0001	0	0.0125	0.0001	0	0.0024	0.334	0.0033	0.0098	0.1966	0.0044	0.0223	0.0278	0.0011	0.0395	0.1051	0.0033	0.0312	0.0001	0	0.0086	0.3953	0.0011	0.0028	0.0909	0.0268	0.2945
GMOY002899		X	0.1137	2187	1644.9	542.1	0.0821	0.0037	0.0448	0.1523	0.0008	0.0054	0.0321	0.0012	0.0362	0.1068	0.003	0.0278	0.0806	0.0025	0.0308	0.1089	0.0088	0.0811	0.0001	0	0.0089	0.1097	0.0006	0.0057	0.1347	0.0653	0.4847
GMOY002900		X	0.10878	9810	7269.2	2540.8	0.0896	0.0034	0.0377	0.1494	0.001	0.0069	0.1411	0.0038	0.0271	0.1093	0.0036	0.0328	0.1026	0.0052	0.0507	0.0943	0.0099	0.1046	0.257	0.0014	0.0055	0.0965	0.001	0.0102	0.1104	0.051	0.4623
GMOY002902			0.04208	1557	1151.7	405.3	0.0413	0.0017	0.0423	0.0001	0	0.0143	0.0379	0.0017	0.0455	0.0348	0.0009	0.0248	0.0001	0	0.0586	0.0465	0.0026	0.0558	NA	0.0017	0	0.1107	0.0009	0.008	0.0442	0.0236	0.5344
GMOY002903		X	0.04979	666	502.8	163.2	NA	0	0	0.0001	0	0.0176	0.0637	0.004	0.0626	0.0412	0.002	0.0484	0.1226	0.006	0.0491	0.0555	0.006	0.1085	0.0001	0	0.0064	NA	0	0	0.0435	0.028	0.6446
GMOY002904			0.1597	1113	798.4	314.6	0.2056	0.0058	0.0283	0.1171	0.0013	0.0109	0.0341	0.0013	0.0371	0.0392	0.0013	0.0323	0.1905	0.0093	0.0486	0.2721	0.0167	0.0613	NA	0.0013	0	0.0001	0	0.0034	0.1565	0.0519	0.3317
GMOY002905			0.12488	1662	1257.8	404.2	0.2648	0.0072	0.0273	0.0001	0	0.0105	0.2259	0.0105	0.0467	0.0309	0.0017	0.0552	0.1274	0.0041	0.0325	0.1168	0.0096	0.0825	0.0001	0	0.0151	0.1302	0.0024	0.0184	0.1262	0.0697	0.5524
GMOY002906			0.13012	2805	2106.2	698.8	0.1458	0.0055	0.0377	0.1163	0.0006	0.0051	0.156	0.0058	0.0373	0.1855	0.0043	0.0234	0.2418	0.0125	0.0517	0.1902	0.0131	0.0689	0.1978	0.0024	0.0123	0.0663	0.0005	0.007	0.0985	0.0566	0.5747
GMOY002908			0.07662	222	171.7	50.3	0.0001	0	0.0138	0.0001	0	0.0242	0.1269	0.0058	0.0455	NA	0.0057	0	0.2534	0.0057	0.0225	0.3288	0.0113	0.0343	NA	0	0	NA	0	0	0.0272	0.0114	0.4187
GMOY002913			0.02878	1446	1060.9	385.1	0.0232	0.0014	0.0611	0.0001	0	0.0142	0.0001	0	0.0274	0.0653	0.0028	0.0435	0.0617	0.0028	0.046	0.0153	0.0014	0.0935	0.0001	0	0.0097	0.035	0.0009	0.0271	0.0284	0.0184	0.6474
GMOY002914			0.04307	3498	2585.1	912.9	0.0001	0	0.0388	0.0001	0	0.0069	0.0125	0.0004	0.0313	0.0281	0.0008	0.0277	0.0352	0.0012	0.0331	0.0365	0.0035	0.096	0.0001	0	0.0053	0.0232	0.0004	0.0168	0.0541	0.0288	0.5316
GMOY002915			0.29778	1722	1306.5	415.5	0.1054	0.0048	0.0457	0.3524	0.0031	0.0087	0.1322	0.0062	0.0468	0.4781	0.0134	0.0281	0.4758	0.0206	0.0433	0.354	0.0224	0.0634	0.118	0.0015	0.0129	0.0611	0.0008	0.0127	0.3206	0.16	0.4991
GMOY002917			0.1055	1428	1090.2	337.8	0.0459	0.0025	0.0549	0.1081	0.0026	0.0236	0.2441	0.0046	0.0187	0.141	0.0048	0.0339	0.1339	0.005	0.0375	0.1164	0.0078	0.0666	0.0001	0	0.0031	0.0001	0	0.006	0.1009	0.037	0.3665
GMOY002920			0.05756	1089	788.9	300.1	0.0311	0.0015	0.0485	0.1586	0.0038	0.024	0.1159	0.0015	0.0131	0.0953	0.0037	0.0388	0.192	0.0037	0.0194	0.0231	0.0014	0.0596	0.0001	0	0.0085	0.2645	0.0013	0.0049	0.0432	0.0158	0.3658
GMOY002923		X	0.0878	2166	1628.6	537.4	0.2407	0.0039	0.0164	0.1424	0.0019	0.013	0.1068	0.0031	0.0288	0.0869	0.0025	0.0283	0.1895	0.0049	0.0261	0.0849	0.0068	0.08	0.0001	0	0.002	0.0001	0	0.0038	0.0668	0.0206	0.3087
GMOY002928			0.05699	285	209.8	75.2	0.5184	0.0143	0.0276	NA	0	0	0.0001	0	0.0142	0.3343	0.0048	0.0143	0.0001	0	0.0596	NA	0.0053	0	NA	0	0	0.0001	0	0.029	0.0001	0	0.284
GMOY002929		X	0.10521	3189	2358.1	830.9	0.1302	0.0045	0.0344	0.0359	0.0004	0.011	0.0783	0.0026	0.0328	0.1755	0.0047	0.027	0.1889	0.0069	0.0365	0.0858	0.0079	0.0917	0.0681	0.0004	0.0063	0.291	0.0022	0.0074	0.0944	0.0385	0.4075
GMOY002930			0.12134	3363	2493.9	869.1	0.0678	0.0028	0.0419	0.102	0.001	0.0095	0.1246	0.0032	0.0261	0.1266	0.0028	0.0224	0.1305	0.0051	0.0394	0.1619	0.0081	0.0502	0.0607	0.0008	0.0132	0.6614	0.0016	0.0025	0.1191	0.042	0.3522
GMOY002935			0.09994	1719	1271.6	447.4	0.2597	0.0042	0.0162	0.0001	0	0.0077	0.0688	0.0016	0.0231	0.2689	0.0033	0.0122	0.105	0.0039	0.0369	0.0871	0.0048	0.055	0.226	0.0016	0.007	0.0001	0	0.0069	0.0883	0.0257	0.2914
GMOY002936		X	0.03769	654	493.1	160.9	0.2459	0.006	0.0243	0.0001	0	0.0147	0.1397	0.004	0.0289	0.0856	0.004	0.0472	0.0001	0	0.085	0.0261	0.0027	0.1022	0.0001	0	0.012	0.0001	0	0.0078	0.0305	0.0201	0.658
GMOY002937			0.0974	1497	1112.2	384.8	0.0859	0.0046	0.053	0.0301	0.0009	0.0304	0.0832	0.0027	0.033	0.1277	0.0027	0.0215	0.0518	0.0028	0.0531	0.1352	0.0111	0.0823	0.0466	0.0009	0.0194	0.1901	0.0009	0.0048	0.1049	0.0434	0.4135
GMOY002940			0.05855	1617	1210.5	406.5	0.1999	0.0034	0.0168	0.0001	0	0.0042	0.1084	0.0008	0.0077	0.0001	0	0.0155	0.1281	0.0041	0.0324	0.0202	0.0008	0.0391	0.1184	0.0008	0.007	0.0496	0.0008	0.0166	0.0511	0.0211	0.4135
GMOY002941		X	0.05589	2766	2064.9	701.1	0.0206	0.0005	0.0246	0.1121	0.0005	0.0044	0.097	0.003	0.0309	0.0001	0	0.042	0.062	0.0045	0.072	0.0564	0.0058	0.1024	0.1578	0.0031	0.0195	0.0633	0.001	0.0154	0.0541	0.0286	0.5294
GMOY002946			0.07055	1839	1359.1	479.9	0.1265	0.0056	0.0439	0.2057	0.0028	0.0134	0.0501	0.0014	0.0277	0.1877	0.004	0.0211	0.0782	0.0036	0.0458	0.063	0.0038	0.0609	0.1744	0.0008	0.0044	0.1657	0.0007	0.0043	0.0548	0.0295	0.5388
GMOY002949			0.10383	2139	1587.4	551.6	0.0974	0.0033	0.0337	0.1866	0.0021	0.0111	0.1473	0.0055	0.0375	0.1162	0.0053	0.0459	0.1171	0.0071	0.061	0.0724	0.0061	0.0841	0.0001	0	0.02	NA	0.0019	0.0006	0.1011	0.0467	0.4623
GMOY002952		X	0.17852	1560	1174.5	385.5	0.5173	0.0077	0.0149	0.3982	0.0057	0.0144	0.4667	0.0065	0.0138	0.2372	0.01	0.0422	0.1372	0.006	0.0437	0.2158	0.0282	0.1305	0.6209	0.0052	0.0084	0.1075	0.0009	0.0082	0.1249	0.0814	0.6519
GMOY002955			0.07972	1002	729.2	272.8	0.0001	0	0.0159	0.0001	0	0.0196	0.0001	0	0.0116	0.0001	0	0.0119	0.0338	0.0014	0.0408	0.047	0.0014	0.0292	NA	0	0	0.0001	0	0.0039	0.1131	0.0297	0.2626
GMOY002956			0.09624	1137	800.9	336.1	0.0756	0.001	0.0132	0.0001	0	0.013	0.0803	0.002	0.0246	0.1462	0.003	0.0207	0.0805	0.003	0.0378	0.0871	0.0086	0.0992	NA	0	0	0.1352	0.0025	0.0188	0.1013	0.0416	0.4105
GMOY002958			0.24059	975	693.7	281.3	0.1408	0.0021	0.0146	0.6502	0.0077	0.0118	0.1456	0.0041	0.0284	0.3831	0.0032	0.0082	0.4063	0.0172	0.0423	0.1974	0.0165	0.0834	0.0001	0	0.008	NA	0.0015	0	0.2259	0.1337	0.5919
GMOY002960			0.14244	426	318.6	107.4	0.0944	0.0032	0.034	0.0001	0	0.0102	0.0001	0	0.0453	0.5453	0.0129	0.0236	0.1137	0.0064	0.0561	0.2886	0.0064	0.0221	NA	0	0	0.0001	0	0.0096	0.142	0.0434	0.3056
GMOY002966			0.06888	1107	828.9	278.1	0.4479	0.0089	0.0199	0.1224	0.0012	0.0101	0.0283	0.0012	0.0441	0.0699	0.0025	0.0352	0.0573	0.0025	0.0433	0.0305	0.0037	0.12	0.0001	0	0.0194	0.0001	0	0.0024	0.0684	0.0488	0.714
GMOY002968			0.02971	2763	2026.2	736.8	0.0559	0.0023	0.0407	0.1038	0.0009	0.0084	0.0001	0	0.0354	0.0614	0.001	0.0163	0.0352	0.0016	0.0461	0.0372	0.0012	0.0315	0.071	0.0005	0.007	0.0001	0	0.01	0.0243	0.0074	0.306
GMOY002969			0.16743	3510	2620.7	889.3	0.1281	0.0054	0.0422	0.1092	0.0022	0.0198	0.1819	0.0054	0.0297	0.1992	0.0046	0.0233	0.1358	0.0083	0.0615	0.1607	0.0125	0.0777	NA	0.0012	0	0.0649	0.0004	0.0059	0.1778	0.0959	0.5395
GMOY002970			0.14928	456	345.3	110.7	0.2164	0.0111	0.0512	0.2894	0.003	0.0105	0.7245	0.0058	0.0079	0.1758	0.0058	0.0328	0.2852	0.0115	0.0404	0.3157	0.0243	0.077	0.0001	0	0.0181	0.0001	0	0.0218	0.1009	0.0761	0.7547
GMOY002972			0.10705	471	352.5	118.5	0.2166	0.0032	0.0149	0.1625	0.005	0.0306	0.1823	0.008	0.0441	0.0689	0.0063	0.0917	0.2344	0.0144	0.0616	0.0983	0.0098	0.0994	NA	0	0	NA	0	0	0.0741	0.0269	0.3638
GMOY002974		X	0.00755	531	413.6	117.4	NA	0	0	0.0001	0	0.0394	0.0001	0	0.0759	0.0001	0	0.0698	0.0485	0.0049	0.1018	0.0001	0	0.1432	0.0001	0	0.0073	0.0001	0	0.0206	0.0047	0.0024	0.4971
GMOY002975			0.0403	1812	1388.9	423.1	0.0829	0.0037	0.0448	0.0384	0.0015	0.0379	0.0989	0.0066	0.0669	0.0412	0.0022	0.0537	0.0925	0.0044	0.0479	0.0146	0.0014	0.0949	0.1008	0.0007	0.0072	0.0001	0	0.013	0.0309	0.0226	0.7318
GMOY002984			0.08029	5139	3829.4	1309.6	0.0849	0.0025	0.0291	0.0531	0.0007	0.0126	0.0739	0.0021	0.0285	0.1087	0.0034	0.0316	0.0536	0.003	0.0562	0.0987	0.0063	0.0641	0.0309	0.0003	0.0096	0.1224	0.0008	0.0062	0.0805	0.0364	0.4526
GMOY002985			0.08609	2418	1737	681	0.0339	0.0005	0.0143	0.098	0.0015	0.0157	0.1375	0.0026	0.0189	0.0584	0.0014	0.0247	0.0905	0.0046	0.0504	0.1726	0.0093	0.0539	0.3701	0.0011	0.0031	0.0001	0	0.0061	0.0732	0.0319	0.4357
GMOY002988		X	0.12483	666	491.1	174.9	0.0256	0.0023	0.0879	0.0001	0	0.0242	0.0713	0.0041	0.0574	0.2414	0.0061	0.0254	0.3655	0.0123	0.0337	0.1366	0.0039	0.0287	0.2216	0.002	0.0091	0.1132	0.004	0.0357	0.1332	0.0587	0.4407
GMOY002989			0.0001	213	151.3	61.7	0.0001	0	0.009	0.0001	0	0.0168	0.0001	0	0.0161	0.0001	0	0.0334	0.0001	0	0.0165	0.0001	0	0.0414	0.0001	0	0.0164	NA	0	0	0.0001	0	0.3805
GMOY002991			0.0647	351	265.6	85.4	0.0331	0.0051	0.1554	0.5005	0.0115	0.023	0.0001	0	0.0357	0.0001	0	0.0868	0.1972	0.0119	0.0603	0.1433	0.0069	0.048	0.0001	0	0.0124	NA	0.0039	0	0.0398	0.0263	0.6605
GMOY002993			0.09752	1455	1136.3	318.7	0.1163	0.0056	0.0486	0.1653	0.0057	0.0347	0.024	0.001	0.0403	0.2758	0.0212	0.0769	0.0711	0.0087	0.1219	0.1224	0.0159	0.1303	0.0498	0.0009	0.0177	0.1371	0.0036	0.0261	NA	0.0791	NA
GMOY002994			0.09084	1512	1138.2	373.8	0.1706	0.0048	0.028	0.0967	0.0018	0.0183	0.0309	0.0012	0.0375	0.3018	0.013	0.0431	0.0577	0.0055	0.0952	0.0737	0.0069	0.0943	0.0001	0	0.0187	0.0001	0	0.0194	0.0894	0.0653	0.73
GMOY002999			0.03131	3159	2281.7	877.3	0.0294	0.0009	0.0298	0.0001	0	0.0106	0.0522	0.0009	0.0169	0.0001	0	0.0181	0.0109	0.0004	0.0403	0.0172	0.0009	0.051	0.1344	0.0004	0.0033	0.0001	0	0.009	0.0384	0.012	0.3114
GMOY003000			0.05705	1452	1051.3	400.7	NA	0.0019	0	0.0001	0	0.0057	0.0712	0.0029	0.0406	0.0317	0.001	0.0303	0.0626	0.0185	0.2961	0.0742	0.0088	0.1181	0.0001	0	0.0047	0.086	0.001	0.0112	0.0447	0.0198	0.4437
GMOY003002			0.06494	1047	791.9	255.1	0.0242	0.0025	0.1038	0.0001	0	0.0207	0.1748	0.0051	0.029	0.0417	0.0025	0.0608	0.1113	0.0063	0.0568	0.0719	0.0038	0.0529	0.5938	0.0063	0.0106	0.0001	0	0.019	0.0547	0.0245	0.4475
GMOY003009			0.09034	195	149.3	45.7	NA	0	0	0.0001	0	0.0446	0.2731	0.0067	0.0247	0.7	0.0552	0.0788	0.0001	0	0.0523	0.0001	0	0.0513	0.0001	0	0.048	NA	0	0	0.0178	0.0066	0.3709
GMOY003010			0.17872	1068	804.7	263.3	NA	0.0027	0	1.298	0.0036	0.0027	0.3217	0.0134	0.0415	0.6431	0.0218	0.034	0.3912	0.0197	0.0503	0.1452	0.0167	0.1147	0.0001	0	0.0079	NA	0	0	0.1021	0.073	0.715
GMOY003014			0.05756	1374	993.1	380.9	1.3171	0.003	0.0023	0.0893	0.0018	0.0196	0.2453	0.0041	0.0166	0.0899	0.002	0.0228	0.0418	0.0023	0.0553	0.0424	0.0033	0.0783	0.0001	0	0.0224	NA	0	0	0.0459	0.0194	0.4216
GMOY003015			0.07411	1416	1081.8	334.2	0.0001	0	0.0063	0.0001	0	0.0302	0.0001	0	0.0317	0.0148	0.0009	0.0616	0.1094	0.0064	0.0582	0.0969	0.0083	0.0853	0.1525	0.0009	0.006	0.1363	0.0009	0.0067	0.0855	0.0406	0.4744
GMOY003016			0.07114	3105	2308.3	796.7	0.0942	0.0017	0.0176	0.0461	0.0013	0.0286	0.1143	0.0038	0.0331	0.0186	0.0006	0.0309	0.0623	0.0033	0.0523	0.0722	0.0044	0.0603	0.0802	0.0005	0.0068	0.0554	0.0008	0.0145	0.0743	0.0289	0.3893
GMOY003017			0.07984	1287	969	318	0.0282	0.0009	0.0306	0.6246	0.0021	0.0034	0.1713	0.0041	0.0241	0.0647	0.0022	0.0342	0.0837	0.0062	0.0744	0.1675	0.0118	0.0705	0.1541	0.0011	0.0072	0.2009	0.0031	0.0152	0.053	0.0253	0.4771
GMOY003019			0.11993	2844	2154.4	689.6	0.0551	0.0028	0.0502	0.11	0.0019	0.0177	0.1579	0.0042	0.0266	0.1002	0.0041	0.0412	0.1226	0.0067	0.0547	0.1422	0.0068	0.048	0.074	0.0005	0.0062	NA	0	0	0.1275	0.0479	0.3756
GMOY003026		X	0.03032	4548	3322.3	1225.7	0.0468	0.0009	0.0196	0.0649	0.0009	0.0142	0.0001	0	0.0198	0.0001	0	0.0221	0.0208	0.0006	0.0294	0.0192	0.0012	0.064	0.0512	0.0003	0.006	0.0372	0.0003	0.0083	0.0339	0.0123	0.3626
GMOY003029		X	0.0001	381	271.4	109.6	0.0001	0	0.0157	0.0001	0	0.0095	NA	0	0	NA	0	0	0.0001	0	0.0202	0.0001	0	0.0462	NA	0	0	0.0001	0	0.0098	0.0001	0	0.1758
GMOY003030	X		0.43611	798	606.5	191.5	0.4034	0.0043	0.0107	0.1741	0.0039	0.0222	0.5753	0.0206	0.0358	0.3231	0.0211	0.0653	1.389	0.0106	0.0076	0.4101	0.0426	0.104	0.6746	0.0034	0.005	0.5902	0.0034	0.0057	0.4389	0.1705	0.3884
GMOY003032			0.08132	345	255.4	89.6	0.1211	0.0076	0.0624	0.0001	0	0.0202	0.0001	0	0.0183	0.092	0.004	0.0432	0.0656	0.004	0.0606	0.2439	0.0174	0.0712	0.1702	0.0041	0.0238	0.0001	0	0.0242	0.0633	0.0458	0.7233
GMOY003034			0.29913	237	177.9	59.1	5	0.019	0.0033	0.6024	0.0114	0.0189	0.5513	0.0095	0.0173	NA	0.0254	0	0.0777	0.0076	0.098	0.1211	0.0084	0.0695	NA	0	0	0.0001	0	0.0176	0.2295	0.0793	0.3454
GMOY003035			0.06684	1419	1096	323	0.0456	0.0038	0.0836	0.0575	0.0023	0.0407	0.1121	0.0028	0.0249	0.0316	0.0019	0.0608	0.0695	0.0091	0.1316	0.048	0.006	0.1248	0.235	0.0018	0.0078	0.1596	0.0019	0.0118	0.0728	0.0398	0.547
GMOY003036			0.20165	684	484.4	199.6	0.298	0.0085	0.0284	0.1018	0.002	0.0197	0.1966	0.0041	0.0209	0.1658	0.0043	0.0261	0.1412	0.0085	0.0604	0.1916	0.0087	0.0453	NA	0	0	0.2019	0.0021	0.0104	0.2228	0.0543	0.2437
GMOY003037			0.00566	1305	955.1	349.9	0.0001	0	0.018	0.0001	0	0.0141	0.0299	0.0011	0.0354	0.0001	0	0.0381	0.0201	0.0011	0.0526	0.0001	0	0.0811	0.0001	0	0.0129	0.0001	0	0.014	0.0044	0.0021	0.4751
GMOY003039			0.0001	606	423	183	0.0001	0	0.0089	NA	0	0	0.0001	0	0.0182	0.0001	0	0.0111	0.0001	0	0.0291	0.0001	0	0.0093	0.0001	0	0.0117	NA	0	0	0.0001	0	0.1899
GMOY003041			0.05677	1560	1189.4	370.6	0.169	0.006	0.0354	0.1053	0.0008	0.0079	0.0487	0.0017	0.0348	0.1003	0.0008	0.0085	0.0622	0.0026	0.0413	0.0861	0.0051	0.0597	0.0001	0	0.006	0.3283	0.0017	0.0052	0.0346	0.0128	0.3696
GMOY003042			0.13985	4263	3257.5	1005.5	0.2218	0.008	0.0362	0.2364	0.0041	0.0172	0.0696	0.0021	0.0298	0.1302	0.0038	0.029	0.1116	0.0064	0.0575	0.1541	0.0145	0.0943	0.092	0.0009	0.0099	0.2339	0.0034	0.0145	0.1321	0.0676	0.5117
GMOY003044			0.00712	432	337	95	0.0001	0	0.0259	0.0001	0	0.0211	0.0001	0	0.0158	0.0001	0	0.0521	0.0001	0	0.0426	0.0001	0	0.0505	0.0001	0	0.0105	0.0001	0	0.0347	0.0104	0.006	0.5752
GMOY003045		X	0.11821	3072	2292.8	779.2	0.0831	0.0028	0.0337	0.0271	0.0004	0.0156	0.1148	0.0035	0.0307	0.1538	0.0039	0.0256	0.1238	0.0071	0.0571	0.1105	0.0082	0.0746	0.249	0.0022	0.0088	0.3007	0.0031	0.0102	0.1157	0.0569	0.4922
GMOY003046		X	0.07778	2073	1549.2	523.8	0.1222	0.0044	0.0357	0.0502	0.0006	0.0126	0.0442	0.0019	0.0434	0.0543	0.0026	0.0474	0.0693	0.0045	0.0652	0.1258	0.0106	0.0842	0.6476	0.0039	0.006	0.3086	0.0032	0.0103	0.0607	0.0364	0.5995
GMOY003047			0.20296	6654	5091.8	1562.2	0.3666	0.0125	0.0342	0.1518	0.0031	0.0207	0.2494	0.0092	0.0369	0.1666	0.0088	0.0526	0.1806	0.0117	0.0647	0.2091	0.0233	0.1115	0.1834	0.0025	0.0135	0.3998	0.0032	0.0081	0.1893	0.1099	0.5805
GMOY003049			0.1344	825	624.2	200.8	0.1072	0.0083	0.0775	0.0001	0	0.0087	0.151	0.0158	0.1046	0.1834	0.0038	0.021	0.2765	0.0121	0.0436	0.4443	0.0091	0.0205	NA	0	0	0.0001	0	0.0158	0.1095	0.0576	0.526
GMOY003052			0.03799	1134	856.2	277.8	0.0001	0	0.0673	NA	0.0023	0	0.0437	0.0012	0.0267	0.0727	0.0023	0.0321	0.0582	0.0012	0.0201	0.0288	0.0012	0.0403	0.0001	0	0.0043	0.0001	0	0.0112	0.0368	0.0166	0.453
GMOY003053		X	0.16023	327	238.2	88.8	0.1778	0.0043	0.0244	NA	0	0	0.244	0.0085	0.0349	0.0001	0	0.059	0.1853	0.0042	0.0229	0.1371	0.0084	0.0614	NA	0.0042	0	NA	0.0042	0	0.154	0.0683	0.4436
GMOY003055	X		0.01845	252	182.4	69.6	0.0001	0	0.033	0.0001	0	0.0353	0.0001	0	0.036	0.0001	0	0.0132	0.0001	0	0.0088	0.0001	0	0.0382	NA	0	0	NA	0	0	0.0258	0.0109	0.4237
GMOY003057		X	0.05171	834	631.7	202.3	0.0001	0	0.0045	NA	0	0	NA	0	0	0.1541	0.0032	0.0206	0.0001	0	0.026	0.0492	0.0016	0.0321	0.0001	0	0.0052	0.3098	0.0016	0.0051	0.0265	0.0016	0.0597
GMOY003061			0.01734	615	422.9	192.1	0.0001	0	0.0017	NA	0	0	0.0001	0	0.0113	0.0001	0	0.021	0.0001	0	0.0276	0.0001	0	0.0944	0.0001	0	0.0104	0.0001	0	0.0109	0.0309	0.0071	0.2309
GMOY003063			0.06133	480	324.5	155.5	0.2051	0.0062	0.0303	0.0001	0	0.0147	0.1501	0.0031	0.0206	0.0001	0	0.0276	0.0001	0	0.0415	0.1995	0.0096	0.0482	0.0001	0	0.0131	NA	0	0	0.0343	0.0095	0.2777
GMOY003064		X	0.07784	438	313.1	124.9	1.0553	0.0033	0.0031	0.2285	0.0033	0.0143	0.0001	0	0.0158	NA	0	0	0.0914	0.0032	0.0351	0.0665	0.0064	0.0964	NA	0	0	0.4025	0.0032	0.008	0.0582	0.0233	0.4004
GMOY003065			0.03766	1419	1011	408	NA	0	0	0.0001	0	0.0087	0.0001	0	0.0158	0.2587	0.002	0.0077	0.0001	0	0.0256	0.043	0.002	0.0464	0.3846	0.001	0.0026	NA	0	0	0.0334	0.008	0.2403
GMOY003068			0.06482	759	552.5	206.5	0.0001	0	0.0023	0.0001	0	0.01	0.0914	0.0019	0.0203	0.0924	0.0019	0.0202	NA	0.0019	0	0.2073	0.0037	0.018	NA	0	0	NA	0	0	0.0449	0.0111	0.2471
GMOY003069			0.0875	1185	899.1	285.9	0.2865	0.0045	0.0156	0.1311	0.0022	0.017	0.2535	0.0034	0.0133	0.0815	0.0022	0.0275	0.0364	0.0022	0.0617	0.0421	0.0045	0.1066	0.0713	0.0011	0.0155	0.0001	0	0.0032	0.0945	0.0338	0.3571
GMOY003070			0.04469	1350	1036	314	0.0318	0.001	0.0298	0.0001	0	0.0185	0.0655	0.0019	0.0294	0.0572	0.0019	0.0336	0.0945	0.0038	0.0407	0.0231	0.0019	0.0837	0.1085	0.001	0.0089	0.24	0.0019	0.008	0.0395	0.0185	0.4698
GMOY003071			0.01616	2127	1604.5	522.5	0.0371	0.0018	0.0475	0.0001	0	0.0108	0.0001	0	0.0319	0.0276	0.0006	0.023	0.0001	0	0.0502	0.0227	0.0021	0.0946	0.0001	0	0.0061	0.0001	0	0.0038	0.0158	0.0112	0.7049
GMOY003075			0.07849	1371	1014.3	356.7	0.0001	0	0.0105	0.1141	0.001	0.0088	0.0832	0.001	0.0119	0.0269	0.001	0.0368	0.0744	0.003	0.04	0.0242	0.002	0.0826	0.0001	0	0.0045	0.224	0.001	0.0044	0.0973	0.0432	0.4445
GMOY003078			0.01421	189	145.4	43.6	0.0001	0	0.1364	NA	0	0	NA	0.0069	0	0.0001	0	0.0249	0.0001	0	0.0249	NA	0	0	NA	0	0	NA	0	0	0.0084	0.0066	0.7885
GMOY003079		X	0.03696	2847	2157	690	0.098	0.003	0.0303	0.0499	0.0005	0.0093	0.0229	0.0009	0.0407	0.0154	0.0005	0.0304	0.0334	0.0019	0.0559	0.043	0.0032	0.074	0.1489	0.0005	0.0031	0.0001	0	0.0092	0.0346	0.0165	0.4758
GMOY003080			0.08199	2160	1626.2	533.8	0.0232	0.0019	0.081	0.1029	0.0012	0.0112	0.0243	0.0012	0.0515	0.0626	0.0031	0.05	0.0537	0.0034	0.0629	0.0955	0.0065	0.0676	0.1615	0.0012	0.0077	NA	0	0	0.1042	0.0532	0.5106
GMOY003081		X	0.09161	1944	1496.8	447.2	0.1297	0.0048	0.0373	0.0372	0.0009	0.0232	0.2158	0.007	0.0325	0.0967	0.0034	0.0349	0.103	0.0054	0.0528	0.066	0.0058	0.0874	0.0001	0	0.0058	0.2301	0.0013	0.0059	0.0837	0.038	0.4548
GMOY003082			0.12773	258	193.9	64.1	0.1973	0.0077	0.039	0.0913	0.005	0.055	0.0939	0.0052	0.0555	0.0942	0.005	0.0536	0.1826	0.0154	0.0846	0.1245	0.013	0.1048	0.2821	0.0051	0.0182	0.0001	0	0.0159	0.1247	0.0764	0.6129
GMOY003084			0.05281	1461	1097.5	363.5	0.211	0.0041	0.0195	0.0001	0	0.009	0.0492	0.0018	0.0369	0.0001	0	0.0726	0.0404	0.0036	0.0903	0.0267	0.0041	0.1536	0.0722	0.0009	0.0125	0.0001	0	0.0123	0.0667	0.0386	0.5789
GMOY003085			0.07768	1101	793.7	307.3	NA	0.0039	0	0.1491	0.0013	0.0087	0.0603	0.0013	0.0214	0.2052	0.0026	0.0126	0.1271	0.0065	0.0513	0.037	0.0026	0.0709	0.4022	0.0013	0.0032	0.0001	0	0.0068	0.0588	0.0227	0.3852
GMOY003087			0.0802	1317	967.8	349.2	0.0329	0.0009	0.0265	0.0001	0	0.0177	0.0679	0.0043	0.0626	0.1401	0.0063	0.0446	0.251	0.0084	0.0335	0.0911	0.0066	0.0725	0.046	0.001	0.0219	0.2646	0.0021	0.0081	0.067	0.0423	0.6324
GMOY003088		X	0.07381	2775	2120.1	654.9	0.0408	0.0018	0.0445	0.0001	0	0.04	0.0367	0.0019	0.0513	0.089	0.0038	0.0423	0.0923	0.0038	0.041	0.0755	0.0067	0.0891	0.075	0.0005	0.0061	0.0689	0.0005	0.007	0.085	0.051	0.6001
GMOY003089			0.09919	1224	930.7	293.3	0.1519	0.0065	0.0428	0.1931	0.0047	0.0244	0.1961	0.0043	0.022	0.024	0.0011	0.045	0.0788	0.0062	0.0791	0.1023	0.0077	0.0754	0.3342	0.0024	0.0071	0.079	0.0009	0.0112	0.0894	0.0395	0.4413
GMOY003090			0.00463	846	609.9	236.1	0.1563	0.0017	0.0106	0.0001	0	0.0042	0.0001	0	0.0132	0.0001	0	0.0178	0.0001	0	0.0134	0.0001	0	0.0394	0.0001	0	0.0044	NA	0	0	0.0001	0	0.2549
GMOY003091			0.10882	576	436.7	139.3	0.036	0.0029	0.081	0.0001	0	0.0544	0.14	0.0045	0.0325	0.3323	0.0168	0.0506	0.2049	0.0045	0.0221	0.0402	0.0064	0.1588	0.0001	0	0.0294	0.0001	0	0.0072	0.1406	0.0718	0.5103
GMOY003092		X	0.08351	2559	1917.6	641.4	0.0788	0.0016	0.0203	0.0001	0	0.0102	0.0644	0.0016	0.0245	0.0391	0.0011	0.0269	0.0151	0.0005	0.0347	0.1487	0.0069	0.0463	0.0001	0	0.0039	0.0001	0	0.0058	0.0945	0.0285	0.3013
GMOY003093		X	0.03395	2193	1625.5	567.5	0.0535	0.0006	0.0116	0.0209	0.0006	0.0288	0.0685	0.0012	0.0181	0.026	0.0006	0.0238	0.016	0.0006	0.0398	0.0272	0.0013	0.049	0.0929	0.0012	0.0133	0.086	0.0006	0.0072	0.0328	0.0134	0.4092
GMOY003094			0.13963	4509	3222.7	1286.3	0.2488	0.0045	0.0181	0.0001	0	0.0117	0.1455	0.0025	0.0173	0.1496	0.0041	0.0272	0.1374	0.0069	0.0504	0.1231	0.0057	0.0464	0.1889	0.0022	0.0117	0.4608	0.0025	0.0054	0.1307	0.0383	0.2933
GMOY003101		X	0.17738	4566	3421.9	1144.1	0.1861	0.0049	0.0264	0.3712	0.0017	0.0046	0.1473	0.0041	0.0278	0.0867	0.0022	0.0256	0.2029	0.0082	0.0404	0.2006	0.0158	0.0789	0.302	0.0018	0.006	0.3424	0.0029	0.0084	0.1655	0.0522	0.3153
GMOY003102		X	0.07902	2523	1848	675	0.0581	0.0015	0.0265	NA	0.0005	0.0008	0.0617	0.0022	0.0356	0.1506	0.0033	0.022	0.0575	0.0028	0.048	0.0791	0.0067	0.0851	0.2029	0.0011	0.0054	0.1692	0.0022	0.013	0.0744	0.034	0.4564
GMOY003103			0.04904	1248	908.1	339.9	0.0723	0.0046	0.0637	0.0001	0	0.0164	0.0296	0.0011	0.0373	0.0001	0	0.0186	0.0247	0.0011	0.0443	0.1638	0.0134	0.0819	0.0001	0	0.0056	0.048	0.0011	0.023	0.0375	0.027	0.7188
GMOY003104		X	0.0732	1905	1409.9	495.1	0.0762	0.0029	0.0383	0.5045	0.0025	0.005	0.07	0.0014	0.0205	0.0488	0.0014	0.0293	0.0439	0.0013	0.0287	0.1372	0.0088	0.0641	0.0001	0	0.0085	0.1073	0.0014	0.0132	0.0623	0.0296	0.4751
GMOY003107		X	0.11416	1368	957.9	410.1	0.1429	0.003	0.0213	0.1173	0.0009	0.0076	0.0676	0.0011	0.0157	0.0587	0.0011	0.0181	0.0745	0.0012	0.0165	0.2001	0.0103	0.0514	NA	0.0011	0	0.2149	0.0022	0.0102	0.0982	0.0358	0.3643
GMOY003114			0.07452	417	320.6	96.4	0.0001	0	0.0703	0.0001	0	0.0113	0.0812	0.0031	0.0387	0.54	0.0095	0.0176	0.854	0.0095	0.0111	0.4929	0.0062	0.0127	NA	0	0	0.0001	0	0.0112	0.0408	0.022	0.54
GMOY003116		X	0.05218	2172	1649.1	522.9	0.1463	0.004	0.0276	0.0436	0.0006	0.014	0.0686	0.0012	0.0179	0.0001	0	0.0363	0.0874	0.0012	0.0141	0.0736	0.004	0.0544	0.0001	0	0.0041	0.0001	0	0.0078	0.047	0.0193	0.4102
GMOY003119		X	0.09826	2178	1560.5	617.5	0.162	0.0037	0.023	0.2211	0.0035	0.0158	0.1307	0.0053	0.0403	0.2177	0.0052	0.0241	0.1904	0.0063	0.0332	0.0544	0.0047	0.0857	0.2	0.0013	0.0065	0.1292	0.0013	0.0101	0.0763	0.0364	0.4772
GMOY003121			0.13334	903	675.4	227.6	0.0984	0.0028	0.0281	0.1161	0.003	0.0259	0.0617	0.0015	0.0243	0.1628	0.003	0.0186	0.1087	0.003	0.0276	0.2352	0.0124	0.0527	NA	0	0	NA	0	0	0.1274	0.0458	0.3597
GMOY003126		X	0.06544	624	431.5	192.5	0.0001	0	0.0125	NA	0	0	0.0001	0	0.0219	0.0001	0	0.0108	0.11	0.0024	0.0218	0.0381	0.0024	0.0625	NA	0	0	0.0001	0	0.0109	0.0799	0.0291	0.3646
GMOY003127			0.14629	885	658	227	NA	0.0051	0	0.0933	0.0017	0.0186	0.1992	0.0086	0.043	0.4047	0.0115	0.0284	0.4245	0.0228	0.0538	0.1358	0.0185	0.136	0.1736	0.0015	0.0088	0.0001	0	0.0053	0.0924	0.0811	0.8768
GMOY003131			0.11337	609	431.9	177.1	0.0001	0	0.0055	0.0001	0	0.0112	0.0001	0	0.018	0.098	0.0024	0.0241	0.0633	0.0024	0.0375	0.272	0.0121	0.0446	NA	0.0024	0	NA	0	0	0.1035	0.0344	0.3321
GMOY003138			0.1464	378	288	90	0.1192	0.0061	0.0513	0.2492	0.0092	0.0369	0.2268	0.0176	0.0776	0.2593	0.007	0.0269	0.0772	0.0101	0.1304	1.2069	0.017	0.0141	0.089	0.0036	0.0404	0.3358	0.0033	0.0098	0.1029	0.0615	0.5975
GMOY003139			0.26119	273	208.1	64.9	NA	0	0	NA	0.0045	0	0.0001	0	0.0405	0.1098	0.0148	0.1349	0.1269	0.0308	0.243	0.8376	0.0852	0.1017	4.0672	0.017	0.0042	0.0001	0	0.0215	0.2422	0.0916	0.3781
GMOY003140			0.04418	2094	1561	533	0.0557	0.0039	0.0696	0.0591	0.0013	0.022	0.0351	0.002	0.056	0.0283	0.002	0.069	0.0057	0.0007	0.115	0.0425	0.0039	0.091	0.1584	0.0013	0.0081	0.0001	0	0.0078	0.0534	0.0297	0.5565
GMOY003147		X	0.14548	1782	1351.6	430.4	0.006	0.0001	0.0238	0.4689	0.0045	0.0096	0.252	0.0091	0.036	0.054	0.0022	0.0404	0.305	0.0093	0.0306	0.1706	0.0194	0.1139	0.1462	0.0015	0.0103	0.0001	0	0.0041	0.1283	0.0592	0.4617
GMOY003148			0.12424	2967	2262.7	704.3	0.1225	0.007	0.0568	0.1631	0.0024	0.0147	0.101	0.0031	0.031	0.0869	0.0035	0.0407	0.0886	0.0063	0.0706	0.1797	0.0126	0.07	0.0854	0.0004	0.0052	0.1004	0.0013	0.0133	0.1275	0.0568	0.4455
GMOY003151		X	0.05706	5610	4168.8	1441.2	0.1199	0.0021	0.0177	0.0001	0	0.0073	0.0708	0.0027	0.0382	0.0329	0.001	0.0297	0.0508	0.0025	0.0484	0.0742	0.0046	0.0622	0.0876	0.0008	0.0094	0.0424	0.0001	0.0035	0.0536	0.028	0.5233
GMOY003153			0.1556	411	289.1	121.9	NA	0	0	NA	0	0	0.0001	0	0.0085	0.0001	0	0.0435	0.2069	0.0035	0.0171	NA	0.007	0	0.0001	0	0.0084	NA	0	0	0.1647	0.0282	0.1713
GMOY003154		X	0.09317	1509	1125.8	383.2	0.0309	0.0014	0.0462	0.1397	0.0009	0.0065	0.2006	0.0036	0.0179	0.0233	0.0009	0.0383	0.0926	0.0045	0.0481	0.2686	0.0121	0.0451	0.6397	0.0018	0.0028	0.3314	0.0018	0.0054	0.0744	0.0343	0.4615
GMOY003155		X	0.05958	519	417.7	101.3	NA	0.5596	NA	0.0001	0	0.0454	0.2131	0.0096	0.0452	0.1823	0.0123	0.0674	NA	0.0173	0	0.0105	0.0071	0.6726	NA	0	0	0.0001	0	0.0095	0.0473	0.0267	0.5641
GMOY003160		X	0.08265	2139	1601.4	537.6	0.2222	0.0047	0.0212	NA	0.0025	0	0.1287	0.0038	0.0292	0.0206	0.0013	0.0611	0.1273	0.0057	0.0446	0.1181	0.0118	0.0997	0.1752	0.0006	0.0036	0.1608	0.0013	0.0078	0.0627	0.0417	0.6641
GMOY003161		X	0.04909	2649	1942.9	706.1	0.0579	0.0022	0.0374	0.9669	0.0021	0.0022	0.0121	0.0005	0.0429	0.0303	0.001	0.0344	0.0355	0.002	0.0568	0.1485	0.0078	0.0525	0.0001	0	0.0055	0.0938	0.001	0.011	0.0383	0.0189	0.4928
GMOY003163			0.09683	987	751.8	235.2	0.54	0.0039	0.0072	0.0367	0.0012	0.0339	0.0796	0.0053	0.067	0.0977	0.0027	0.0279	0.1084	0.0096	0.089	0.1106	0.0097	0.0878	0.0001	0	0.0043	0.2955	0.0027	0.0091	0.0883	0.0533	0.6032
GMOY003168		X	0.018	588	431.9	156.1	0.0001	0	0.0056	NA	0	0	0.0001	0	0.0068	0.0001	0	0.0258	0.0001	0	0.0198	0.0001	0	0.0347	NA	0	0	0.0001	0	0.0065	0.0293	0.0047	0.1608
GMOY003169			0.10365	624	468	156	NA	0	0	0.0001	0	0.0209	0.3425	0.0022	0.0063	0.0001	0	0.0489	0.1603	0.0044	0.0274	0.1158	0.0065	0.0564	NA	0	0	0.0001	0	0.0205	0.1181	0.0596	0.5049
GMOY003170			0.02883	669	512.6	156.4	0.0001	0	0.0589	0.0001	0	0.0149	0.0001	0	0.0294	0.0001	0	0.0289	0.0277	0.0019	0.0699	0.3906	0.0019	0.005	0.0001	0	0.0192	0.0001	0	0.0173	0.0355	0.0177	0.4986
GMOY003171		X	0.03784	1989	1449.5	539.5	0.0001	0	0.0256	0.0001	0	0.0093	0.0332	0.0014	0.0419	0.0173	0.0007	0.0416	0.072	0.0028	0.0388	0.0505	0.0064	0.1259	NA	0	0	0.0001	0	0.0058	0.0377	0.0197	0.5228
GMOY003173			0.02618	1533	1147.7	385.3	0.014	0.0008	0.0598	0.161	0.0017	0.0105	0.03	0.0009	0.0292	0.0187	0.0009	0.0468	0.0422	0.0018	0.0433	0.0443	0.0027	0.0616	0.1689	0.0009	0.0052	0.0001	0	0.0082	0.0206	0.0113	0.5497
GMOY003175			0.05925	1029	791.6	237.4	0.0661	0.0038	0.0581	NA	0	0	0.0929	0.0025	0.0273	0.1401	0.0013	0.0091	0.0001	0	0.0702	0.0554	0.0051	0.092	0.0001	0	0.0092	0.0572	0.0013	0.0223	0.0684	0.026	0.3795
GMOY003176		X	0.05353	564	383.1	180.9	0.0001	0	0.0127	0.0001	0	0.0187	0.0001	0	0.0461	0.0001	0	0.0225	0.142	0.0053	0.0371	0.0001	0	0.0122	0.0001	0	0.0172	NA	0	0	0.0751	0.0133	0.1773
GMOY003184			0.14898	1557	1183.8	373.2	0.2308	0.0146	0.0634	0.0602	0.001	0.0172	0.1516	0.0064	0.0423	0.0952	0.0047	0.0496	0.3399	0.0194	0.057	0.234	0.0223	0.0952	0.1805	0.0022	0.0123	0.4353	0.0045	0.0104	0.0986	0.0696	0.7052
GMOY003185			0.12528	885	694.1	190.9	0.0001	0	0.0508	0.0001	0	0.0115	0.3457	0.0058	0.0169	0.1035	0.0029	0.0281	0.4403	0.0146	0.0332	0.1	0.0132	0.1318	NA	0	0	0.2693	0.0015	0.0054	0.1166	0.0584	0.5004
GMOY003188		X	0.07889	1164	887.4	276.6	0.0641	0.0034	0.0529	0.1215	0.0021	0.0176	0.0812	0.0034	0.0416	0.0171	0.0011	0.0654	0.1092	0.0058	0.0529	0.0354	0.0044	0.1247	0.0001	0	0.0038	1.1013	0.009	0.0081	0.0778	0.0432	0.5557
GMOY003192			0.01592	504	368	136	0.0001	0	0.0188	0.0001	0	0.0334	0.0001	0	0.0243	0.0001	0	0.0332	0.0001	0	0.0338	0.0001	0	0.0138	0.0001	0	0.1209	0.0935	0.0081	0.0861	0.0112	0.0054	0.4833
GMOY003203			0.01467	1038	764.8	273.2	0.0001	0	0.0197	0.0001	0	0.0109	0.0546	0.0026	0.0484	0.0001	0	0.0438	0.0001	0	0.0887	0.0148	0.0013	0.0883	0.0001	0	0.0071	0.1224	0.0026	0.0212	0.0109	0.0052	0.479
GMOY003204			0.14334	1488	1098.6	389.4	0.126	0.0084	0.0663	0.0001	0	0.0129	0.1468	0.0055	0.0376	0.0402	0.0018	0.045	0.0919	0.0046	0.0501	0.1669	0.0111	0.0662	0.858	0.0055	0.0064	0.0365	0.0009	0.0242	0.1626	0.0827	0.5085
GMOY003207			0.0835	981	709	272	0.0266	0.0012	0.0438	0.0001	0	0.0234	0.0707	0.0029	0.0406	0.2038	0.0072	0.0352	0.0153	0.0014	0.0937	0.0321	0.0046	0.1435	0.0001	0	0.0079	0.0001	0	0.0072	0.1199	0.0726	0.6051
GMOY003208			0.25985	261	191.1	69.9	0.3607	0.0154	0.0427	NA	0	0	0.272	0.0168	0.0618	0.5435	0.0157	0.0289	0.1381	0.0061	0.044	0.9085	0.0169	0.0186	NA	0.0053	0	0.0001	0	0.0301	0.2	0.0796	0.3979
GMOY003209			0.04016	1245	918.3	326.7	0.0001	0	0.0519	0.1684	0.0022	0.0129	0.0001	0	0.0319	0.0249	0.0011	0.0436	0.1621	0.0066	0.0407	0.124	0.0088	0.071	0.0001	0	0.0142	0.125	0.0011	0.0088	0.0181	0.0075	0.4179
GMOY003211		X	0.05933	6120	4474.2	1645.8	0.0744	0.0024	0.032	0.0574	0.0005	0.0084	0.0413	0.0012	0.0291	0.0541	0.002	0.0365	0.0974	0.0032	0.033	0.0614	0.0044	0.072	0.1019	0.0004	0.0044	0.2955	0.0009	0.0031	0.0541	0.0247	0.4562
GMOY003214			0.10029	1428	1088.5	339.5	0.1033	0.0074	0.0718	0.0001	0	0.0306	0.0226	0.0009	0.0408	0.0904	0.0038	0.0415	0.108	0.0075	0.0692	0.2448	0.0157	0.0641	0.1161	0.0019	0.0161	0.0778	0.0009	0.012	0.0949	0.0601	0.6334
GMOY003215			0.05312	2232	1652.1	579.9	0.0527	0.0012	0.023	0.4939	0.0017	0.0034	0.2823	0.0031	0.0109	0.1713	0.0025	0.0143	0.0449	0.0014	0.0314	0.0296	0.002	0.068	0.1081	0.0006	0.0056	0.0001	0	0.0053	0.0372	0.0096	0.259
GMOY003216			0.02203	1941	1436.7	504.3	0.0001	0	0.0318	0.0001	0	0.0137	0.0001	0	0.0259	0.0292	0.0007	0.0238	0.0001	0	0.0386	0.0001	0	0.1085	0.3399	0.0007	0.0021	0.1091	0.0007	0.0064	0.029	0.0155	0.535
GMOY003217			0.08302	1155	823.4	331.6	0.126	0.0025	0.0196	0.3785	0.0012	0.0032	0.4812	0.0074	0.0154	0.0001	0	0.013	0.7442	0.0049	0.0066	0.1306	0.0025	0.0188	NA	0.0012	0	0.0001	0	0.0031	0.0282	0.0074	0.2635
GMOY003218		X	0.10806	4122	3005.7	1116.3	0.2122	0.0045	0.0212	0.0591	0.0013	0.0225	0.0689	0.0026	0.0372	0.0804	0.0022	0.0275	0.1418	0.0047	0.0334	0.104	0.008	0.0772	0.0437	0.0006	0.0148	0.1127	0.0007	0.0061	0.1112	0.0492	0.4428
GMOY003225			0.2217	900	674.9	225.1	0.6443	0.0108	0.0168	0.0001	0	0.0346	0.2792	0.0097	0.0346	0.3052	0.017	0.0558	0.5748	0.0358	0.0622	0.2488	0.0257	0.1031	0.0001	0	0.006	0.0001	0	0.042	0.1725	0.1066	0.6179
GMOY003227			0.09339	414	319.9	94.1	0.0001	0	0.0472	NA	0	0	0.1736	0.0062	0.0357	0.0001	0	0.0743	0.0001	0	0.012	0.1513	0.016	0.1058	NA	0	0	NA	0	0	0.1086	0.0616	0.5669
GMOY003228			0.11326	414	311	103	0.1444	0.0064	0.0441	NA	0	0	0.3156	0.0064	0.0202	0.1408	0.0097	0.0687	0.1373	0.0064	0.0468	0.0296	0.0032	0.1082	NA	0.0032	0	NA	0.0032	0	0.096	0.0512	0.5336
GMOY003230		X	0.0252	1017	741.3	275.7	0.6723	0.0014	0.002	0.0001	0	0.0235	0.0596	0.0014	0.023	0.0001	0	0.0159	0.0001	0	0.0365	0.0001	0	0.0694	0.0001	0	0.0035	0.0001	0	0.0158	0.0321	0.0097	0.301
GMOY003233			0.20688	3858	2802.4	1055.6	0.267	0.0067	0.0251	0.1697	0.0023	0.0134	0.2262	0.0054	0.0238	0.1167	0.0028	0.0236	0.1104	0.0053	0.0481	0.2446	0.0117	0.0479	0.1826	0.0012	0.0063	0.0575	0.0006	0.0112	0.2288	0.075	0.328
GMOY003237		X	0.08466	6024	4488	1536	0.1117	0.0027	0.0239	0.0979	0.0012	0.0126	0.053	0.0016	0.0296	0.0902	0.0025	0.0274	0.0281	0.0019	0.0681	0.0963	0.0086	0.0893	0.3069	0.0017	0.0057	0.3167	0.0014	0.0045	0.0857	0.0403	0.4702
GMOY003238			0.06055	591	443.2	147.8	0.0001	0	0.0368	NA	0	0	0.0808	0.0023	0.0279	0.1876	0.0023	0.0125	0.2379	0.007	0.0294	0.1924	0.0164	0.0855	0.1056	0.0024	0.023	0.083	0.0022	0.0269	0.0271	0.0161	0.5937
GMOY003240			0.03779	1554	1177.6	376.4	0.0156	0.0008	0.0498	0.2129	0.0034	0.0162	0.0542	0.0026	0.0475	0.0251	0.0017	0.0684	0.0263	0.0026	0.0984	0.0657	0.006	0.092	0.0469	0.0009	0.0182	0.2259	0.0017	0.0075	0.0291	0.0171	0.5888
GMOY003241			0.02221	780	573.3	206.7	0.0535	0.0035	0.0646	0.0001	0	0.0289	0.1096	0.0053	0.048	0.0001	0	0.022	0.0275	0.0017	0.0631	0.0001	0	0.0681	0.0001	0	0.016	NA	0	0	0.0163	0.0103	0.6307
GMOY003243			0.09103	3078	2278.1	799.9	0.2178	0.0035	0.016	0.0001	0	0.0046	0.059	0.0015	0.0247	0.2072	0.0043	0.0209	0.1161	0.0046	0.0399	0.035	0.0022	0.0624	0.0683	0.0004	0.0065	0.1186	0.0004	0.0037	0.0879	0.0295	0.3362
GMOY003245			0.06742	1593	1144.5	448.5	0.0954	0.0017	0.0183	0.0527	0.0009	0.0168	0.0476	0.0009	0.0186	0.0001	0	0.0165	0.0411	0.0027	0.0652	0.0479	0.0027	0.0564	0.0001	0	0.0072	0.0001	0	0.0019	0.0812	0.0305	0.3751
GMOY003248		X	0.03851	1407	995.3	411.7	0.0001	0	0.0407	0.1911	0.0009	0.0048	0.0128	0.0006	0.0434	0.0162	0.0005	0.0324	0.0366	0.002	0.0552	0.0693	0.003	0.0434	0.0001	0	0.0116	0.274	0.004	0.0147	0.0345	0.0142	0.413
GMOY003254			0.05971	7953	5959.2	1993.8	0.1032	0.0043	0.0421	0.0855	0.0011	0.0123	0.0383	0.0014	0.0374	0.0701	0.0023	0.0325	0.0618	0.0023	0.0364	0.0431	0.0036	0.0839	0.0284	0.0002	0.0059	0.0574	0.0005	0.0088	0.0592	0.029	0.4893
GMOY003263		X	0.00928	1278	953.9	324.1	0.0001	0	0.0381	0.0001	0	0.0016	0.048	0.0011	0.0224	0.0001	0	0.016	0.0001	0	0.0234	0.0246	0.0011	0.0431	NA	0	0	0.0001	0	0.0127	0.007	0.0021	0.2994
GMOY003265			0.10197	1125	846.3	278.7	0.2847	0.0013	0.0047	NA	0	0	0.0615	0.0023	0.0371	0.0336	0.0012	0.0368	0.1643	0.0047	0.0284	0.0663	0.0058	0.0879	0.1004	0.0012	0.0117	0.4366	0.0035	0.0081	0.1057	0.0589	0.5575
GMOY003266			0.16676	1065	779.2	285.8	0.1494	0.0047	0.0314	0.0001	0	0.0024	0.0338	0.0013	0.0389	0.3467	0.0066	0.0191	0.0278	0.0013	0.0475	0.2524	0.0116	0.0459	0.5869	0.0041	0.0069	0.7738	0.0053	0.0069	0.1615	0.0663	0.4105
GMOY003267			0.2102	333	244.8	88.2	NA	0	0.0006	NA	0	0	0.6929	0.0082	0.0119	NA	0.0041	0	0.0001	0	0.0239	0.1139	0.0041	0.036	NA	0	0	NA	0	0	0.1989	0.0206	0.1038
GMOY003270			0.09742	300	224.3	75.7	0.0001	0	0.0091	NA	0	0	NA	0	0	0.3647	0.0046	0.0125	0.1816	0.0046	0.0252	0.161	0.0026	0.016	NA	0.0026	0	NA	0.0039	0	0.0001	0	0.1355
GMOY003271			0.0517	1806	1334.3	471.7	0.0228	0.0008	0.0359	0.1684	0.0036	0.0213	0.0465	0.0015	0.0321	0.0241	0.0015	0.0632	0.0359	0.0032	0.0903	0.0601	0.0054	0.0902	0.1134	0.0008	0.0067	0.7357	0.0015	0.0021	0.0504	0.0279	0.5545
GMOY003275		X	0.10809	3732	2788.3	943.7	0.0331	0.0018	0.053	0.1417	0.0037	0.0258	0.1912	0.0055	0.0288	0.0611	0.0026	0.0421	0.1154	0.0063	0.0545	0.0977	0.0094	0.0965	0.2259	0.0029	0.013	0.0701	0.0014	0.0204	0.1158	0.0497	0.4296
GMOY003276		X	0.07815	1515	1136.4	378.6	0.0323	0.0009	0.0292	0.0001	0	0.0138	0.0381	0.0018	0.0464	0.0733	0.0009	0.012	0.0864	0.0026	0.0306	0.0621	0.0052	0.0839	0.1051	0.0009	0.0083	0.0001	0	0.009	0.0964	0.039	0.4049
GMOY003278			0.06729	3003	2268.2	734.8	0.1457	0.002	0.0137	0.0486	0.0006	0.0115	0.123	0.0043	0.0354	0.0725	0.005	0.0695	0.0591	0.0047	0.0798	0.0657	0.0096	0.1459	0.0001	0	0.0062	0.0483	0.0004	0.0092	0.0634	0.0408	0.6432
GMOY003279			0.04128	1374	1020.1	353.9	0.0917	0.001	0.0107	0.0001	0	0.0122	0.0677	0.003	0.0438	0.0216	0.001	0.0456	0.0499	0.001	0.0197	0.0157	0.001	0.0626	NA	0	0	0.0001	0	0.006	0.0441	0.0252	0.5711
GMOY003281			0.10148	984	719.3	264.7	0.1444	0.0067	0.0462	0.0752	0.0018	0.0241	0.1235	0.0041	0.0334	0.0969	0.003	0.0309	0.0401	0.0032	0.0793	0.1351	0.0082	0.0606	0.3239	0.0014	0.0043	1.976	0.007	0.0036	0.0872	0.06	0.6885
GMOY003283			0.14832	999	739.6	259.4	0.5511	0.0068	0.0124	NA	0.0013	0	0.1221	0.0042	0.0341	0.2123	0.0071	0.0337	0.1144	0.007	0.0612	0.1948	0.0184	0.0944	0.3207	0.0014	0.0043	0.0001	0	0.0036	0.1173	0.0526	0.4488
GMOY003284			0.00194	867	645.3	221.7	0.0001	0	0.0133	0.0001	0	0.016	0.0001	0	0.0203	0.0001	0	0.0133	0.0001	0	0.0331	0.0167	0.0016	0.0927	0.0001	0	0.004	0.0001	0	0.0101	0.0001	0.0001	0.5934
GMOY003285			0.00914	813	600.6	212.4	NA	0	0	0.0001	0	0.0199	0.0001	0	0.048	0.0001	0	0.0474	0.0001	0	0.0697	0.0001	0	0.1243	0.1884	0.0017	0.0091	NA	0	0	0.011	0.0068	0.6198
GMOY003287			0.0001	1206	865.9	340.1	0.0001	0	0.005	NA	0	0	0.0001	0	0.0201	0.0001	0	0.0022	0.0001	0	0.0201	0.0001	0	0.0195	NA	0	0	NA	0	0	0.0001	0	0.1322
GMOY003290			0.0407	5253	3926.1	1326.9	0.053	0.0019	0.035	0.042	0.0008	0.0193	0.0398	0.0009	0.0231	0.0144	0.0004	0.0248	0.048	0.0024	0.0493	0.0373	0.0032	0.0862	0.026	0.0003	0.0098	0.0905	0.0008	0.0085	0.0404	0.0194	0.4819
GMOY003291			0.14052	6993	5274	1719	0.1433	0.0065	0.0454	0.2367	0.0032	0.0134	0.2623	0.0069	0.0262	0.1603	0.0064	0.0399	0.1796	0.0076	0.0421	0.159	0.0134	0.0845	0.1513	0.0009	0.0063	0.1097	0.0008	0.0069	0.1178	0.0642	0.5448
GMOY003298			0.04705	1026	765.3	260.7	0.0629	0.0066	0.1043	0.0001	0	0.0102	0.0708	0.0026	0.0371	0.0269	0.0013	0.0486	0.0345	0.0026	0.076	0.1708	0.0093	0.0543	0.0001	0	0.0088	0.0001	0	0.0201	0.0372	0.0241	0.6474
GMOY003301			0.0976	717	541.7	175.3	0.1465	0.0053	0.036	0.094	0.0026	0.0282	0.0799	0.0095	0.1193	0.1083	0.0059	0.0541	0.1367	0.0141	0.103	0.2001	0.0215	0.1073	NA	0	0	NA	0	0	0.0652	0.038	0.5836
GMOY003302			0.0507	684	520.2	163.8	0.05	0.0019	0.0375	0.0593	0.0019	0.0321	0.0001	0	0.0476	0.869	0.0057	0.0066	0.0265	0.0019	0.0727	0.0197	0.002	0.0994	0.0001	0	0.0047	0.0001	0	0.015	0.0549	0.0397	0.7219
GMOY003303		X	0.01571	2124	1577.2	546.8	0.0001	0	0.0266	0.0001	0	0.0192	0.0192	0.0006	0.0336	0.0198	0.0006	0.0325	0.0001	0	0.0809	0.0074	0.0006	0.0872	0.0382	0.0006	0.0169	0.1877	0.0013	0.0069	0.0179	0.0077	0.4306
GMOY003308			0.16038	1602	1195.3	406.7	0.2979	0.0102	0.0343	0.0399	0.0009	0.0219	0.391	0.0093	0.0237	0.2082	0.006	0.029	0.0863	0.0052	0.0597	0.1821	0.0111	0.0609	1.4016	0.0037	0.0027	0.4523	0.0022	0.0048	0.1262	0.0598	0.4738
GMOY003310		X	0.06398	1248	917.6	330.4	0.0353	0.0022	0.0631	0.0621	0.0011	0.0184	0.1057	0.0055	0.0522	0.0675	0.0046	0.0675	0.0459	0.0045	0.098	0.1074	0.0078	0.0728	0.144	0.0011	0.0076	0.7375	0.0011	0.0015	0.0567	0.0378	0.6671
GMOY003314			0.10447	1563	1123.8	439.2	0.1775	0.0061	0.0343	0.0001	0	0.0126	0.2298	0.008	0.0347	0.1331	0.003	0.0228	0.184	0.0089	0.0486	0.228	0.009	0.0394	0.3979	0.0009	0.0023	NA	0.0009	0	0.0688	0.0419	0.6093
GMOY003315			0.0001	1128	798.5	329.5	0.0001	0	0.0203	0.0001	0	0.0133	0.0001	0	0.0199	0.0001	0	0.0065	0.0001	0	0.0164	0.0001	0	0.0134	0.0001	0	0.0032	NA	0	0	0.0001	0	0.4235
GMOY003316			0.02093	2007	1514	493	0.0001	0	0.0308	0.0001	0	0.0129	0.0165	0.0007	0.0407	0.0001	0	0.0352	0.0402	0.002	0.0503	0.0379	0.0034	0.0884	0.0001	0	0.0081	0.0786	0.0007	0.0085	0.0194	0.0119	0.613
GMOY003317			0.02432	822	623.6	198.4	0.0383	0.0032	0.0847	0.0981	0.0016	0.0165	0.0001	0	0.0359	0.0001	0	0.0351	0.0464	0.0016	0.0347	0.0246	0.0032	0.1302	0.0001	0	0.0048	0.0001	0	0.0059	0.021	0.0081	0.3871
GMOY003322		X	0.10621	1005	734.2	270.8	0.0897	0.0019	0.0212	0.0001	0	0.003	0.0977	0.0019	0.0194	0.0622	0.0022	0.0356	0.119	0.0078	0.0654	0.3305	0.0167	0.0504	0.0001	0	0.0035	0.172	0.0014	0.0079	0.0859	0.055	0.6398
GMOY003323			0.04558	2811	2054.2	756.8	0.0061	0.0004	0.0577	0.1364	0.0006	0.0041	0.0573	0.0025	0.0428	0.1467	0.0044	0.0303	0.0443	0.0039	0.0888	0.0707	0.0066	0.0933	0.0001	0	0.0089	0.1449	0.0005	0.0034	0.0386	0.0233	0.602
GMOY003324			0.05245	546	371.2	174.8	NA	0	0	NA	0	0	0.1355	0.0027	0.0203	0.1044	0.0027	0.0263	0.0001	0	0.0267	0.0001	0	0.0443	NA	0	0	0.0001	0	0.0115	0.0561	0.0221	0.3941
GMOY003325		X	0.22474	426	302.5	123.5	0.0001	0	0.0086	NA	0	0	NA	0	0	NA	0	0	0.2021	0.0034	0.0166	0.4179	0.0033	0.008	NA	0	0	NA	0	0	0.2303	0.0377	0.1638
GMOY003326			0.02074	531	387	144	NA	0	0	NA	0	0	NA	0	0	0.0001	0	0.0212	0.0001	0	0.0502	0.0001	0	0.043	0.0001	0	0.0035	0.0001	0	0.0035	0.0401	0.0053	0.1316
GMOY003330		X	0.03533	1314	1007.8	306.2	0.0196	0.0007	0.0339	0.1305	0.002	0.0154	0.0409	0.002	0.0491	0.015	0.001	0.0665	0.0353	0.003	0.085	0.0441	0.0033	0.075	0.0771	0.001	0.0129	0.0001	0	0.0085	0.0337	0.0169	0.5034
GMOY003332			0.23923	507	392.5	114.5	0.6387	0.0174	0.0273	0.0607	0.0047	0.0768	NA	0.0187	0	0.2461	0.0126	0.051	0.9273	0.0354	0.0381	0.1967	0.0109	0.0553	0.1318	0.0025	0.0192	0.0001	0	0.0509	0.1658	0.0679	0.4092
GMOY003333			0.01778	468	363.3	104.7	0.0001	0	0.0481	0.0001	0	0.0275	0.0001	0	0.011	0.0001	0	0.0453	0.0001	0	0.0542	0.0001	0	0.0525	NA	0	0	0.0001	0	0.0103	0.0241	0.0201	0.8338
GMOY003334			0.07123	1584	1152	432	0.3829	0.0017	0.0044	0.4331	0.0013	0.003	0.0528	0.0009	0.0165	0.0001	0	0.0392	0.1175	0.0075	0.0636	0.0858	0.0068	0.0788	0.3495	0.0009	0.0025	0.3691	0.0009	0.0024	0.0582	0.026	0.4468
GMOY003335		X	0.0359	7728	5819.1	1908.9	0.1226	0.0017	0.014	0.0234	0.0003	0.0148	0.0662	0.0015	0.0231	0.0118	0.0004	0.0322	0.0446	0.0014	0.0319	0.0417	0.0026	0.0628	0.0772	0.0003	0.0044	0.012	0.0002	0.0149	0.0317	0.0114	0.359
GMOY003339		X	0.04066	1458	1083.6	374.4	0.0301	0.0009	0.0306	0.0943	0.0009	0.0099	0.0414	0.0019	0.0455	0.0351	0.0009	0.0267	0.0001	0	0.0404	0.0344	0.0019	0.0543	0.0001	0	0.0021	0.0001	0	0.012	0.0493	0.0149	0.3013
GMOY003342			0.05971	915	676.6	238.4	0.0815	0.003	0.0366	0.1134	0.0015	0.0132	0.1887	0.0045	0.0238	0.0001	0	0.0258	0.0001	0	0.0403	0.0001	0	0.0679	0.0001	0	0.0089	NA	0	0	0.0691	0.0337	0.4879
GMOY003344			0.0049	1749	1309	440	0.0001	0	0.0102	0.0001	0	0.008	0.0001	0	0.0048	0.0001	0	0.012	0.0001	0	0.0188	0.0001	0	0.0296	0.0001	0	0.003	0.0001	0	0.0066	0.007	0.0015	0.2194
GMOY003353		X	0.10047	1536	1160.2	375.8	0.0996	0.0042	0.0419	0.151	0.0033	0.0217	0.1527	0.0045	0.0297	0.0588	0.0017	0.0294	0.1596	0.0047	0.0293	0.1586	0.014	0.088	0.0816	0.0009	0.0108	NA	0	0	0.0816	0.0425	0.5204
GMOY003354			0.14309	396	285.9	110.1	1.7909	0.018	0.0101	NA	0	0	0.3745	0.0035	0.0094	0.0001	0	0.0189	0.2241	0.0108	0.048	0.7518	0.0071	0.0094	0.0001	0	0.0099	0.0001	0	0.0386	0.0771	0.0252	0.3262
GMOY003356		X	0.05644	819	595	224	0.0001	0	0.0577	0.0001	0	0.0028	0.0882	0.0034	0.0385	0.1272	0.0051	0.0401	0.1904	0.0051	0.0267	0.0354	0.0017	0.0474	0.0001	0	0.0095	NA	0	0	0.0443	0.0101	0.228
GMOY003360			0.2015	1131	867.7	263.3	0.1713	0.0104	0.0609	0.9162	0.008	0.0087	0.2515	0.0105	0.0416	0.5031	0.0226	0.0448	0.1353	0.0069	0.0513	0.1441	0.0192	0.1334	0.2829	0.0034	0.0122	0.3347	0.0012	0.0035	0.1702	0.0928	0.545
GMOY003361		X	0.05953	2169	1589.9	579.1	0.0975	0.0018	0.0186	0.0001	0	0.0059	0.0001	0	0.0189	0.0796	0.0019	0.0237	0.0418	0.0025	0.0606	0.0399	0.0039	0.0973	0.1515	0.0006	0.0042	0.0001	0	0.003	0.0674	0.0293	0.4341
GMOY003362		X	0.06295	2682	2053.8	628.2	0.0519	0.0024	0.0466	0.2362	0.0013	0.0055	0.0001	0	0.037	0.0364	0.001	0.0267	0.0925	0.0032	0.0345	0.0674	0.0052	0.0776	0.0001	0	0.0085	0.0435	0.0005	0.0114	0.0684	0.0301	0.4394
GMOY003363			0.08797	507	373.5	133.5	0.0001	0	0.0227	0.0001	0	0.0159	0.0527	0.0027	0.0505	0.0807	0.0027	0.0329	0.1615	0.0053	0.033	0.1458	0.008	0.055	NA	0	0	0.1668	0.0027	0.016	0.0849	0.0407	0.4798
GMOY003367		X	0.26897	741	523.8	217.2	0.734	0.0213	0.0291	2.1748	0.037	0.017	0.6389	0.0166	0.026	0.8016	0.0147	0.0183	0.5499	0.0277	0.0503	0.4923	0.0293	0.0594	0.8888	0.0039	0.0043	0.0001	0	0.0151	0.0756	0.0514	0.6795
GMOY003370		X	0.20192	1032	773.2	258.8	0.5719	0.012	0.021	0.2488	0.004	0.016	0.1602	0.0034	0.0212	0.5473	0.0096	0.0176	0.1448	0.0078	0.0541	0.1344	0.0122	0.0907	0.069	0.0012	0.0174	4.4191	0.0133	0.003	0.1573	0.0781	0.4962
GMOY003371		X	0.0001	1032	743.1	288.9	0.0001	0	0.0266	0.0001	0	0.0092	0.0001	0	0.0356	0.0001	0	0.0213	0.0001	0	0.0448	0.0001	0	0.0246	0.0001	0	0.0034	0.0001	0	0.0038	0.0001	0	0.3086
GMOY003373			0.00341	1275	957.5	317.5	0.0001	0	0.0486	0.0001	0	0.008	0.0001	0	0.0609	0.0192	0.0011	0.0553	0.0001	0	0.0606	0.0001	0	0.0947	0.0001	0	0.0112	0.0001	0	0.0052	0.0036	0.0021	0.5708
GMOY003374		X	0.0001	747	541	206	0.0001	0	0.0218	0.0001	0	0.0165	0.0001	0	0.0379	0.0001	0	0.0153	0.0001	0	0.0427	0.0001	0	0.0218	0.0001	0	0.0051	0.0001	0	0.0053	0.0001	0	0.271
GMOY003377		X	0.10798	2649	2016.4	632.6	0.1663	0.0015	0.0089	0.1647	0.0005	0.0031	0.1891	0.0025	0.0134	0.1698	0.0036	0.021	0.2954	0.0061	0.0206	0.1335	0.0051	0.0383	0.0001	0	0.0031	0.0001	0	0.0051	0.0846	0.0301	0.3562
GMOY003379			0.00424	444	312.4	131.6	0.0001	0	0.0263	0.0001	0	0.011	0.0001	0	0.0081	0.0001	0	0.0085	0.0394	0.0032	0.0808	0.0001	0	0.0738	NA	0	0	NA	0	0	0.0001	0.0001	0.5428
GMOY003380			0.03911	2547	1861.8	685.2	0.0522	0.0016	0.0312	0.0633	0.0011	0.017	0.0565	0.0016	0.0285	0.0368	0.0011	0.0292	0.0386	0.0022	0.0558	0.0184	0.0011	0.0584	0.0001	0	0.0044	0.0001	0	0.0095	0.0403	0.0199	0.4929
GMOY003382		X	0.16686	915	682.4	232.6	0.202	0.0073	0.0361	0.3622	0.004	0.011	0.0777	0.0036	0.0469	0.4496	0.0111	0.0248	0.2485	0.0156	0.0628	0.2526	0.0199	0.0787	0.2912	0.0014	0.0049	0.1583	0.003	0.0186	0.1252	0.0923	0.7372
GMOY003383			0.09131	780	587.4	192.6	0.0459	0.0033	0.0714	0.3169	0.0035	0.011	0.1225	0.0069	0.056	0.0793	0.0034	0.043	0.0759	0.0051	0.0673	0.1892	0.0142	0.0749	0.0001	0	0.0044	0.0997	0.0017	0.0174	0.0776	0.0426	0.5484
GMOY003389			0.00876	1545	1112.8	432.2	0.0409	0.0009	0.0221	0.0001	0	0.0022	0.0001	0	0.0099	0.0001	0	0.0324	0.0001	0	0.0325	0.0001	0	0.0514	0.0001	0	0.0071	0.0001	0	0.0102	0.0104	0.0036	0.3475
GMOY003390			0.14297	1155	863.1	291.9	0.0548	0.0018	0.0331	0.0001	0	0.0384	0.2548	0.0065	0.0255	0.3971	0.0086	0.0217	0.2286	0.0101	0.044	0.1045	0.0115	0.1102	0.102	0.0012	0.0113	0.0001	0	0.0112	0.1503	0.0688	0.4578
GMOY003391			0.11264	174	129.9	44.1	0.0001	0	0.0207	0.0001	0	0.0132	0.1154	0.0079	0.0682	NA	0	0	0.1999	0.0159	0.0797	0.4134	0.0243	0.0588	NA	0	0	0.0001	0	0.0223	0.0001	0	0.1613
GMOY003394		X	0.03675	1914	1418.8	495.2	0.0001	0	0.0336	0.0001	0	0.0224	0.0001	0	0.0243	0.0001	0	0.041	0.0091	0.0007	0.0789	0.0162	0.0007	0.0438	0.0001	0	0.0055	0.0001	0	0.0095	0.0647	0.02	0.3096
GMOY003398			0.15178	1359	1033.6	325.4	0.4033	0.0139	0.0344	1.8911	0.0045	0.0024	0.4277	0.0131	0.0307	0.2389	0.0119	0.0497	0.3151	0.0118	0.0374	0.1451	0.0218	0.1503	0.1845	0.0019	0.0104	0.1753	0.001	0.0059	0.0849	0.063	0.742
GMOY003399			0.1267	1575	1191.5	383.5	0.1287	0.0043	0.0338	0.5808	0.0032	0.0055	0.4645	0.0078	0.0168	0.1077	0.0035	0.032	0.1729	0.0071	0.0414	0.13	0.0073	0.0563	0.0001	0	0.0106	0.3255	0.0026	0.0079	0.0983	0.045	0.4577
GMOY003400			0.08783	1758	1337.9	420.1	0.1738	0.0045	0.0259	0.0001	0	0.012	0.2247	0.0066	0.0292	0.1127	0.0032	0.0284	0.1272	0.005	0.0397	0.1533	0.0071	0.0461	0.7141	0.0015	0.0021	0.0703	0.0007	0.0105	0.0576	0.0275	0.4764
GMOY003401			0.06697	1485	1118.6	366.4	0.0528	0.0018	0.0345	0.0318	0.0009	0.0287	0.0522	0.0018	0.0349	0.2431	0.0036	0.015	0.0601	0.0045	0.0755	0.0719	0.011	0.1532	0.0001	0	0.0056	0.0001	0	0.0058	0.067	0.0431	0.643
GMOY003402			0.00768	657	498.1	158.9	0.0001	0	0.0191	0.0001	0	0.0071	0.0001	0	0.0161	0.0001	0	0.0119	0.0001	0	0.0376	0.1143	0.0041	0.0362	0.0001	0	0.0209	0.0001	0	0.0071	0.0001	0	0.363
GMOY003403		X	0.06916	705	534.2	170.8	0.0326	0.0027	0.0819	0.0001	0	0.0464	0.1371	0.0059	0.0434	0.051	0.0035	0.0684	0.0723	0.0053	0.0738	0.2175	0.0162	0.0745	0.0001	0	0.0071	0.0001	0	0.0127	0.0585	0.0322	0.5508
GMOY003404		X	0.19056	2289	1748	541	0.4468	0.0181	0.0405	0.4108	0.0106	0.0258	0.1556	0.0128	0.0823	0.1833	0.0085	0.0464	0.2614	0.0139	0.0532	0.2175	0.028	0.1289	0.2767	0.0015	0.0056	0.51	0.0031	0.006	0.1358	0.0956	0.7039
GMOY003405			0.04183	1101	821.3	279.7	0.0415	0.0024	0.0579	0.0001	0	0.0154	0.0528	0.0012	0.023	0.0785	0.0012	0.0154	0.044	0.0012	0.0274	0.0427	0.0025	0.0578	0.0001	0	0.0079	0.1119	0.0012	0.0109	0.0404	0.0237	0.586
GMOY003407			0.0001	333	247.5	85.5	NA	0	0	0.0001	0	0.0013	NA	0	0	0.0001	0	0.0247	0.0001	0	0.0492	0.0001	0	0.0628	NA	0	0	NA	0	0	0.0001	0	0.2776
GMOY003411			0.14861	972	748.3	223.7	0.138	0.0091	0.0661	0.0001	0	0.0134	0.2207	0.0065	0.0297	0.2252	0.0056	0.0247	0.4138	0.0219	0.0529	0.1314	0.0164	0.1245	0.0001	0	0.0045	0.2672	0.0013	0.005	0.1112	0.0487	0.438
GMOY003417		X	0.06222	774	583.2	190.8	0.0001	0	0.0424	0.1771	0.0018	0.0101	0.0329	0.0017	0.0521	0.5873	0.0034	0.0058	0.2134	0.0051	0.0239	0.0639	0.0052	0.0821	0.0001	0	0.0147	0.1226	0.0017	0.0139	0.0531	0.0239	0.4491
GMOY003420			0.04221	969	716	253	0.0001	0	0.0159	0.112	0.0014	0.0127	0.0329	0.0014	0.0429	0.0707	0.0014	0.0201	0.1038	0.0014	0.0136	0.0001	0	0.0596	0.0001	0	0.0155	0.0001	0	0.0263	0.0508	0.0199	0.3912
GMOY003421		X	0.04125	609	435.5	173.5	0.0887	0.0023	0.0262	NA	0	0	0.0742	0.0023	0.0312	0.0001	0	0.0185	0.0001	0	0.0123	0.0001	0	0.031	0.3967	0.0023	0.0059	0.0001	0	0.0123	0.0375	0.0139	0.3703
GMOY003424			0.03611	1344	1032.8	311.2	0.0001	0	0.0318	0.23	0.0021	0.0091	0.0429	0.001	0.0229	0.0662	0.0018	0.0271	0.0438	0.002	0.0446	0.0001	0	0.0466	0.0001	0	0.0062	0.0001	0	0.0102	0.0358	0.0139	0.387
GMOY003426			0.16939	2637	2001.9	635.1	0.1553	0.0091	0.0588	0.191	0.0047	0.0248	0.2915	0.0191	0.0654	0.1477	0.0097	0.0656	0.262	0.0205	0.0784	0.16	0.0223	0.1391	0.2322	0.0025	0.0108	0.087	0.001	0.0112	0.1377	0.0795	0.5772
GMOY003428			0.08608	1023	745.1	277.9	0.2297	0.0074	0.0324	0.1734	0.0027	0.0156	0.0794	0.0013	0.017	0.1095	0.0068	0.0617	0.0001	0	0.0668	0.0757	0.004	0.0524	0.0633	0.0013	0.0212	0.0001	0	0.0067	0.0868	0.0401	0.4624
GMOY003430			0.1175	1695	1212	483	0.2771	0.0041	0.015	0.1064	0.0008	0.0079	0.0708	0.0017	0.0239	0.1226	0.0025	0.0207	0.0671	0.0034	0.0506	0.1446	0.0044	0.0305	0.2705	0.0017	0.0063	NA	0.0017	0	0.1092	0.0344	0.3146
GMOY003432		X	0.05964	2466	1759	707	0.0389	0.0016	0.0416	0.9605	0.0023	0.0024	0.0908	0.0017	0.019	0.0419	0.0006	0.0137	0.0001	0	0.0434	0.1228	0.0065	0.0529	0.0001	0	0.0049	0.0001	0	0.0083	0.0538	0.0152	0.2825
GMOY003433			0.11364	1947	1425.3	521.7	0.1342	0.0042	0.031	0.2796	0.0023	0.0084	0.1415	0.0042	0.0293	0.1325	0.0045	0.034	0.1815	0.0086	0.0473	0.2095	0.0163	0.0781	0.2014	0.0007	0.0036	0.0695	0.0007	0.0102	0.0773	0.0371	0.4798
GMOY003435			0.07894	2544	1874	670	0.7766	0.0034	0.0043	0.0725	0.0011	0.0147	0.0701	0.0016	0.0229	0.0938	0.0021	0.0228	0.0612	0.0016	0.0262	0.0497	0.0037	0.0734	0.1705	0.0005	0.0031	0.0664	0.0005	0.008	0.0763	0.0291	0.3818
GMOY003440		X	0.05768	2475	1827.1	647.9	0.0975	0.0039	0.0399	0.1636	0.0016	0.0097	0.0682	0.0022	0.0323	0.0506	0.0017	0.0327	0.024	0.0023	0.095	0.0342	0.0028	0.0816	0.0545	0.0005	0.01	0.0001	0	0.0029	0.0642	0.0276	0.4292
GMOY003443			0.04678	2607	1902.9	704.1	0.0001	0	0.018	0.0721	0.0006	0.008	0.0329	0.0005	0.016	0.0807	0.0021	0.0262	0.0173	0.0016	0.0898	0.0428	0.0038	0.0881	0.2701	0.0011	0.0039	0.0001	0	0.0091	0.0546	0.0203	0.373
GMOY003447			0.00576	678	512.1	165.9	0.0001	0	0.0218	0.0001	0	0.0057	0.0001	0	0.0261	0.0001	0	0.0127	0.0001	0	0.0265	0.0001	0	0.0521	NA	0	0	NA	0	0	0.0101	0.002	0.1945
GMOY003448			0.1791	900	672.3	227.7	0.2619	0.0063	0.0241	2.6053	0.0053	0.002	0.4803	0.0156	0.0324	0.3131	0.0132	0.042	0.4226	0.0194	0.0459	0.1278	0.0147	0.1152	0.0001	0	0.0297	0.2968	0.0015	0.005	0.117	0.0655	0.5596
GMOY003449			0.0439	807	619.1	187.9	0.0001	0	0.0785	0.0001	0	0.0153	0.046	0.0016	0.0355	0.1052	0.0032	0.0308	0.0001	0	0.0266	0.0001	0	0.0197	0.0001	0	0.0056	0.0001	0	0.0062	0.0598	0.0195	0.3264
GMOY003450			0.12925	1044	762.8	281.2	0.0298	0.0012	0.0392	0.3069	0.0013	0.0044	0.0001	0	0.0189	0.2365	0.0054	0.0227	0.1552	0.004	0.0259	0.1907	0.0123	0.0645	0.7133	0.0027	0.0038	0.0001	0	0.0074	0.1219	0.0464	0.3809
GMOY003451		X	0.15308	864	640.7	223.3	0.3212	0.0047	0.0146	0.0001	0	0.0096	0.1109	0.0016	0.0141	0.17	0.0016	0.0092	0.0836	0.0016	0.0188	0.0001	0	0.0138	0.0001	0	0.0046	0.0001	0	0.0046	0.184	0.0323	0.1754
GMOY003452			0.0577	1425	1072	353	0.722	0.0018	0.0026	0.0569	0.0009	0.0159	0.0001	0	0.0448	0.0714	0.0019	0.0263	0.0478	0.0019	0.0401	0.058	0.0067	0.1153	0.0001	0	0.0058	0.0001	0	0.0061	0.0611	0.0274	0.4489
GMOY003453		X	0.04208	2862	2207	655	0.0597	0.0013	0.0223	0.0001	0	0.0135	0.0552	0.0014	0.0245	0.0691	0.0018	0.0261	0.0405	0.0014	0.0333	0.0351	0.0037	0.1042	0.0544	0.0005	0.0084	0.0001	0	0.0064	0.0422	0.0164	0.3885
GMOY003455			0.11943	1605	1223.1	381.9	0.1132	0.0052	0.046	0.2183	0.0042	0.0193	0.0764	0.0044	0.0575	0.1769	0.0091	0.0515	0.1227	0.0082	0.0666	0.1757	0.0112	0.0638	0.1529	0.0017	0.0108	NA	0.0008	0	0.1008	0.0515	0.5106
GMOY003458		X	0.07702	2913	2147.7	765.3	0.0967	0.0028	0.0293	0.0001	0	0.0193	0.0892	0.0026	0.0288	0.0735	0.0026	0.0355	0.0577	0.0021	0.037	0.1182	0.01	0.0843	0.0959	0.0011	0.0113	0.0229	0.0003	0.0135	0.0734	0.0335	0.4564
GMOY003459			0.0272	1209	856.4	352.6	0.03	0.0012	0.039	0.043	0.0012	0.0273	0.028	0.0012	0.0419	0.0001	0	0.0193	0.0248	0.0012	0.0474	0.0495	0.0012	0.0237	0.0001	0	0.0046	0.1107	0.0012	0.0106	0.0236	0.0082	0.3498
GMOY003460			0.00813	2742	2000.7	741.3	0.0001	0	0.0177	0.0001	0	0.01	0.0001	0	0.0232	0.0001	0	0.0404	0.0001	0	0.0316	0.0001	0	0.0994	0.0731	0.0005	0.0069	0.0001	0	0.0115	0.0111	0.0056	0.5032
GMOY003463			0.12578	1191	913.8	277.2	0.1933	0.0053	0.0276	NA	0.0011	0.0006	0.1187	0.0077	0.0649	0.1266	0.0055	0.0435	0.0624	0.0033	0.0533	0.0836	0.0094	0.1119	0.0411	0.0012	0.0294	NA	0.0011	0	0.1431	0.0712	0.4977
GMOY003467		X	0.1217	1767	1284.1	482.9	0.0881	0.0026	0.0297	0.1264	0.0014	0.0107	0.2367	0.0054	0.0227	0.1016	0.0025	0.0244	0.12	0.0113	0.0946	0.0925	0.007	0.0752	0.5344	0.0032	0.0061	0.1264	0.0015	0.0116	0.1155	0.0332	0.2876
GMOY003468			0.04744	1875	1402	473	0.0001	0	0.0336	0.2835	0.0007	0.0025	0.0644	0.0021	0.0332	0.0001	0	0.0375	0.0786	0.0043	0.0547	0.0381	0.0043	0.1118	0.0001	0	0.0084	0.0756	0.0014	0.0187	0.0513	0.0231	0.4509
GMOY003470			0.23748	219	155.1	63.9	NA	0.0194	0	NA	0	0	1.1544	0.0195	0.0169	0.0001	0	0.0169	0.0001	0	0.0342	0.189	0.0067	0.0354	NA	0	0	NA	0	0	0.1626	0.054	0.3322
GMOY003476			0.14024	2034	1538	496	0.0692	0.003	0.0432	0.5496	0.0028	0.0051	0.0936	0.0039	0.0416	0.1019	0.0032	0.0317	0.0595	0.0043	0.0723	0.1528	0.0119	0.0777	0.343	0.0013	0.0038	0.0943	0.0006	0.0069	0.1696	0.073	0.4305
GMOY003479			0.05972	2259	1685.8	573.2	0.0087	0.0004	0.0488	0.3269	0.0038	0.0117	0.1721	0.0067	0.0388	0.1181	0.0042	0.0359	0.1147	0.0103	0.0898	0.1271	0.0101	0.0797	0.0001	0	0.0061	0.0001	0	0.0076	0.0312	0.0231	0.7414
GMOY003480			0.0001	1008	651.8	356.2	0.0001	0	0.0054	NA	0	0	0.0001	0	0.0114	0.0001	0	0.0085	0.0001	0	0.0172	0.0001	0	0.0148	0.0001	0	0.0028	NA	0	0	0.0001	0	0.193
GMOY003481			0.02475	1401	1024.4	376.6	0.0001	0	0.0256	0.0587	0.001	0.0166	0.0557	0.0019	0.035	0.0001	0	0.0323	0.0114	0.001	0.0856	0.0416	0.0049	0.1182	0.0001	0	0.0054	0.0001	0	0.0085	0.0237	0.015	0.6344
GMOY003488			0.04555	1773	1332.7	440.3	0.3672	0.003	0.0082	NA	0.0007	0	0.0001	0	0.0397	0.0589	0.0015	0.0256	0.0442	0.003	0.0687	0.048	0.0069	0.1433	0.0001	0	0.0071	0.1082	0.0008	0.007	0.0403	0.0247	0.6136
GMOY003489			0.05602	2247	1640.7	606.3	0.0481	0.0021	0.0436	0.0958	0.0005	0.0049	0.0488	0.0019	0.0384	0.0611	0.0019	0.0304	0.0615	0.0026	0.0431	0.0428	0.003	0.0704	1.1216	0.0012	0.0011	0.0001	0	0.0109	0.0569	0.0259	0.4557
GMOY003492			0.03243	570	458.4	111.6	0.0001	0	0.0105	NA	0	0	0.0583	0.0021	0.0367	0.0001	0	0.0471	0.0915	0.0043	0.047	0.0001	0	0.0474	NA	0	0	NA	0.0021	0	0.0249	0.0085	0.3426
GMOY003493			0.05396	933	701.4	231.6	0.1702	0.0043	0.025	1.0791	0.0014	0.0013	0.0274	0.0014	0.0516	0.259	0.0047	0.0182	0.1273	0.0043	0.0336	0.0578	0.0028	0.0493	NA	0	0	0.0001	0	0.0042	0.036	0.0114	0.3172
GMOY003494			0.04636	2097	1570.8	526.2	0.0001	0	0.025	0.2716	0.0019	0.0069	0.0001	0	0.0235	0.0203	0.0006	0.0312	0.0355	0.0013	0.0367	0.0289	0.0019	0.0673	0.0741	0.0006	0.0086	0.0001	0	0.0051	0.0541	0.0256	0.4727
GMOY003497			0.20702	639	472	167	0.3154	0.0149	0.0473	0.9217	0.0058	0.0063	0.0613	0.0043	0.0698	0.0786	0.0021	0.0272	0.1356	0.0155	0.1144	0.189	0.0145	0.0769	0.344	0.0022	0.0063	0.0001	0	0.018	0.2662	0.108	0.4056
GMOY003500			0.14852	1125	854.1	270.9	0.1819	0.008	0.0437	0.737	0.0051	0.0069	0.6167	0.0102	0.0165	0.1609	0.0072	0.0448	0.2047	0.0153	0.0748	0.1505	0.0182	0.1212	0.798	0.0023	0.0029	0.1461	0.0024	0.0161	0.0989	0.0703	0.7103
GMOY003502		X	0.19483	3444	2560	884	0.188	0.0035	0.0187	0.1617	0.0013	0.0081	0.3971	0.0046	0.0117	0.3849	0.0082	0.0212	0.2103	0.0074	0.0351	0.2469	0.0205	0.0831	0.3223	0.0024	0.0074	0.1302	0.0012	0.0089	0.1562	0.0599	0.3836
GMOY003503			0.15198	303	225.5	77.5	0.0001	0	0.0127	NA	0.0043	0	0.2137	0.0087	0.0405	0.0001	0	0.0146	0.0956	0.0086	0.0905	0.1935	0.0218	0.1126	0.0001	0	0.0136	NA	0	0	0.1576	0.0632	0.4014
GMOY003507		X	0.03837	825	557.4	267.6	0.0001	0	0.0309	0.0001	0	0.0028	0.0001	0	0.0114	0.0001	0	0.0191	0.0001	0	0.0398	0.0001	0	0.0559	NA	0	0	NA	0.0018	0	0.0559	0.0145	0.2603
GMOY003508			0.06578	798	569.1	228.9	0.0926	0.0018	0.019	0.3798	0.0046	0.0121	0.0656	0.0018	0.0274	0.0001	0	0.0046	0.023	0.0008	0.0357	0.0417	0.0028	0.0672	0.0001	0	0.0091	0.0001	0	0.0089	0.0666	0.0206	0.3094
GMOY003509			0.10055	1065	794	271	0.0001	0	0.0104	0.0001	0	0.0036	0.0601	0.0013	0.0211	0.1151	0.0066	0.0572	0.1639	0.0051	0.0311	0.1013	0.0089	0.0883	0.0001	0	0.0033	0.0001	0	0.0165	0.1071	0.0445	0.4157
GMOY003510			0.08555	1230	917.2	312.8	0.1378	0.0032	0.0231	0.269	0.0033	0.0124	0.0386	0.0011	0.0288	0.0246	0.0011	0.0452	0.0001	0	0.0245	0.0508	0.0047	0.0922	0.061	0.001	0.0165	0.1736	0.0012	0.0068	0.1003	0.0478	0.4766
GMOY003512			0.03563	264	203	61	0.0001	0	0.0188	NA	0	0	0.1358	0.0049	0.0361	NA	0	0	0.2664	0.0098	0.037	0.0001	0	0.0378	NA	0	0	0.0001	0	0.0184	0.0117	0.0051	0.4342
GMOY003518			0.08799	1344	1014.6	329.4	0.0327	0.0028	0.0857	0.0001	0	0.0078	0.1053	0.002	0.0189	0.0443	0.002	0.045	0.033	0.002	0.0606	0.0612	0.0062	0.1009	0.1218	0.002	0.0164	0.1124	0.002	0.0178	0.1161	0.0726	0.6253
GMOY003523			0.00331	729	560.2	168.8	NA	0	0	NA	0.0018	0	0.0001	0	0.0569	0.0001	0	0.0193	0.0184	0.0018	0.0992	0.0001	0	0.0597	NA	0	0	0.0001	0	0.0063	0.0001	0.0001	0.848
GMOY003527			0.13494	3009	2255	754	0.1466	0.0058	0.0395	0.2049	0.0018	0.0086	0.1088	0.0041	0.0377	0.042	0.0012	0.0296	0.1918	0.0073	0.0379	0.1191	0.0102	0.0855	0.1062	0.001	0.0096	0.1516	0.0026	0.0168	0.1403	0.0724	0.5163
GMOY003530		X	0.04358	2640	1912.7	727.3	0.0653	0.0023	0.0353	0.0432	0.001	0.0241	0.0321	0.001	0.0319	0.0908	0.0026	0.029	0.0156	0.0011	0.0681	0.0547	0.0042	0.0766	0.1009	0.0014	0.0137	0.5504	0.0012	0.0022	0.0367	0.0161	0.4396
GMOY003531			0.10045	2715	2053.2	661.8	0.1461	0.0032	0.0216	0.0462	0.0014	0.0293	0.1637	0.0074	0.0451	0.136	0.0039	0.0284	0.1131	0.0052	0.0461	0.1044	0.0116	0.1108	0.0001	0	0.0033	0.4171	0.002	0.0047	0.0885	0.057	0.6437
GMOY003532			0.09264	1533	1149.5	383.5	0.191	0.006	0.0316	0.1552	0.0018	0.0114	0.0979	0.0042	0.0429	0.0801	0.0029	0.0357	0.1135	0.0048	0.0425	0.0702	0.0062	0.0879	0.0001	0	0.0079	0.3383	0.0018	0.0052	0.0851	0.0476	0.56
GMOY003534			0.15766	627	466.8	160.2	0.3653	0.006	0.0164	NA	0.0067	0	0.4604	0.012	0.026	0.2751	0.0123	0.0446	0.0706	0.0051	0.0724	0.106	0.0112	0.1054	0.0001	0	0.014	0.0001	0	0.005	0.134	0.0746	0.5569
GMOY003535			0.13798	438	343.3	94.7	NA	0	0	NA	0.006	0	0.2689	0.006	0.0222	0.5346	0.0059	0.0111	0.0563	0.006	0.1056	0.0795	0.012	0.1503	0.0001	0	0.0224	NA	0.003	0	0.1479	0.0765	0.5173
GMOY003536			0.17451	603	451.2	151.8	0.1328	0.0166	0.1251	4.8337	0.0058	0.0012	0.0638	0.0025	0.0392	0.2042	0.0086	0.0423	0.1497	0.0222	0.1483	0.0989	0.0099	0.0997	0.0001	0	0.0051	0.0001	0	0.009	0.2234	0.1016	0.4546
GMOY003538		X	0.00509	1674	1297.4	376.6	0.0142	0.0008	0.0548	0.0001	0	0.0075	0.0001	0	0.0369	0.0001	0	0.0219	0.0001	0	0.0426	0.0001	0	0.0802	0.0001	0	0.0028	0.0001	0	0.0055	0.0065	0.0024	0.3605
GMOY003539		X	0.08154	1518	1168	350	0.0514	0.0006	0.0108	0.0001	0	0.0035	0.0217	0.0009	0.0395	0.0375	0.0009	0.0229	0.022	0.0009	0.0388	0.0587	0.0055	0.093	NA	0.0009	0	0.0001	0	0.003	0.1088	0.0373	0.3428
GMOY003541			0.06491	444	330.8	113.2	0.0569	0.003	0.0533	NA	0	0	0.0001	0	0.0168	0.2609	0.003	0.0117	0.0001	0	0.0408	0.0001	0	0.0166	0.0001	0	0.032	0.0001	0	0.0178	0.0834	0.0368	0.441
GMOY003542			0.04373	951	737	214	0.0511	0.0013	0.0262	0.1031	0.0027	0.0264	0.0638	0.0027	0.0425	0.0862	0.0014	0.0157	0.07	0.0027	0.0388	0.0114	0.0014	0.1205	NA	0	0	0.0001	0	0.031	0.0454	0.0265	0.5837
GMOY003546			0.05037	822	657	165	0.0656	0.0031	0.0473	0.0001	0	0.0397	0.0001	0	0.024	0.1097	0.0031	0.0279	0.0842	0.0046	0.0548	0.0471	0.0046	0.0973	0.4959	0.0015	0.0031	0.0694	0.0015	0.0222	0.0455	0.0294	0.6461
GMOY003547			0.06892	1146	871.3	274.7	0.0316	0.0011	0.0341	0.0602	0.0011	0.019	0.0001	0	0.0343	0.0845	0.0035	0.0408	0.0481	0.0035	0.0721	0.0262	0.0028	0.1073	0.0001	0	0.0061	0.0001	0	0.0138	0.0914	0.055	0.6022
GMOY003549			0.04339	1035	751.6	283.4	0.0001	0	0.023	0.1403	0.0015	0.0109	0.0736	0.0027	0.0369	0.0001	0	0.0385	0.3256	0.0052	0.0161	0.0405	0.0015	0.0377	0.0001	0	0.0036	0.0001	0	0.0036	0.0305	0.0092	0.3007
GMOY003551			0.15015	1437	1088.1	348.9	0.1544	0.0046	0.0297	0.1417	0.0009	0.0061	0.231	0.0076	0.033	0.1881	0.0057	0.0304	0.367	0.0139	0.0379	0.0943	0.0087	0.0922	0.1503	0.0009	0.0062	0.347	0.0009	0.0027	0.1233	0.0439	0.356
GMOY003552			0.07384	348	249.3	98.7	0.1172	0.0083	0.0706	NA	0	0	0.3747	0.0041	0.011	0.3225	0.0124	0.0386	0.1316	0.0041	0.0312	0.2792	0.0041	0.0146	0.0001	0	0.0296	0.0001	0	0.0106	0.0327	0.0208	0.6358
GMOY003553			0.09138	474	350	124	0.0001	0	0.0245	NA	0	0	0.0001	0	0.0089	0.3169	0.0028	0.0089	0.2358	0.0086	0.0365	0.0474	0.0028	0.0599	NA	0	0	NA	0	0	0.0851	0.0228	0.2684
GMOY003554			0.16107	1662	1229.2	432.8	0.0925	0.0038	0.0414	NA	0.0011	0	0.2334	0.0034	0.0144	0.145	0.0067	0.0464	0.3023	0.012	0.0398	0.1496	0.0181	0.1212	1.0827	0.0025	0.0023	0.1746	0.0008	0.0047	0.1461	0.0678	0.4641
GMOY003555		X	0.31219	927	691.5	235.5	1.8807	0.0133	0.0071	NA	0.0041	0	0.2438	0.0102	0.042	0.6309	0.0143	0.0227	0.5623	0.0177	0.0315	0.5622	0.0297	0.0529	0.0001	0	0.0088	NA	0	0	0.1621	0.0531	0.3277
GMOY003558			0.11863	1989	1451.5	537.5	0.1168	0.0012	0.0101	0.0001	0	0.0061	0.3046	0.0042	0.0137	0.0451	0.0007	0.0153	0.0821	0.0056	0.068	0.1715	0.0078	0.0457	0.0001	0	0.0084	0.2397	0.0014	0.0058	0.1181	0.0375	0.3173
GMOY003559			0.12088	1401	1065	336	0.1265	0.0053	0.0422	0.0001	0	0.0125	0.1669	0.0049	0.0295	0.071	0.0036	0.0512	0.1282	0.0088	0.0686	0.1616	0.019	0.1174	0.0001	0	0.0051	0.4341	0.0019	0.0043	0.1113	0.043	0.3866
GMOY003560		X	0.05613	942	698.4	243.6	0.0656	0.0029	0.0442	NA	0	0	0.1083	0.0043	0.0397	0.0268	0.0014	0.0532	0.0001	0	0.0379	0.0545	0.0057	0.1053	0.4862	0.0043	0.0089	NA	0	0	0.0506	0.0267	0.5273
GMOY003561		X	0.04722	3597	2676.7	920.3	0.0197	0.0003	0.0172	0.0001	0	0.0117	0.0308	0.0008	0.0246	0.0591	0.0008	0.0128	0.0586	0.0019	0.0323	0.0577	0.0042	0.0726	0.0001	0	0.0047	0.0001	0	0.002	0.0492	0.0149	0.3037
GMOY003563		X	0.24339	4440	3370.5	1069.5	0.2192	0.0051	0.0233	0.1886	0.0035	0.0186	0.1351	0.0085	0.0627	0.3797	0.0139	0.0366	0.3028	0.014	0.0461	0.2781	0.023	0.0826	0.19	0.0032	0.0166	0.2778	0.0038	0.0138	0.2376	0.1394	0.5867
GMOY003564			0.06407	984	737.1	246.9	0.0452	0.0014	0.0302	NA	0	0	0.1122	0.0027	0.0244	0.2002	0.0027	0.0137	0.0001	0	0.0438	0.0532	0.0028	0.0517	0.0001	0	0.0042	0.0001	0	0.0041	0.0693	0.0207	0.2994
GMOY003568			0.02029	408	297.1	110.9	0.0001	0	0.0102	0.0001	0	0.0167	0.0001	0	0.0262	0.0001	0	0.0107	0.0001	0	0.028	0.0001	0	0.0737	0.0001	0	0.0093	0.0001	0	0.0094	0.0326	0.0104	0.3201
GMOY003570			0.00832	1107	811.1	295.9	0.0001	0	0.0519	0.0001	0	0.0125	0.0001	0	0.0182	0.0001	0	0.0566	0.0001	0	0.0673	0.0207	0.0012	0.06	0.0001	0	0.0103	0.0001	0	0.0032	0.0118	0.0037	0.3178
GMOY003574			0.0855	852	645.8	206.2	0.1402	0.0074	0.0528	0.0706	0.0015	0.0215	0.101	0.0043	0.0426	0.0312	0.0019	0.0615	0.1859	0.0114	0.0613	0.0945	0.0094	0.0999	0.0001	0	0.0052	0.0001	0	0.0051	0.0714	0.0384	0.5385
GMOY003575			0.21573	1452	1079.7	372.3	0.1714	0.0138	0.0806	0.2959	0.0066	0.0223	0.349	0.0185	0.053	0.3292	0.0161	0.0488	0.5615	0.0222	0.0395	0.3522	0.0296	0.0841	0.2903	0.0016	0.0055	0.121	0.0021	0.0175	0.1202	0.0562	0.4679
GMOY003576			0.01608	1065	787.8	277.2	0.063	0.0011	0.0177	0.3027	0.0013	0.0042	0.0001	0	0.0291	0.0001	0	0.0177	0.0001	0	0.0231	0.1075	0.0038	0.0351	0.0001	0	0.0155	0.0001	0	0.0039	0.0006	0.0001	0.2434
GMOY003579			0.0012	2388	1773.3	614.7	0.0001	0	0.0334	0.1572	0.0006	0.0036	0.0001	0	0.0208	0.0001	0	0.0185	0.0001	0	0.0473	0.0001	0	0.0489	0.0001	0	0.01	0.0001	0	0.0058	0.0001	0	0.2811
GMOY003582		X	0.08219	1683	1230	453	0.0396	0.0024	0.0618	0.0001	0	0.0209	0.2254	0.0111	0.049	0.0809	0.0043	0.0532	0.171	0.0197	0.115	0.1403	0.0086	0.061	0.4878	0.0033	0.0068	0.2048	0.0008	0.0041	0.0484	0.0385	0.797
GMOY003583			0.12791	2322	1724.6	597.4	0.1338	0.0053	0.0395	0.2561	0.0024	0.0094	0.1288	0.0053	0.0414	0.1498	0.0047	0.0316	0.1129	0.0053	0.0467	0.2754	0.013	0.047	0.0813	0.0012	0.0144	0.2521	0.0053	0.0209	0.102	0.0519	0.5084
GMOY003585			0.00676	600	434.6	165.4	NA	0	0	0.0001	0	0.0171	0.0001	0	0.0186	0.0001	0	0.0191	0.0001	0	0.0339	0.0001	0	0.0591	0.0001	0	0.0061	NA	0	0	0.012	0.0023	0.193
GMOY003587			0.10469	2169	1596.6	572.4	0.1803	0.0044	0.0246	NA	0.0013	0.0006	0.0436	0.0009	0.0208	0.0701	0.0029	0.0415	0.1348	0.0055	0.0407	0.0365	0.0026	0.0709	0.0773	0.0003	0.0034	0.248	0.0023	0.0092	0.1106	0.0332	0.3001
GMOY003588			0.05069	432	329	103	0.2106	0.0028	0.0133	0.0001	0	0.0396	0.0001	0	0.0318	0.0001	0	0.0199	0.0001	0	0.0495	0.1181	0.0095	0.0801	NA	0	0	0.0001	0	0.0201	0.054	0.0127	0.2349
GMOY003592			0.04333	1014	777.7	236.3	0.0297	0.0015	0.0507	0.0001	0	0.0098	0.0229	0.0013	0.0566	0.0001	0	0.0236	0.0555	0.0026	0.0467	0.0889	0.0102	0.1149	NA	0	0	0.0001	0	0.0091	0.0407	0.0324	0.798
GMOY003594			0.13035	1809	1374.5	434.5	0.1783	0.0046	0.0256	0.2458	0.0031	0.0125	0.1086	0.004	0.0366	0.1513	0.0055	0.0366	0.1759	0.0083	0.0471	0.1231	0.0129	0.1051	0.0001	0	0.0056	0.0811	0.0007	0.009	0.123	0.0706	0.5737
GMOY003595			0.05203	999	753.3	245.7	NA	0.0014	0	0.0001	0	0.0136	0.0428	0.0013	0.0312	0.1092	0.0013	0.0122	0.0328	0.0013	0.0408	0.0732	0.0081	0.1103	0.0001	0	0.0084	NA	0	0	0.0468	0.027	0.5768
GMOY003598			0.0124	660	480.5	179.5	0.0648	0.0021	0.0319	0.0001	0	0.0103	0.0001	0	0.0369	0.0001	0	0.0528	0.0636	0.0021	0.0323	0.0001	0	0.0932	NA	0	0	0.0001	0	0.0171	0.0105	0.0042	0.3979
GMOY003600			0.0824	1281	958.7	322.3	0.0494	0.002	0.0401	0.2785	0.0011	0.004	0.0871	0.0053	0.061	0.0302	0.0011	0.0349	0.0102	0.001	0.0993	0.0714	0.0054	0.0762	0.0001	0	0.0097	0.1611	0.001	0.0065	0.1088	0.0578	0.5313
GMOY003601			0.21008	585	427.1	157.9	0.0001	0	0.0329	NA	0.0028	0	0.4497	0.0163	0.0363	0.3234	0.0187	0.0579	0.1821	0.0092	0.0507	0.2122	0.0189	0.089	NA	0.0023	0	NA	0	0	0.1755	0.0867	0.4939
GMOY003602			0.05912	537	392.8	144.2	NA	0.0025	0	NA	0	0	0.1679	0.0025	0.015	0.6687	0.0051	0.0076	0.2218	0.0051	0.0228	0.0001	0	0.0622	NA	0	0	0.0001	0	0.0148	0.0135	0.0025	0.186
GMOY003605			0.09268	2028	1517.4	510.6	0.2083	0.0034	0.0164	0.1238	0.0019	0.015	0.0875	0.0024	0.0277	0.1013	0.0016	0.0156	0.1123	0.0037	0.0333	0.0955	0.0094	0.0982	0.3884	0.0007	0.0018	0.1495	0.0006	0.0042	0.0833	0.0542	0.6499
GMOY003606			0.01949	1332	1028.9	303.1	0.0001	0	0.0203	0.0287	0.001	0.0339	0.0001	0	0.0354	0.0001	0	0.0142	0.0187	0.001	0.0519	0.013	0.0019	0.1498	0.0001	0	0.0097	0.0001	0	0.0149	0.0242	0.0147	0.6101
GMOY003608		X	0.17011	5040	3664.3	1375.7	0.3583	0.0069	0.0194	0.5026	0.0057	0.0114	0.2835	0.0052	0.0184	0.1469	0.0038	0.0258	0.0854	0.005	0.0589	0.1133	0.0097	0.0859	0.2452	0.0008	0.0032	0.3873	0.002	0.0051	0.1662	0.0601	0.3616
GMOY003611			0.09968	2547	1895.1	651.9	0.0628	0.0031	0.0491	0.0783	0.0017	0.0216	0.049	0.0017	0.0346	0.1034	0.0042	0.0408	0.1193	0.0131	0.1099	0.082	0.0099	0.1208	0.0395	0.0005	0.0134	0.0001	0	0.0212	0.1185	0.059	0.4974
GMOY003612			0.18102	456	344.4	111.6	NA	0.0064	0	0.2031	0.0027	0.0132	0.2977	0.015	0.0504	1.8811	0.0199	0.0106	0.5835	0.0343	0.0588	0.0876	0.0104	0.1188	NA	0	0	0.0001	0	0.0102	0.0847	0.058	0.6843
GMOY003613			0.01424	1320	977	343	0.0646	0.0021	0.0318	0.2027	0.001	0.0051	0.0001	0	0.0183	0.0001	0	0.0091	0.0001	0	0.0445	0.0001	0	0.0543	0.0001	0	0.0067	0.0001	0	0.0055	0.0127	0.0052	0.4078
GMOY003614			0.26477	843	627.4	215.6	0.2298	0.0117	0.0509	NA	0.0066	0	0.1137	0.0047	0.0415	0.3164	0.0198	0.0626	0.4268	0.0224	0.0525	0.2217	0.0321	0.145	0.1277	0.0032	0.0249	NA	0.0047	0	0.2454	0.1408	0.5738
GMOY003615		X	0.07993	2712	2057.2	654.8	0.127	0.0052	0.0406	0.0471	0.0008	0.0165	0.0413	0.002	0.0477	0.0394	0.002	0.0503	0.0561	0.0046	0.0824	0.079	0.0089	0.1127	0.7383	0.001	0.0013	0.1882	0.001	0.0051	0.0884	0.0379	0.4292
GMOY003616		X	0.07358	1260	901	359	0.0001	0	0.003	0.0001	0	0.0028	0.1956	0.0011	0.0058	NA	0	0	0.3815	0.0011	0.003	0.3948	0.0011	0.0029	NA	0	0	NA	0	0	0.0497	0.0045	0.0913
GMOY003620			0.03442	1725	1276.3	448.7	0.0001	0	0.0215	0.0001	0	0.017	0.0001	0	0.0176	0.0261	0.0008	0.0297	0.0768	0.0016	0.0203	0.0001	0	0.043	0.3273	0.0016	0.0048	0.0001	0	0.0024	0.0391	0.0135	0.345
GMOY003621			0.02296	1689	1213.4	475.6	0.0001	0	0.0217	0.0001	0	0.0254	0.022	0.0008	0.0377	0.0001	0	0.0272	0.0001	0	0.0584	0.021	0.0016	0.0786	0.0001	0	0.0045	0.0001	0	0.0045	0.0318	0.0135	0.4236
GMOY003628		X	0.09224	1683	1265.5	417.5	0.0787	0.0031	0.039	0.0001	0	0.0123	0.2021	0.0051	0.0252	0.3089	0.0032	0.0103	0.0229	0.0016	0.0691	0.0405	0.0026	0.0637	0.2063	0.0042	0.0205	0.0001	0	0.0022	0.099	0.0543	0.5484
GMOY003630		X	0.06357	5505	3894.7	1610.3	0.1919	0.0011	0.0056	0.0484	0.0004	0.0084	0.0698	0.0013	0.0185	0.0459	0.0008	0.0169	0.0416	0.0011	0.0276	0.0694	0.0048	0.0694	0.0791	0.0005	0.0067	0.0491	0.0002	0.005	0.0625	0.0228	0.3648
GMOY003631		X	0.17451	1605	1166.8	438.2	0.2797	0.0058	0.0209	0.0001	0	0.0152	0.3052	0.0062	0.0202	0.1919	0.0044	0.0231	0.1253	0.007	0.0561	0.1692	0.0156	0.0921	0.1339	0.0027	0.0198	0.797	0.0034	0.0043	0.1709	0.0739	0.4327
GMOY003633			0.24194	1824	1375.9	448.1	0.3134	0.0138	0.044	2.2533	0.0054	0.0024	0.2215	0.0089	0.0401	0.1352	0.0069	0.0511	0.2378	0.0113	0.0476	0.2843	0.0191	0.0672	0.8414	0.0015	0.0018	0.068	0.0007	0.0097	0.2305	0.1142	0.4954
GMOY003634			0.02322	822	610.6	211.4	0.0001	0	0.046	0.0001	0	0.0068	0.0001	0	0.034	0.0001	0	0.0409	0.0391	0.0034	0.0856	0.0001	0	0.0773	0.0001	0	0.0049	NA	0.0016	0	0.028	0.0115	0.4112
GMOY003636		X	0.22981	3156	2242.6	913.4	0.1066	0.0032	0.0301	0.2693	0.0038	0.0141	0.2082	0.0036	0.0174	0.0906	0.0018	0.0202	0.4184	0.0086	0.0205	0.2483	0.0139	0.056	0.1104	0.0007	0.006	0.6141	0.0034	0.0055	0.2318	0.0782	0.3373
GMOY003638		X	0.11304	2871	2179.4	691.6	0.4999	0.0063	0.0127	0.5224	0.003	0.0058	0.105	0.0059	0.0564	0.0443	0.0029	0.0645	0.3162	0.0084	0.0265	0.1215	0.0161	0.1326	0.1407	0.0009	0.0064	0.2527	0.0019	0.0074	0.0889	0.0577	0.6492
GMOY003640		X	0.08129	945	696.6	248.4	1.3616	0.0058	0.0043	0.0001	0	0.0353	0.0937	0.0029	0.0307	0.0001	0	0.039	0.364	0.0072	0.0199	0.1536	0.0162	0.1055	0.1846	0.0029	0.0157	0.1422	0.0014	0.0101	0.0477	0.0284	0.5955
GMOY003643			0.09666	684	492.4	191.6	0.0214	0.0015	0.0705	0.0001	0	0.0163	0.0426	0.0021	0.0483	0.1255	0.0041	0.0327	0.0756	0.002	0.0269	0.1087	0.0108	0.0995	0.0001	0	0.0055	NA	0	0	0.1279	0.0421	0.3288
GMOY003645			0.13038	579	415	164	NA	0	0	0.0001	0	0.0072	0.0001	0	0.007	0.1797	0.0074	0.041	0.0001	0	0.0412	0.0302	0.0024	0.0793	0.0001	0	0.0068	0.8692	0.0103	0.0118	0.1584	0.0395	0.2491
GMOY003646			0.07672	627	448.6	178.4	0.1438	0.0049	0.0343	0.0847	0.0022	0.0265	0.0802	0.0023	0.0281	0.0248	0.0022	0.0901	0.1113	0.0045	0.0403	0.0722	0.004	0.0561	0.0001	0	0.0097	0.1069	0.0022	0.0209	0.0801	0.0372	0.4643
GMOY003652		X	0.0333	324	235	89	NA	0	0	0.0001	0	0.02	0.0001	0	0.094	0.0001	0	0.0481	0.0001	0	0.0833	0.0001	0	0.1187	NA	0.0043	0	0.0001	0	0.0235	0.0501	0.0307	0.6127
GMOY003657		X	0.15722	1008	738.2	269.8	0.0724	0.0073	0.1009	NA	0	0	0.1471	0.0084	0.0573	0.1	0.0054	0.0541	0.0981	0.0085	0.0866	0.3077	0.0161	0.0523	0.1944	0.0014	0.0069	0.0001	0	0.0127	0.1903	0.1009	0.5302
GMOY003659			0.0508	891	658.2	232.8	0.2717	0.006	0.0222	0.0001	0	0.0045	0.0936	0.0015	0.0165	0.0001	0	0.0246	0.0001	0	0.0337	0.0509	0.0035	0.069	0.2286	0.0031	0.0134	0.0001	0	0.0185	0.0398	0.0153	0.3837
GMOY003661			0.10899	1611	1221.1	389.9	0.0794	0.0064	0.0805	0.1571	0.0017	0.0106	0.1809	0.007	0.0384	0.1075	0.0056	0.0522	0.1846	0.0111	0.0601	0.0737	0.0084	0.1136	0.0188	0.0001	0.0055	0.2956	0.0015	0.0052	0.1035	0.054	0.5218
GMOY003663			0.10236	1839	1357.4	481.6	0.283	0.0049	0.0173	0.0552	0.0006	0.0115	0.106	0.0042	0.0393	0.0522	0.0018	0.0349	0.5888	0.0206	0.035	0.0537	0.0073	0.1365	0.0569	0.0007	0.013	0.041	0.0007	0.0181	0.0786	0.0375	0.4778
GMOY003664			0.1119	900	685.6	214.4	0.1751	0.0066	0.0379	0.118	0.0039	0.0334	0.0622	0.0022	0.0348	0.0501	0.0023	0.0457	0.2883	0.0095	0.0329	0.1463	0.016	0.1095	0.0724	0.0015	0.0205	0.0001	0	0.0145	0.0994	0.0529	0.5317
GMOY003665			0.05469	684	539.5	144.5	0.0001	0	0.0232	NA	0	0	0.0001	0	0.0149	0.0001	0	0.0074	0.0001	0	0.0225	0.0001	0	0.0222	NA	0	0	0.0001	0	0.0149	0.0857	0.0168	0.1967
GMOY003670			0.03309	765	587.8	177.2	0.0001	0	0.0642	0.0001	0	0.0182	0.0001	0	0.0241	0.2153	0.0051	0.0239	0.0268	0.0017	0.0641	0.0446	0.0034	0.0763	0.0001	0	0.0123	0.0001	0	0.0058	0.0317	0.0187	0.5899
GMOY003671		X	0.0968	11271	8497.2	2773.8	0.1652	0.0044	0.0265	0.0876	0.0013	0.0146	0.092	0.0035	0.038	0.121	0.004	0.0327	0.0797	0.0059	0.0739	0.1159	0.0087	0.0746	0.1247	0.0011	0.0086	0.2825	0.0016	0.0058	0.0876	0.0482	0.5501
GMOY003672	X		0.20544	1758	1324.7	433.3	0.5055	0.0084	0.0166	0.0001	0	0.0085	0.2781	0.0102	0.0367	0.1134	0.0077	0.068	0.2871	0.015	0.0522	0.1278	0.0179	0.1398	0.4806	0.0042	0.0088	0.0205	0.0004	0.0203	0.2307	0.1016	0.4403
GMOY003678			0.0307	732	555.9	176.1	0.0001	0	0.0602	0.1412	0.0018	0.0129	0.0001	0	0.043	0.041	0.0018	0.0446	0.0001	0	0.097	0.015	0.0018	0.1221	NA	0	0	0.0001	0	0.0059	0.0452	0.0223	0.4945
GMOY003682		X	0.13651	6555	4676.4	1878.6	0.2667	0.006	0.0226	0.1752	0.0013	0.0073	0.1194	0.0038	0.032	0.1111	0.0038	0.0344	0.1179	0.0043	0.0365	0.2399	0.0183	0.0761	0.0765	0.0004	0.0055	0.1322	0.0009	0.0066	0.1115	0.0481	0.431
GMOY003683		X	0.08134	2283	1689.8	593.2	0.1109	0.0034	0.0304	0.2024	0.0018	0.0091	0.0722	0.0036	0.0496	0.0946	0.0048	0.0505	0.1264	0.0071	0.0564	0.1096	0.0075	0.0683	0.0001	0	0.0092	0.0001	0	0.0086	0.0687	0.0353	0.5144
GMOY003684			0.05948	1410	1055.1	354.9	0.095	0.0042	0.0437	0.486	0.0018	0.0037	0.0647	0.0019	0.0297	0.0677	0.0038	0.0568	0.033	0.002	0.0619	0.0404	0.0047	0.1163	0.0663	0.0009	0.0143	0.0001	0	0.0131	0.0605	0.0362	0.5987
GMOY003687		X	0.19635	1695	1259.6	435.4	0.4331	0.012	0.0277	1.2208	0.0084	0.0069	0.2257	0.0081	0.0357	0.1493	0.0067	0.0449	0.1204	0.0064	0.0531	0.1557	0.0128	0.0821	0.3839	0.0027	0.0072	0.2478	0.0012	0.005	0.1745	0.092	0.527
GMOY003688		X	0.04922	585	448.4	136.6	0.112	0.007	0.0621	0.0001	0	0.0116	0.0001	0	0.0599	0.023	0.0023	0.0991	0.0812	0.0068	0.0839	0.0234	0.0021	0.0903	0.2866	0.0023	0.0079	0.0001	0	0.0073	0.0506	0.0272	0.5374
GMOY003690			0.0503	2028	1527.1	500.9	0.0788	0.0029	0.0362	0.1581	0.0033	0.021	0.0219	0.0008	0.0381	0.0926	0.0071	0.0768	0.0079	0.0005	0.06	0.0204	0.002	0.0963	0.0001	0	0.0066	0.0001	0	0.0039	0.0513	0.0256	0.4995
GMOY003692		X	0.02286	819	635.2	183.8	0.0001	0	0.0394	0.0001	0	0.005	0.0001	0	0.0327	0.0387	0.0016	0.0412	0.0001	0	0.0586	0.0266	0.0016	0.0594	0.15	0.0016	0.0105	0.2487	0.0016	0.0063	0.0209	0.0063	0.3012
GMOY003693		X	0.08747	1917	1413.4	503.6	0.1008	0.003	0.0296	0.0462	0.0014	0.0311	0.0773	0.0026	0.0339	0.0647	0.0024	0.0376	0.1856	0.01	0.0541	0.0821	0.006	0.0736	0.0324	0.0007	0.0221	0.0001	0	0.0094	0.086	0.05	0.5814
GMOY003694			0.10923	690	531.1	158.9	0.1673	0.0101	0.0601	0.0957	0.0019	0.0195	0.2574	0.0076	0.0294	0.0001	0	0.041	0.2474	0.0094	0.0381	0.161	0.0153	0.0952	NA	0	0	0.0001	0	0.0067	0.0823	0.0492	0.5978
GMOY003697		X	0.10333	3279	2476.9	802.1	0.2104	0.0074	0.035	0.1006	0.0011	0.0112	0.102	0.0046	0.045	0.1163	0.0049	0.0426	0.1084	0.0059	0.0539	0.0724	0.0065	0.09	0.0744	0.0009	0.0123	0.5729	0.0011	0.002	0.0974	0.0531	0.5453
GMOY003698		X	0.04036	1758	1359.7	398.3	0.0963	0.0022	0.0231	0.0001	0	0.0264	0.0001	0	0.0403	0.0762	0.0022	0.0292	0.045	0.0022	0.0493	0.0094	0.0007	0.0782	0.0551	0.0007	0.0133	0.0001	0	0.0115	0.0466	0.0231	0.4944
GMOY003699			0.04163	810	627.5	182.5	0.0001	0	0.0474	0.0001	0	0.0114	0.0453	0.0016	0.0353	0.1277	0.0016	0.0126	0.1574	0.0048	0.0308	0.0001	0	0.0387	NA	0	0	0.0001	0	0.0116	0.0411	0.0194	0.4726
GMOY003701		X	0.0001	1122	824	298	0.0001	0	0.0237	NA	0	0.0005	0.0001	0	0.0145	0.0001	0	0.0108	0.0001	0	0.0287	0.0001	0	0.0243	NA	0	0	0.0001	0	0.0109	0.0001	0	0.1302
GMOY003702			0.12019	1392	1030	362	0.0717	0.0029	0.0405	0.053	0.0009	0.0177	0.1391	0.0039	0.0281	0.3237	0.0059	0.0182	0.2121	0.0109	0.0514	0.0641	0.003	0.0473	NA	0	0	0.0001	0	0.0086	0.1136	0.0437	0.3848
GMOY003703			0.02312	2919	2211.7	707.3	0.0001	0	0.013	0.0418	0.0005	0.013	0.0137	0.0005	0.0335	0.0402	0.0009	0.0228	0.0095	0.0004	0.0387	0.0114	0.001	0.0882	0.0001	0	0.0031	0.0001	0	0.0012	0.0265	0.0141	0.5302
GMOY003707			0.03991	1890	1368	522	0.0764	0.0011	0.0143	0.1988	0.0007	0.0037	0.0001	0	0.0052	0.0001	0	0.0087	0.0001	0	0.0173	0.0352	0.0011	0.0312	0.0001	0	0.0082	0.0001	0	0.0078	0.0427	0.0154	0.3608
GMOY003711			0.00868	573	420	153	NA	0	0	NA	0	0	0.1321	0.0023	0.0178	0.0001	0	0.0404	0.0001	0	0.0479	0.0001	0	0.1027	0.0001	0	0.0142	NA	0	0	0.0074	0.0023	0.3162
GMOY003712			0.02601	525	367.8	157.2	0.0001	0	0.0518	0.0001	0	0.009	NA	0	0	0.0001	0	0.0414	0.0001	0	0.0325	0.0001	0	0.0756	0.2094	0.0028	0.0134	NA	0	0	0.0365	0.0112	0.3062
GMOY003713		X	0.30787	933	683.7	249.3	0.2566	0.0163	0.0637	0.2841	0.0011	0.0038	0.3542	0.0108	0.0304	0.2949	0.0152	0.0514	0.2878	0.0141	0.0491	0.1877	0.0225	0.12	0.5118	0.0045	0.0088	0.3886	0.003	0.0077	0.3755	0.1156	0.3079
GMOY003714			0.04862	405	302.7	102.3	0.082	0.0033	0.0408	0.0001	0	0.0059	0.1533	0.0034	0.022	0.0001	0	0.022	0.0407	0.0034	0.0832	0.0756	0.0034	0.045	0.0001	0	0.0094	0.0001	0	0.0123	0.0447	0.0247	0.5539
GMOY003718			0.13338	528	368.7	159.3	0.0001	0	0.0174	NA	0	0	0.2774	0.0084	0.0304	0.0001	0	0.0059	0.1509	0.0056	0.0371	0.0001	0	0.0383	0.0001	0	0.0056	0.0001	0	0.0063	0.1538	0.0436	0.2834
GMOY003719			0.06648	2073	1610.6	462.4	0.0485	0.0019	0.0401	0.4929	0.0031	0.0063	0.1165	0.0031	0.0267	0.0724	0.0031	0.043	0.0545	0.0031	0.0572	0.0594	0.0057	0.0955	0.0549	0.0013	0.0231	0.2183	0.0019	0.0085	0.0598	0.0397	0.6649
GMOY003720			0.04864	750	567.9	182.1	0.107	0.0018	0.0167	0.0777	0.0018	0.023	0.1013	0.0072	0.0714	0.0001	0	0.0169	0.0883	0.0053	0.0606	0.0193	0.0018	0.0928	0.1651	0.0018	0.0109	0.1004	0.0018	0.0177	0.0333	0.0158	0.4753
GMOY003721		X	0.14874	2046	1511.2	534.8	0.1551	0.0033	0.0215	0.2449	0.002	0.0081	0.1164	0.0027	0.023	0.1219	0.0027	0.022	0.0582	0.0014	0.0233	0.0659	0.0021	0.0315	0.0001	0	0.0057	0.0001	0	0.0058	0.1872	0.0385	0.2057
GMOY003723			0.10396	1800	1343.7	456.3	0.2021	0.0056	0.0279	0.0001	0	0.0208	0.1011	0.0037	0.0366	0.1603	0.0061	0.038	0.0802	0.0038	0.0476	0.1065	0.0083	0.0778	0.0376	0.0004	0.0116	0.2231	0.0025	0.0114	0.0981	0.0479	0.4887
GMOY003724		X	0.07661	2103	1542	561	0.0752	0.0024	0.0319	0.0001	0	0.0175	0.1103	0.0035	0.0316	0.0587	0.0018	0.0298	0.1465	0.0059	0.0402	0.0826	0.0029	0.0346	0.3262	0.0007	0.002	0.093	0.0007	0.007	0.07	0.0357	0.5108
GMOY003731		X	0.05889	1458	1086.9	371.1	0.0001	0	0.0226	0.0001	0	0.0114	0.0625	0.0009	0.0149	0.0001	0	0.035	0.1033	0.0028	0.0271	0.1725	0.0048	0.0276	NA	0.0009	0	0.1087	0.0009	0.0086	0.0552	0.0247	0.4475
GMOY003734			0.24285	399	312.9	86.1	NA	0	0	NA	0.0153	0	0.073	0.0063	0.0863	0.3927	0.016	0.0406	0.2505	0.0408	0.1627	0.2444	0.0102	0.0418	0.8389	0.0102	0.0121	NA	0.0154	0	0.1611	0.0911	0.5654
GMOY003735			0.03313	1740	1327.8	412.2	0.0095	0.0007	0.0783	0.0001	0	0.0134	0.1879	0.0068	0.0362	0.0001	0	0.0345	0.0563	0.003	0.0536	0.0144	0.0015	0.1045	0.0001	0	0.0047	0.0001	0	0.0212	0.0319	0.0176	0.55
GMOY003739		X	0.07272	2166	1566.2	599.8	0.1391	0.0019	0.0138	0.0488	0.0007	0.0136	0.0732	0.0019	0.0266	0.2615	0.0046	0.0174	0.0846	0.0052	0.0612	0.0494	0.0033	0.0669	0.0602	0.0006	0.0108	0.0001	0	0.0118	0.0655	0.0219	0.3351
GMOY003740			0.05763	1383	968.4	414.6	0.0251	0.001	0.0409	NA	0.001	0	0.0001	0	0.0134	0.1146	0.001	0.0091	0.0534	0.0021	0.0392	0.0493	0.0032	0.0641	0.2763	0.001	0.0038	0.0639	0.001	0.0163	0.0585	0.0203	0.3463
GMOY003742			0.03343	1155	882.4	272.6	0.0001	0	0.0589	0.217	0.0032	0.0149	0.0729	0.0034	0.0469	0.044	0.0023	0.0516	0.0254	0.0025	0.097	0.0524	0.0036	0.0684	0.0001	0	0.0081	0.0001	0	0.0038	0.0266	0.0144	0.5412
GMOY003743			0.06257	942	722.3	219.7	0.2958	0.0069	0.0235	0.1395	0.0006	0.0043	0.047	0.0014	0.0294	0.0354	0.0014	0.0394	0.0303	0.0022	0.0718	0.104	0.0092	0.0889	NA	0.0028	0	0.0001	0	0.0144	0.0478	0.0352	0.7357
GMOY003745		X	0.10021	3033	2252.6	780.4	0.0851	0.0036	0.0424	0.0797	0.0009	0.0116	0.1604	0.0043	0.0267	0.0922	0.0037	0.0404	0.1016	0.0052	0.0508	0.0769	0.0068	0.0886	0.1269	0.0009	0.0072	0.0873	0.0013	0.015	0.105	0.0405	0.3861
GMOY003746			0.2269	1086	829.3	256.7	0.295	0.0166	0.0564	NA	0.0024	0	0.1776	0.008	0.045	0.2155	0.0076	0.0353	0.4888	0.0313	0.064	0.2243	0.0219	0.0976	0.0944	0.0012	0.0125	0.182	0.0024	0.0134	0.1723	0.0729	0.4229
GMOY003747			0.08866	501	371.7	129.3	0.3319	0.0026	0.0078	NA	0	0	NA	0	0	0.0001	0	0.0171	0.0001	0	0.0085	0.1524	0.0055	0.0358	0.0001	0	0.0086	NA	0	0	0.0831	0.019	0.2285
GMOY003750			0.03827	681	523.7	157.3	NA	0.0078	0	0.1686	0.002	0.0118	0.2005	0.0102	0.0508	0.0491	0.0019	0.0388	0.0172	0.0019	0.1108	NA	0	0	0.0901	0.0134	0.1483	NA	0.0638	NA	NA	0.0602	NA
GMOY003751			0.05389	1182	873.1	308.9	0.1289	0.0079	0.0616	0.085	0.0023	0.0274	0.1981	0.0058	0.0294	0.0001	0	0.0556	0.0001	0	0.0993	0.0237	0.0009	0.038	NA	0.0719	NA	0.0213	0.0017	0.0797	0.0597	0.0261	0.4368
GMOY003758			0.05412	816	617.5	198.5	0.0749	0.0015	0.0198	0.0552	0.0019	0.0341	0.0001	0	0.0433	0.0001	0	0.0218	0.0688	0.0047	0.0677	0.0629	0.0087	0.1386	0.0001	0	0.0166	0.1761	0.0017	0.0095	0.0557	0.0246	0.4416
GMOY003760			0.02899	762	552	210	0.0001	0	0.0265	0.511	0.0037	0.0072	0.1259	0.0037	0.0291	0.0541	0.0018	0.0338	0.0001	0	0.0559	0.0001	0	0.0546	0.0001	0	0.005	0.0001	0	0.0148	0.0222	0.0091	0.4092
GMOY003763			0.08707	3441	2643.5	797.5	0.1344	0.0027	0.0204	0.1977	0.0016	0.0078	0.1276	0.0044	0.0344	0.1046	0.0028	0.0269	0.1567	0.0058	0.0371	0.0931	0.0071	0.0758	0.1156	0.0008	0.0066	0.0001	0	0.008	0.0712	0.0363	0.5101
GMOY003764			0.12313	528	391.1	136.9	0.1101	0.0048	0.0439	0.0001	0	0.0059	0.1916	0.0026	0.0135	0.2034	0.013	0.0637	0.1167	0.0078	0.0666	0.1724	0.0166	0.096	0.0001	0	0.0148	0.0001	0	0.0077	0.1075	0.0532	0.495
GMOY003765		X	0.00546	1377	1008	369	0.0001	0	0.0237	0.0001	0	0.0076	0.0001	0	0.0179	0.0001	0	0.0107	0.0001	0	0.02	0.0162	0.001	0.0613	0.0001	0	0.0027	0.0001	0	0.0029	0.0046	0.001	0.2171
GMOY003766			0.03794	810	614.6	195.4	0.0764	0.0016	0.0215	0.0001	0	0.0042	0.0001	0	0.0258	0.2798	0.0033	0.0118	0.0001	0	0.0433	0.0001	0	0.0595	0.0001	0	0.0109	0.0001	0	0.0106	0.043	0.02	0.4643
GMOY003767			0.20198	2241	1636.5	604.5	0.1155	0.0033	0.0287	0.3513	0.0054	0.0154	0.1733	0.0043	0.025	0.1101	0.0025	0.0224	0.1299	0.0039	0.03	0.1538	0.0106	0.0689	0.1518	0.0019	0.0122	0.1307	0.0006	0.0048	0.239	0.0845	0.3537
GMOY003768			0.11341	816	606.5	209.5	0.1227	0.0024	0.0194	NA	0.0017	0	0.0518	0.0017	0.0322	0.1124	0.0049	0.044	0.0641	0.0033	0.0519	0.1641	0.0113	0.0691	0.379	0.0016	0.0043	0.0001	0	0.015	0.1136	0.048	0.4222
GMOY003770		X	0.03739	1200	874.3	325.7	0.3851	0.0023	0.0059	0.0001	0	0.0025	0.0317	0.0011	0.0361	0.0689	0.0011	0.0166	0.0001	0	0.0503	0.0157	0.0012	0.0741	0.1814	0.0012	0.0064	0.0001	0	0.0098	0.0388	0.0174	0.4501
GMOY003771		X	0.06896	345	278.8	66.2	0.0001	0	0.0197	0.0001	0	0.017	0.2052	0.0036	0.0174	0.0001	0	0.0164	NA	0.0108	0	0.0001	0	0.1435	NA	0	0	0.0001	0	0.0165	0.0729	0.0296	0.4067
GMOY003772			0.02129	615	438.5	176.5	0.0001	0	0.006	NA	0	0	0.0001	0	0.0183	NA	0	0	0.0001	0	0.0061	0.0001	0	0.0062	0.0001	0	0.0061	NA	0	0	0.0354	0.0023	0.0646
GMOY003773			0.0001	360	279.2	80.8	0.0001	0	0.0231	0.0001	0	0.0154	NA	0	0	0.0001	0	0.0128	0.0001	0	0.0234	0.0001	0	0.1677	NA	0	0	0.0001	0	0.0127	0.0001	0.0001	0.5135
GMOY003775			0.04635	690	508.3	181.7	NA	0	0	0.0001	0	0.0202	0.1036	0.002	0.0192	0.1211	0.002	0.0164	0.0001	0	0.0419	0.0192	0.002	0.1032	NA	0	0	NA	0	0	0.0578	0.0178	0.3083
GMOY003776			0.12127	378	265.1	112.9	NA	0	0	0.0001	0	0.0094	NA	0.0038	0	NA	0	0	0.4058	0.0076	0.0188	0.0001	0	0.0189	0.0001	0	0.0094	NA	0.0038	0	0.0374	0.0038	0.1016
GMOY003777			0.08998	1323	970.4	352.6	0.0585	0.0021	0.036	0.0001	0	0.003	0.1169	0.0031	0.0268	0.0001	0	0.0237	0.2	0.0042	0.0209	0.157	0.0115	0.0734	0.0001	0	0.003	0.0001	0	0.0058	0.0839	0.0331	0.3939
GMOY003779			0.10846	534	415.3	118.7	0.4826	0.0092	0.0191	0.0001	0	0.0389	1.2823	0.0107	0.0083	0.0779	0.0065	0.0837	0.1459	0.014	0.0963	0.1526	0.0189	0.1235	NA	0	0	0.1354	0.0024	0.0176	0.0689	0.0664	0.9643
GMOY003780			0.0001	468	333.8	134.2	0.0001	0	0.0432	0.0001	0	0.0173	0.0001	0	0.0249	0.0001	0	0.03	0.0001	0	0.0507	0.0001	0	0.09	NA	0	0	NA	0	0	0.0001	0	0.4392
GMOY003782			0.25616	1479	1125.1	353.9	0.1912	0.0084	0.0437	0.3407	0.003	0.0088	0.4263	0.0105	0.0246	0.1608	0.005	0.0309	0.4122	0.0193	0.0467	0.3228	0.0268	0.0832	0.1901	0.0026	0.0138	0.626	0.0019	0.0031	0.218	0.1201	0.5508
GMOY003784			0.11426	864	643.2	220.8	0.1123	0.0081	0.0719	0.0001	0	0.0085	0.3238	0.0076	0.0235	0.1457	0.005	0.0342	0.2876	0.013	0.0453	0.2614	0.0172	0.0658	0.0001	0	0.0096	0.1669	0.0015	0.0093	0.0712	0.0493	0.6917
GMOY003789		X	0.07867	7092	5383.5	1708.5	0.0976	0.0033	0.0337	0.1249	0.0013	0.0102	0.0787	0.0025	0.0317	0.0541	0.0025	0.0467	0.0784	0.0056	0.0718	0.1091	0.0119	0.109	0.0976	0.0008	0.0082	0.0593	0.0007	0.0117	0.0712	0.0365	0.5128
GMOY003791			0.07318	6120	4544.2	1575.8	0.0729	0.0019	0.0266	0.0316	0.0003	0.0096	0.1195	0.0035	0.0292	0.0472	0.0013	0.0283	0.053	0.0037	0.0691	0.1142	0.0075	0.0658	0.1307	0.0007	0.0051	0.0789	0.0004	0.0056	0.068	0.0261	0.3835
GMOY003797			0.08783	822	591.6	230.4	0.1016	0.0078	0.0771	0.5031	0.0047	0.0094	0.0837	0.0033	0.0399	0.1033	0.007	0.0681	0.1639	0.0057	0.0347	0.1369	0.0081	0.0591	0.1561	0.0017	0.0111	0.149	0.0017	0.0117	0.0597	0.0347	0.5809
GMOY003798			0.01161	552	390.1	161.9	0.0841	0.0026	0.0305	0.0001	0	0.0116	NA	0	0	0.0001	0	0.0699	0.0001	0	0.053	0.0001	0	0.1013	NA	0	0	0.0001	0	0.0061	0.013	0.0051	0.3942
GMOY003799			0.112	1785	1329.7	455.3	0.1452	0.001	0.0072	0.1397	0.0017	0.0125	0.2085	0.0053	0.0253	0.0028	0.0001	0.0296	0.1611	0.0093	0.0576	0.0617	0.0048	0.0786	0.6108	0.0015	0.0025	0.0001	0	0.0046	0.1131	0.034	0.3006
GMOY003808			0.34377	900	630.4	269.6	0.5067	0.0145	0.0286	1.0118	0.0054	0.0053	NA	0.0085	0	0.2289	0.0043	0.0188	0.2006	0.0051	0.0252	0.3611	0.0076	0.021	NA	0	0	0.8588	0.0032	0.0037	0.2612	0.0536	0.2053
GMOY003809		X	0.01144	1485	1076.7	408.3	0.0001	0	0.0105	0.0001	0	0.0054	0.0001	0	0.0141	0.0001	0	0.0178	0.0001	0	0.0092	0.0001	0	0.0196	NA	0	0	NA	0	0	0.0167	0.0028	0.1691
GMOY003819		X	0.007	384	275.1	108.9	NA	0	0	NA	0	0	0.0001	0	0.0331	0.0001	0	0.0141	0.0001	0	0.0156	0.0001	0	0.0517	NA	0	0	0.0001	0	0.0285	0.0097	0.0037	0.383
GMOY003820			0.09909	2283	1708.9	574.1	0.1868	0.0079	0.0425	0.3248	0.0044	0.0137	0.1014	0.0045	0.0441	0.1446	0.005	0.0346	0.1696	0.0119	0.0703	0.0774	0.0091	0.1173	0.1598	0.0014	0.009	0.0544	0.0015	0.0271	0.0763	0.0461	0.6039
GMOY003821			0.01967	822	586	236	NA	0	0	0.0001	0	0.0044	0.1886	0.0017	0.009	0.0001	0	0.0271	0.0001	0	0.027	0.0001	0	0.0044	NA	0	0	NA	0	0	0.0181	0.0034	0.1882
GMOY003822			0.00618	906	632.6	273.4	NA	0.0016	0	0.0001	0	0.0145	0.0001	0	0.0151	0.0001	0	0.0281	0.0001	0	0.0131	0.0001	0	0.1315	0.0001	0	0.0164	0.0001	0	0.0035	0.0056	0.0032	0.5655
GMOY003823		X	0.02696	981	746.3	234.7	0.0001	0	0.0337	0.0001	0	0.0117	0.0001	0	0.0338	0.0001	0	0.0391	0.0294	0.0027	0.0919	0.06	0.004	0.0674	0.0473	0.0013	0.0284	0.0001	0	0.0164	0.0286	0.0148	0.5177
GMOY003824			0.14206	330	234.9	95.1	0.0001	0	0.0086	0.0001	0	0.0111	0.0001	0	0.0332	NA	0	0	0.0001	0	0.0582	0.0665	0.0043	0.0651	0.0001	0	0.0203	0.0001	0	0.0133	0.2624	0.073	0.2782
GMOY003825			0.09885	447	325.9	121.1	0.0001	0	0.0522	0.3574	0.0031	0.0086	NA	0	0	0.1779	0.0031	0.0174	0.0001	0	0.0175	0.1477	0.0063	0.0425	0.0001	0	0.0084	NA	0	0	0.1073	0.0249	0.2321
GMOY003826			0.18377	1125	837.4	287.6	NA	0.0107	0	0.5884	0.0058	0.0099	0.1328	0.0052	0.0393	0.2334	0.0106	0.0454	0.3199	0.0144	0.0449	0.0894	0.011	0.1235	0.0001	0	0.0068	0.422	0.0048	0.0114	0.1527	0.0873	0.5719
GMOY003827			0.05167	492	391.5	100.5	NA	0	0	0.1632	0.0025	0.0156	0.0001	0	0.031	0.0328	0.0026	0.078	0.0412	0.0025	0.0615	0.0808	0.0077	0.0951	0.0001	0	0.0323	0.2786	0.0026	0.0092	0.0489	0.0233	0.4771
GMOY003831			0.02865	1863	1367.5	495.5	0.0242	0.0007	0.0304	0.0001	0	0.0021	0.0001	0	0.0168	0.1106	0.0015	0.0133	0.0272	0.0015	0.0541	0.0236	0.0015	0.0622	0.1139	0.0007	0.0064	0.0001	0	0.0105	0.0277	0.0088	0.3175
GMOY003833		X	0.06407	2499	1807.8	691.2	0.0483	0.0022	0.0463	0.2762	0.002	0.0071	0.0443	0.0017	0.0378	0.049	0.0011	0.0228	0.0407	0.0025	0.0616	0.062	0.0041	0.066	0.0781	0.0006	0.0074	0.1159	0.0011	0.0094	0.0673	0.0327	0.4861
GMOY003834			0.16061	1689	1249.1	439.9	0.2029	0.0073	0.0358	0.247	0.0008	0.0032	0.2927	0.008	0.0274	0.1144	0.0048	0.0419	0.1634	0.0096	0.0589	0.2621	0.0106	0.0404	0.1689	0.0016	0.0095	0.1067	0.0008	0.0074	0.1392	0.0677	0.4861
GMOY003835			0.02036	741	553.8	187.2	0.0001	0	0.0297	0.0001	0	0.0087	0.0001	0	0.0348	0.0001	0	0.052	0.2423	0.013	0.0536	0.0001	0	0.0608	0.0001	0	0.0102	0.0001	0	0.0229	0.0039	0.0018	0.4631
GMOY003836		X	0.08977	4254	3153.2	1100.8	0.0837	0.0023	0.0269	0.0001	0	0.0121	0.1304	0.0051	0.0391	0.1449	0.0051	0.0353	0.0736	0.0038	0.0513	0.0939	0.008	0.0853	0.1153	0.0013	0.011	0.1525	0.0016	0.0104	0.0832	0.0426	0.512
GMOY003837			0.08738	1410	1027	383	0.067	0.002	0.0298	0.2751	0.003	0.0109	0.0598	0.002	0.0332	0.1157	0.005	0.0429	0.185	0.0083	0.045	0.0638	0.0041	0.0637	0.0685	0.0009	0.0137	0.1471	0.002	0.0138	0.0756	0.0433	0.5735
GMOY003838			0.0528	708	510.2	197.8	NA	0	0	NA	0	0	0.0001	0	0.0055	0.0001	0	0.016	0.0001	0	0.0332	0.0229	0.002	0.0863	NA	0	0	NA	0	0	0.0781	0.0182	0.2335
GMOY003840			0.07292	1293	973.5	319.5	0.1437	0.0048	0.0334	0.052	0.002	0.0393	0.1257	0.0038	0.0302	0.0331	0.0014	0.0421	0.1898	0.0087	0.0458	0.1543	0.0094	0.0612	0.0484	0.001	0.0208	1.2896	0.0031	0.0024	0.0441	0.0283	0.6424
GMOY003841			0.0375	600	457.8	142.2	0.0342	0.0022	0.0642	0.0001	0	0.0474	0.0001	0	0.0562	0.0001	0	0.0263	0.0918	0.0044	0.0483	0.0001	0	0.0678	0.3091	0.0022	0.0071	NA	0	0	0.0439	0.0243	0.5548
GMOY003842			0.1229	720	530.9	189.1	0.7738	0.0134	0.0173	0.0001	0	0.0097	0.0971	0.0041	0.0427	0.1352	0.0052	0.0386	0.0751	0.0108	0.1432	0.1084	0.0146	0.1351	0.3144	0.0019	0.006	0.7274	0.0038	0.0052	0.1082	0.0537	0.4963
GMOY003843			0.04678	1188	909.8	278.2	0.0559	0.0045	0.0798	0.0001	0	0.0122	0.0259	0.0011	0.0429	0.0001	0	0.0149	0.0235	0.0011	0.0473	0.0124	0.0011	0.0877	NA	0	0	0.0001	0	0.0114	0.0625	0.0281	0.4506
GMOY003845			0.0001	417	320.6	96.4	0.0001	0	0.0513	0.0001	0	0.0087	0.0001	0	0.0111	0.0001	0	0.0333	0.0001	0	0.0349	0.0001	0	0.0804	0.0001	0	0.0109	NA	0	0	0.0001	0	0.4952
GMOY003847			0.15895	2589	1982.2	606.8	0.0981	0.0059	0.0601	0.0326	0.0005	0.015	0.0937	0.0041	0.0436	0.1509	0.0056	0.0373	0.2152	0.0086	0.0402	0.1648	0.0148	0.0898	0.1734	0.001	0.0058	0.3961	0.0041	0.0102	0.1706	0.0799	0.4685
GMOY003849			0.01378	498	369.8	128.2	0.0001	0	0.0707	0.0001	0	0.0168	0.0001	0	0.0646	0.0001	0	0.019	0.0548	0.0027	0.0494	0.0001	0	0.0656	NA	0	0	NA	0	0	0.0165	0.0081	0.4912
GMOY003850			0.0001	312	213.6	98.4	NA	0	0	NA	0	0	NA	0	0	NA	0	0	NA	0	0	0.0001	0	0.0218	NA	0	0	NA	0	0	0.0001	0	0.1111
GMOY003852			0.07187	3129	2275.8	853.2	0.0113	0.0004	0.0325	0.0001	0	0.0128	0.0472	0.0009	0.0191	0.1009	0.0009	0.0089	0.1041	0.0032	0.0307	0.0778	0.0042	0.0537	0.1711	0.0009	0.0053	0.194	0.0018	0.0093	0.0726	0.0276	0.3796
GMOY003853			0.04988	1257	947.9	309.1	0.0001	0	0.0302	0.0001	0	0.0095	0.0001	0	0.0203	0.0001	0	0.0388	0.0001	0	0.0628	0.0001	0	0.1322	0.1482	0.0011	0.0071	0.0001	0	0.0067	0.0839	0.0413	0.4926
GMOY003854			0.06329	1797	1289.7	507.3	0.0661	0.0039	0.0594	0.0547	0.0008	0.0145	0.0001	0	0.0175	0.195	0.0032	0.0163	0.0605	0.0016	0.0263	0.0728	0.0041	0.0557	0.0001	0	0.0061	0.0001	0	0.0065	0.0617	0.0359	0.582
GMOY003855			0.20733	1176	886.2	289.8	0.2232	0.0036	0.0162	0.1992	0.0036	0.0179	0.2149	0.0035	0.0161	0.0001	0	0.0141	0.1978	0.0082	0.0413	0.3887	0.0134	0.0344	0.2543	0.0012	0.0045	0.1131	0.0011	0.01	0.2011	0.0814	0.4045
GMOY003861			0.14944	741	570.9	170.1	0.0346	0.0041	0.1193	0.0001	0	0.0198	0.5066	0.013	0.0257	0.2532	0.0101	0.0398	0.3927	0.0154	0.0392	0.1652	0.0179	0.1085	0.0001	0	0.0053	0.2726	0.0071	0.0259	0.1255	0.0722	0.5752
GMOY003862			0.01516	1386	1009.9	376.1	0.0001	0	0.0296	0.0001	0	0.0126	0.0001	0	0.029	0.0001	0	0.0161	0.0001	0	0.0364	0.0001	0	0.0353	0.0001	0	0.0108	0.0001	0	0.0058	0.023	0.008	0.3488
GMOY003864			0.09051	1752	1326.3	425.7	0.1794	0.0026	0.0147	0.024	0.0008	0.0325	0.1243	0.0047	0.0376	0.0502	0.003	0.0603	0.2251	0.0073	0.0326	0.0367	0.0029	0.0798	0.0446	0.001	0.023	0.3257	0.0038	0.0118	0.0898	0.039	0.4342
GMOY003875			0.06182	2304	1666.7	637.3	0.1691	0.0012	0.007	0.0793	0.0006	0.0077	0.0818	0.0024	0.0298	0.0312	0.0006	0.0194	0.0655	0.003	0.0465	0.0211	0.0019	0.088	0.0924	0.0006	0.0066	0.0001	0	0.0067	0.0693	0.0255	0.367
GMOY003876			0.09313	519	381	138	NA	0.0027	0	0.0001	0	0.0077	0.0499	0.0027	0.0533	0.0869	0.0026	0.0305	0.0637	0.0053	0.0835	0.0739	0.0053	0.072	NA	0	0	NA	0	0	0.1073	0.0406	0.3785
GMOY003880		X	0.03814	2643	1981.5	661.5	0.0158	0.0006	0.0407	0.0001	0	0.01	0.0903	0.0024	0.0262	0.0264	0.0012	0.0458	0.0228	0.0014	0.0594	0.1469	0.0062	0.0424	0.0001	0	0.0147	0.1784	0.001	0.0057	0.029	0.0118	0.4056
GMOY003882			0.02517	1806	1337.6	468.4	0.0001	0	0.016	0.0309	0.0007	0.0241	0.0001	0	0.0395	0.0001	0	0.0405	0.0001	0	0.0395	0.0204	0.0015	0.0733	0.0001	0	0.0063	0.0908	0.0015	0.0165	0.0325	0.0128	0.3942
GMOY003884		X	0.06854	1158	843.4	314.6	0.0001	0	0.0283	0.1736	0.0012	0.0068	0.072	0.0025	0.0344	0.1554	0.0071	0.046	0.0874	0.0037	0.0423	0.0867	0.0108	0.1242	0.0906	0.0012	0.0133	0.0001	0	0.0032	0.0548	0.0278	0.5065
GMOY003892	X		0.00986	1491	1049.2	441.8	0.0001	0	0.0451	0.0001	0	0.0099	0.0001	0	0.0242	0.0001	0	0.0044	0.0001	0	0.0416	0.0284	0.0019	0.0676	0.0001	0	0.0124	0.0001	0	0.0064	0.0105	0.0029	0.2721
GMOY003893		X	0.021	600	421.3	178.7	0.0001	0	0.0129	NA	0	0	0.0001	0	0.0281	0.0001	0	0.0063	0.0001	0	0.012	0.0608	0.0024	0.0392	NA	0	0	0.0001	0	0.0114	0.0209	0.0071	0.3416
GMOY003894			0.11996	2961	2169.1	791.9	0.1115	0.0043	0.0389	0.3496	0.0017	0.0048	0.1453	0.0061	0.0418	0.1049	0.0037	0.0357	0.144	0.0085	0.0592	0.2774	0.0115	0.0414	0.6984	0.0019	0.0027	0.1759	0.0009	0.0051	0.0918	0.0461	0.5022
GMOY003895			0.20708	735	560.8	174.2	0.1935	0.002	0.0105	0.0001	0	0.0025	0.2837	0.0018	0.0063	NA	0.0018	0	0.2361	0.0054	0.0228	0.1214	0.0071	0.0586	NA	0.0018	0	NA	0	0	0.2092	0.0421	0.2011
GMOY003900			0.09092	3546	2583.6	962.4	0.079	0.0041	0.0514	0.2803	0.0026	0.0094	0.0616	0.0026	0.0427	0.0836	0.0036	0.0433	0.0741	0.0049	0.0656	0.0507	0.0038	0.0759	0.0232	0.0004	0.0173	0.0185	0.0004	0.0203	0.1079	0.0594	0.5505
GMOY003902		X	0.04194	2532	1758.9	773.1	0.0488	0.0011	0.0233	0.0001	0	0.0072	0.0985	0.0017	0.0175	0.0001	0	0.0079	0.0259	0.0006	0.0222	0.1538	0.0023	0.0149	0.0001	0	0.0083	0.0001	0	0.0053	0.0353	0.0069	0.1961
GMOY003904			0.20457	1674	1286.8	387.2	0.3811	0.0108	0.0283	1.5132	0.0106	0.007	0.2656	0.0124	0.0467	0.1635	0.0107	0.0654	0.1745	0.0137	0.0783	0.2045	0.0258	0.1264	1.1396	0.0031	0.0027	0.1452	0.0032	0.0217	0.1647	0.1072	0.6513
GMOY003907			0.04304	1425	1086.7	338.3	0.0001	0	0.0163	0.1223	0.0009	0.0075	0.0361	0.0009	0.0254	0.0484	0.0009	0.0189	0.0743	0.0028	0.037	0.0001	0	0.0891	0.3079	0.0009	0.003	0.1468	0.0009	0.0062	0.0464	0.0222	0.4789
GMOY003911			0.04251	3045	2261.7	783.3	0.0205	0.0009	0.0435	0.0582	0.0008	0.0143	0.0822	0.0027	0.033	0.0717	0.0027	0.0378	0.035	0.0019	0.0533	0.0296	0.0019	0.063	0.0412	0.0004	0.0109	0.0001	0	0.0127	0.0427	0.0228	0.5352
GMOY003912			0.0214	2415	1811.5	603.5	0.128	0.0017	0.0131	0.0001	0	0.0171	0.0348	0.0011	0.0318	0.0141	0.0006	0.0394	0.0125	0.0006	0.0442	0.0154	0.0017	0.1083	0.0333	0.0006	0.0168	0.124	0.0017	0.0135	0.0174	0.0083	0.4741
GMOY003913			0.00802	447	334.8	112.2	0.0001	0	0.0332	0.0001	0	0.0388	0.0001	0	0.0197	0.0001	0	0.0283	0.0001	0	0.0605	0.0001	0	0.1118	0.0001	0	0.0094	0.0001	0	0.0095	0.0139	0.006	0.4301
GMOY003915		X	0.09424	2235	1659.9	575.1	0.0001	0	0.0272	0.0001	0	0.0093	0.0001	0	0.0187	0.0462	0.0012	0.0261	0.04	0.0012	0.0302	0.0119	0.0006	0.0507	NA	0.0012	0.0002	0.0001	0	0.0106	0.0114	0.0036	0.3186
GMOY003916		X	0.14699	1491	1108	383	0.4213	0.0062	0.0148	NA	0.0009	0	0.4417	0.0036	0.0082	0.0276	0.0009	0.0326	0.0817	0.0045	0.0553	0.083	0.0065	0.0781	0.0001	0	0.0083	0.368	0.0009	0.0024	0.1665	0.0726	0.4363
GMOY003929			0.27641	1623	1189.7	433.3	0.1621	0.0064	0.0396	0.2665	0.0039	0.0148	0.4773	0.0077	0.0161	0.5932	0.0094	0.0158	0.2586	0.0116	0.0449	0.5536	0.0323	0.0583	0.5438	0.0017	0.003	0.3818	0.0026	0.0067	0.2101	0.0887	0.4222
GMOY003931			0.04007	1287	974.8	312.2	0.0475	0.001	0.0215	0.0001	0	0.0081	0.0001	0	0.0204	0.0001	0	0.0067	0.0001	0	0.0295	0.0394	0.001	0.026	0.2912	0.001	0.0035	0.0001	0	0.0066	0.0455	0.0165	0.3634
GMOY003933		X	0.09049	768	553.1	214.9	0.0001	0	0.0092	0.0001	0	0.0047	0.0001	0	0.0048	0.0001	0	0.0194	0.3827	0.0018	0.0048	0.1248	0.0018	0.0148	NA	0	0	0.0001	0	0.0047	0.1112	0.0111	0.0998
GMOY003935			0.01032	621	424.3	196.7	NA	0	0	0.0001	0	0.0048	NA	0	0	0.0001	0	0.0095	0.0001	0	0.0047	0.0001	0	0.0502	NA	0	0	NA	0	0	0.0148	0.0024	0.1621
GMOY003936			0.06392	789	586.6	202.4	0.0404	0.0033	0.0815	0.2382	0.0034	0.0143	0.0695	0.0034	0.0487	0.0001	0	0.0217	0.0367	0.0017	0.0457	0.2984	0.0052	0.0175	NA	0	0	0.0001	0	0.0104	0.0594	0.0474	0.7985
GMOY003937			0.03547	675	508.7	166.3	0.0001	0	0.0326	0.0001	0	0.0179	0.0001	0	0.0067	0.0733	0.002	0.0268	0.0001	0	0.0228	0.1161	0.0039	0.0336	0.0001	0	0.0066	NA	0	0	0.0334	0.0098	0.2931
GMOY003938			0.34867	624	451.6	172.4	NA	0.0048	0	NA	0	0	0.0001	0	0.0117	NA	0	0	0.0001	0	0.0117	0.3749	0.0044	0.0118	NA	0	0	0.3854	0.0023	0.0059	0.3725	0.0756	0.203
GMOY003940			0.22796	1083	774.2	308.8	0.0001	0	0.0152	0.4206	0.004	0.0095	0.8925	0.0067	0.0075	0.1435	0.0013	0.009	0.1732	0.008	0.046	0.3562	0.0079	0.0222	0.0001	0	0.0034	0.4129	0.0013	0.0032	0.2199	0.0623	0.2834
GMOY003943		X	0.0113	903	691.4	211.6	0.0001	0	0.0122	0.0001	0	0.0135	0.0001	0	0.0152	0.0001	0	0.0149	0.0001	0	0.0269	0.0121	0.0014	0.1186	0.0001	0	0.0049	NA	0	0	0.0144	0.0043	0.2972
GMOY003944			0.17641	1254	920.3	333.7	0.2767	0.0125	0.045	0.0999	0.0021	0.0214	0.0845	0.0033	0.0392	0.1515	0.0055	0.0364	0.2299	0.0102	0.0442	0.1908	0.0177	0.0927	NA	0.0033	0	1.1061	0.0033	0.003	0.1488	0.0615	0.4132
GMOY003945			0.03804	381	282.6	98.4	0.0001	0	0.0954	NA	0.0035	0	0.0001	0	0.0325	0.0001	0	0.0105	0.0792	0.0035	0.0446	0.0367	0.0036	0.097	0.0001	0	0.0113	0.0001	0	0.0099	0.0392	0.0248	0.6329
GMOY003948			0.08362	1539	1092.9	446.1	0.04	0.001	0.0256	0.0001	0	0.0138	0.0404	0.0009	0.023	0.0001	0	0.0274	0.0441	0.0028	0.0633	0.0863	0.0055	0.0636	0.0001	0	0.0047	NA	0	0	0.1108	0.0412	0.3724
GMOY003951			0.08131	1152	842.8	309.2	NA	0.0032	0	0.192	0.0025	0.0128	0.0474	0.0024	0.0513	0.0358	0.0012	0.0339	0.1946	0.0073	0.0376	0.0783	0.008	0.1023	0.0354	0.0004	0.0101	0.0618	0.0009	0.014	0.0712	0.042	0.59
GMOY003952			0.01984	903	685.6	217.4	NA	0.0015	0	0.0001	0	0.0146	0.0402	0.0015	0.0371	0.0001	0	0.0521	0.0194	0.0015	0.077	0.0001	0	0.1308	0.0001	0	0.0049	NA	0	0	0.0224	0.0162	0.7229
GMOY003955			0.04068	7248	5402.7	1845.3	0.0641	0.0015	0.0227	0.0526	0.0007	0.0125	0.0634	0.0015	0.0236	0.0583	0.0017	0.0289	0.0577	0.0026	0.0446	0.0616	0.0049	0.0789	0.0873	0.0009	0.0107	0.113	0.0007	0.0066	0.0305	0.0173	0.5681
GMOY003957			0.09124	990	770.3	219.7	NA	0.0013	0	0.0001	0	0.0044	0.1034	0.0079	0.0766	0.0429	0.0013	0.0305	0.0576	0.0039	0.0683	0.112	0.0149	0.1328	0.177	0.0026	0.0147	NA	0.0027	0	0.0815	0.0511	0.627
GMOY003961			0.06597	1239	910.5	328.5	0.0316	0.0011	0.0353	0.2514	0.0023	0.0091	0.0605	0.0022	0.0371	0.0277	0.0011	0.0401	0.161	0.0033	0.0206	0.0519	0.0023	0.0443	0.0688	0.0011	0.0164	0.0001	0	0.0028	0.0661	0.0289	0.4376
GMOY003964			0.08596	1446	1043	403	0.0001	0	0.018	0.1094	0.0009	0.0078	0.0001	0	0.0223	0.0001	0	0.0177	0.073	0.003	0.0417	0.1192	0.003	0.0254	0.0001	0	0.0051	0.1789	0.001	0.0054	0.1019	0.034	0.3342
GMOY003965			0.20883	1293	928.4	364.6	0.0566	0.0043	0.0764	0.4374	0.0056	0.0129	0.5195	0.0164	0.0316	0.1938	0.0066	0.0341	0.6154	0.0309	0.0502	0.3593	0.0133	0.0372	NA	0.0011	0	0.2793	0.0032	0.0115	0.1353	0.076	0.5613
GMOY003966			0.03494	768	576.6	191.4	0.0643	0.0017	0.0271	0.0001	0	0.0065	0.3113	0.0052	0.0168	0.0001	0	0.0224	0.0303	0.0017	0.0576	0.0567	0.0035	0.0615	0.0001	0	0.0117	0.0001	0	0.0048	0.0242	0.0122	0.5056
GMOY003968		X	0.02895	1347	978	369	0.0001	0	0.0341	0.0584	0.001	0.0177	0.0286	0.001	0.0361	0.0637	0.001	0.0162	0.0692	0.0021	0.0299	0.0193	0.001	0.0539	NA	0	0	0.184	0.001	0.0056	0.0251	0.0115	0.4573
GMOY003969		X	0.01948	1245	937.6	307.4	0.0001	0	0.0148	0.0001	0	0.0079	0.0001	0	0.0173	0.0001	0	0.0171	0.0666	0.0011	0.0162	0.0001	0	0.0395	0.0001	0	0.0021	0.0001	0	0.0115	0.0241	0.0075	0.3106
GMOY003973			0.07304	1089	774.1	314.9	0.0001	0	0.0183	0.0001	0	0.013	0.2043	0.0013	0.0064	0.1323	0.0013	0.0098	0.2572	0.0026	0.0101	0.0661	0.0026	0.0395	NA	0	0	NA	0	0	0.0695	0.0144	0.207
GMOY003974			0.10405	774	591.8	182.2	0.0804	0.0016	0.0195	0.5507	0.0037	0.0068	0.1395	0.0017	0.0122	0.1173	0.0034	0.0291	0.1034	0.003	0.0295	0.067	0.009	0.1347	0.0001	0	0.0117	0.0001	0	0.0057	0.1154	0.0378	0.3278
GMOY003979			0.15914	1902	1445.7	456.3	0.151	0.0077	0.051	0.0001	0	0.0273	0.2388	0.0102	0.0428	0.1221	0.0059	0.0481	0.427	0.0116	0.0273	0.2514	0.0237	0.0942	0.3317	0.0013	0.0039	0.1038	0.0008	0.0077	0.1269	0.067	0.5281
GMOY003984		X	0.0001	1107	774.1	332.9	NA	0	0	0.0001	0	0.0028	0.0001	0	0.0163	0.0001	0	0.0151	0.0001	0	0.0293	0.0001	0	0.0316	0.0001	0	0.003	0.0001	0	0.0032	0.0001	0	0.2408
GMOY003989			0.07661	711	556.4	154.6	0.125	0.0049	0.0396	0.0001	0	0.0072	0.0001	0	0.0217	0.0001	0	0.0067	0.1038	0.0054	0.0516	0.2174	0.006	0.0275	0.0001	0	0.007	0.0001	0	0.0139	0.0699	0.0353	0.5044
GMOY003992			0.04561	993	723.6	269.4	0.0598	0.0014	0.0233	0.0001	0	0.0026	0.3652	0.0014	0.0038	0.0001	0	0.0038	0.0379	0.0014	0.0369	0.0359	0.0014	0.0391	0.0001	0	0.0076	0.0001	0	0.004	0.0453	0.0126	0.2785
GMOY003993			0.06322	330	259.7	70.3	NA	0	0	NA	0	0	0.0001	0	0.0148	NA	0	0	NA	0	0	0.0001	0	0.0148	NA	0	0	NA	0	0	0.0839	0.0078	0.093
GMOY003998		X	0.07965	1470	1103.5	366.5	0.0448	0.0018	0.041	0.0518	0.0009	0.0176	0.1258	0.0018	0.0144	0.0697	0.0036	0.052	0.0776	0.0046	0.0587	0.0696	0.0073	0.1049	0.0001	0	0.0077	0.0902	0.0009	0.01	0.0876	0.0512	0.5842
GMOY004001			0.04813	1944	1414.7	529.3	0.0514	0.0048	0.093	0.0001	0	0.0095	0.0505	0.0008	0.0158	0.0699	0.0021	0.0298	0.0231	0.0023	0.0977	0.0284	0.0023	0.0817	0.0001	0	0.0059	0.0327	0.0007	0.0218	0.0596	0.0239	0.4008
GMOY004004		X	0.05229	591	434	157	0.0001	0	0.033	0.0001	0	0.0066	NA	0	0	0.3628	0.0048	0.0132	0.0001	0	0.0066	0.0001	0	0.0311	NA	0	0	0.2284	0.0046	0.0204	0.029	0.0047	0.1624
GMOY004008			0.10804	558	417	141	0.0045	0.0005	0.1049	0.0001	0	0.0113	0.1824	0.0075	0.0412	0.0853	0.0021	0.0245	0.1266	0.0145	0.1146	0.6107	0.0253	0.0415	0.0001	0	0.0345	0.164	0.0024	0.0144	0.0975	0.0603	0.6189
GMOY004010			0.0543	1251	954	297	0.0001	0	0.0036	0.0001	0	0.0166	0.0551	0.0021	0.0388	0.0344	0.0011	0.0312	0.0392	0.0032	0.0815	0.0339	0.0032	0.0943	NA	0.0032	0	0.0001	0	0.0068	0.0591	0.0331	0.5605
GMOY004014			0.12339	309	232.6	76.4	NA	0	0	0.0001	0	0.056	0.0001	0	0.0271	0.0001	0	0.042	0.0001	0	0.0153	0.0001	0	0.0576	0.0001	0	0.0136	NA	0	0	0.2404	0.0628	0.2613
GMOY004017			0.01589	1500	1112.6	387.4	0.024	0.0009	0.0378	0.0001	0	0.0023	0.0001	0	0.0467	0.0001	0	0.0432	0.018	0.0009	0.0504	0.0001	0	0.0706	NA	0	0	0.1152	0.0009	0.008	0.0186	0.01	0.5373
GMOY004025			0.11337	1512	1137.4	374.6	0.0715	0.0032	0.0452	0.0981	0.001	0.0097	0.0434	0.0018	0.0413	0.1223	0.0053	0.0435	0.2156	0.0072	0.0332	0.0908	0.0094	0.1035	0.0795	0.0009	0.0112	0.0444	0.0009	0.0199	0.1266	0.0699	0.552
GMOY004026			0.17721	1512	1142.2	369.8	0.1086	0.0091	0.0842	0.2601	0.0017	0.0067	0.2019	0.0081	0.0399	0.1492	0.0054	0.0359	0.2126	0.0072	0.0339	0.3438	0.0227	0.066	1.6262	0.0045	0.0028	NA	0.0008	0	0.1459	0.0762	0.5225
GMOY004033		X	0.07842	2700	2026.6	673.4	0.0581	0.0013	0.0228	0.0214	0.0005	0.023	0.1116	0.0028	0.0255	0.1028	0.0026	0.0251	0.0323	0.0021	0.066	0.0673	0.005	0.0745	0.2387	0.001	0.0042	0.0363	0.0005	0.0127	0.089	0.0409	0.4593
GMOY004037			0.03515	1401	1067	334	0.076	0.0028	0.0373	0.0001	0	0.0083	0.0001	0	0.0421	0.019	0.001	0.0499	0.0357	0.0019	0.0533	0.0696	0.0086	0.1238	0.0001	0	0.0096	0.0001	0	0.0059	0.0294	0.0143	0.4886
GMOY004038			0.10414	810	630.5	179.5	0.2265	0.0048	0.0212	0.2009	0.0016	0.0079	0.0813	0.0016	0.0196	0.0001	0	0.0162	0.0478	0.0032	0.0675	0.0846	0.0115	0.1355	0.414	0.0048	0.0117	NA	0	0	0.1062	0.0684	0.6443
GMOY004041		X	0.02589	513	362.7	150.3	0.0001	0	0.0375	0.0001	0	0.0012	0.0001	0	0.0384	0.0001	0	0.078	0.0001	0	0.0327	0.0001	0	0.0507	NA	0	0	NA	0	0	0.0422	0.0169	0.4014
GMOY004042			0.0695	2199	1612	587	0.0909	0.0047	0.052	0.0795	0.001	0.0121	0.059	0.0025	0.0424	0.0433	0.0025	0.0576	0.046	0.0028	0.0605	0.1659	0.0099	0.0596	0.2223	0.0025	0.0112	0.5178	0.0018	0.0036	0.0534	0.027	0.5049
GMOY004044		X	0.05393	2421	1825.8	595.2	0.074	0.0012	0.0159	0.2204	0.0016	0.0071	0.0289	0.0011	0.0385	0.0387	0.0011	0.0285	0.0403	0.0023	0.0574	0.0756	0.006	0.0789	0.0001	0	0.0051	0.0001	0	0.0072	0.0531	0.0288	0.5427
GMOY004045			0.07975	1905	1349.3	555.7	0.0878	0.0024	0.0271	0.1045	0.0015	0.0144	0.0529	0.0029	0.0556	0.0268	0.0008	0.0304	0.0272	0.0016	0.0579	0.0859	0.0058	0.0681	0.1053	0.0007	0.0071	0.7013	0.0015	0.0021	0.0893	0.0418	0.4674
GMOY004046			0.27424	2367	1746.1	620.9	0.3485	0.0083	0.0237	0.3734	0.0028	0.0075	0.3107	0.0078	0.025	0.2671	0.0092	0.0343	0.3818	0.0132	0.0346	0.3788	0.0313	0.0825	0.4733	0.0029	0.0061	0.0001	0	0.0041	0.2256	0.098	0.4343
GMOY004050			0.1008	651	486.3	164.7	0.0001	0	0.0447	0.0825	0.0037	0.045	0.0641	0.0021	0.0324	0.6555	0.0042	0.0063	0.1001	0.0088	0.0882	0.2498	0.011	0.0442	NA	0.0021	0	0.1609	0.0021	0.0128	0.087	0.0484	0.5563
GMOY004052			0.06222	1536	1134.7	401.3	0.0857	0.0027	0.0312	0.8168	0.0025	0.0031	0.1209	0.0036	0.0298	0.0311	0.0018	0.0583	0.1063	0.0047	0.0442	0.0385	0.003	0.0773	0.1929	0.0018	0.0094	0.0466	0.0009	0.019	0.0514	0.0236	0.4586
GMOY004057		X	0.08033	3207	2338.4	868.6	0.0627	0.0044	0.0706	0.2281	0.0008	0.0037	0.0302	0.0011	0.0375	0.203	0.0032	0.0157	0.1061	0.0058	0.0546	0.0694	0.0059	0.0848	0.4664	0.0015	0.0033	0.0252	0.0002	0.0074	0.0782	0.0336	0.4303
GMOY004062			0.04044	2085	1528.2	556.8	0.0607	0.0013	0.0212	0.0001	0	0.0055	0.0001	0	0.026	0.0519	0.0006	0.0125	0.0171	0.0006	0.038	0.008	0.0007	0.0813	0.084	0.0007	0.0079	0.0869	0.0006	0.0073	0.0509	0.0185	0.3623
GMOY004064		X	0.20874	2652	2037.3	614.7	0.4041	0.0162	0.04	0.3383	0.0046	0.0136	0.2877	0.0112	0.0388	0.2009	0.0077	0.0385	0.3366	0.0142	0.0423	0.2556	0.0249	0.0974	1.748	0.005	0.0029	1.3031	0.0053	0.0041	0.1297	0.0769	0.593
GMOY004066			0.17647	3663	2757.6	905.4	0.1213	0.0057	0.0469	0.4207	0.0045	0.0107	0.0895	0.0028	0.0309	0.1336	0.0042	0.0312	0.2472	0.011	0.0445	0.1952	0.0144	0.0737	0.0733	0.0005	0.007	0.8109	0.0046	0.0057	0.1672	0.0819	0.4895
GMOY004068			0.16727	765	558.4	206.6	0.0817	0.0034	0.0416	NA	0.0017	0	0.091	0.0036	0.0394	0.0001	0	0.0383	0.446	0.0145	0.0326	0.1387	0.0115	0.0832	1.1185	0.0054	0.0049	0.5474	0.0055	0.01	0.1559	0.0782	0.5017
GMOY004071			0.13485	3336	2490.4	845.6	0.232	0.0093	0.0401	0.1922	0.0028	0.0148	0.1028	0.0039	0.0377	0.1841	0.0075	0.041	0.2774	0.0097	0.0351	0.285	0.0229	0.0804	0.2227	0.0016	0.0073	0.1657	0.0008	0.0048	0.0798	0.0474	0.5936
GMOY004072		X	0.10616	1509	1118.9	390.1	0.1824	0.0045	0.0244	0.0001	0	0.0032	0.1724	0.0027	0.0159	0.2394	0.0071	0.0298	0.1221	0.0054	0.0445	0.1056	0.0081	0.0766	0.1116	0.0009	0.008	0.0001	0	0.0241	0.0927	0.0448	0.4837
GMOY004074		X	0.12234	3195	2343.8	851.2	0.1787	0.0053	0.0294	0.0001	0	0.0079	0.1356	0.0034	0.0253	0.1006	0.0039	0.0384	0.161	0.0064	0.04	0.1678	0.0121	0.0723	0.1466	0.0012	0.0081	1.2958	0.0022	0.0017	0.1008	0.0414	0.4104
GMOY004077			0.11515	1791	1334.4	456.6	0.0586	0.0007	0.0113	0.0832	0.0014	0.0168	0.0861	0.0055	0.0635	0.0983	0.0038	0.0384	0.1407	0.0071	0.0503	0.118	0.0126	0.1071	NA	0.0008	0.0004	0.1187	0.0008	0.0064	0.1197	0.0565	0.472
GMOY004081			0.14894	1017	778.6	238.4	0.346	0.0028	0.008	0.8911	0.0047	0.0052	0.0001	0	0.0302	0.0461	0.0013	0.028	0.179	0.008	0.0448	0.3372	0.0265	0.0787	0.0001	0	0.0085	0.562	0.0026	0.0046	0.1138	0.0692	0.6076
GMOY004082			0.03655	1635	1197.8	437.2	0.0001	0	0.0732	0.0001	0	0.0221	0.0247	0.0008	0.0341	0.0001	0	0.0442	0.1863	0.0042	0.0225	0.0207	0.0008	0.0407	0.2232	0.0017	0.0076	0.3811	0.0017	0.0044	0.036	0.0222	0.6169
GMOY004089			0.04838	2454	1817	637	0.0558	0.0011	0.0196	0.0001	0	0.0103	0.0395	0.0011	0.0278	0.0588	0.002	0.0337	0.0249	0.0011	0.0441	0.0305	0.0022	0.0714	0.3515	0.0017	0.0048	0.1124	0.0006	0.005	0.05	0.0212	0.4235
GMOY004091		X	0.00608	618	473.4	144.6	0.0001	0	0.04	0.0001	0	0.0064	0.0001	0	0.0143	0.0001	0	0.0224	0.0001	0	0.0155	0.0001	0	0.0157	0.0001	0	0.0075	0.0001	0	0.0074	0.0097	0.0021	0.2171
GMOY004093			0.0001	441	313.3	127.7	0.0001	0	0.1011	0.0001	0	0.0188	0.0001	0	0.043	0.0001	0	0.0513	0.0001	0	0.0332	0.0001	0	0.0423	0.0001	0	0.0067	0.0001	0	0.0091	0.0001	0.0001	0.7212
GMOY004094			0.1156	525	377.5	147.5	0.3152	0.0025	0.0078	0.5131	0.0027	0.0052	0.2202	0.0108	0.049	0.1156	0.0027	0.0235	0.0001	0	0.0456	0.1236	0.0138	0.1116	NA	0	0	0.0001	0	0.0069	0.101	0.0302	0.2991
GMOY004095			0.18676	2259	1689.1	569.9	0.3053	0.0062	0.0202	0.0836	0.0019	0.0224	0.3856	0.0092	0.0239	0.1239	0.0061	0.0491	0.36	0.0139	0.0385	0.1639	0.0211	0.1287	0.0001	0	0.0034	0.2109	0.003	0.0144	0.1703	0.0894	0.5251
GMOY004097		X	0.27062	435	316.8	118.2	NA	0.008	0	0.0001	0	0.0099	0.1231	0.0065	0.0527	0.0584	0.0036	0.0622	0.1158	0.0033	0.0283	0.4808	0.0373	0.0775	0.0001	0	0.0087	NA	0.0064	0	0.2722	0.0896	0.3292
GMOY004100			0.00613	921	682.3	238.7	0.0001	0	0.0201	0.0001	0	0.0163	0.0001	0	0.0307	0.0001	0	0.0276	0.0001	0	0.0349	0.0121	0.0015	0.1213	0.0001	0	0.0142	0.0001	0	0.0451	0.0069	0.0044	0.643
GMOY004103		X	0.05325	4203	3181.4	1021.6	0.1053	0.0042	0.0396	0.0192	0.0003	0.016	0.0583	0.0017	0.0294	0.0863	0.0024	0.0277	0.0817	0.0043	0.0528	0.0588	0.0062	0.1059	0.1176	0.0009	0.0079	0.0771	0.0007	0.0085	0.0416	0.0225	0.5421
GMOY004104			0.05721	1758	1278	480	0.0692	0.0062	0.0898	0.3425	0.003	0.0087	0.1353	0.0035	0.0255	0.0811	0.003	0.0376	0.0836	0.0029	0.0347	0.0992	0.005	0.0508	0.1527	0.0008	0.0052	0.0001	0	0.0166	0.0401	0.0276	0.6875
GMOY004107			0.02563	1017	783.7	233.3	0.0001	0	0.0191	0.0001	0	0.0101	0.4506	0.0038	0.0085	0.0001	0	0.0276	0.0001	0	0.0219	0.0001	0	0.0529	0.0001	0	0.0032	0.0001	0	0.0101	0.0259	0.0102	0.3918
GMOY004108			0.0494	1101	844	257	0.0198	0.0011	0.0569	0.1416	0.0031	0.0221	0.0622	0.0012	0.0191	0.0001	0	0.0114	0.0419	0.0016	0.0385	0.1079	0.0055	0.0514	NA	0	0	0.0001	0	0.0041	0.041	0.0137	0.3343
GMOY004109			0.00935	2298	1717	581	0.0001	0	0.0499	0.0001	0	0.0102	0.0001	0	0.0257	0.0215	0.0006	0.0274	0.0001	0	0.0424	0.0082	0.0006	0.0721	NA	0	0.0008	0.0001	0	0.0135	0.0122	0.0047	0.3803
GMOY004111		X	0.33433	4773	3590.5	1182.5	0.2424	0.009	0.0372	0.3376	0.0027	0.0078	0.3146	0.008	0.0255	0.3862	0.0078	0.0201	0.3528	0.0119	0.0337	0.412	0.0227	0.0551	0.7911	0.0029	0.0036	0.4471	0.0022	0.005	0.3179	0.1128	0.3547
GMOY004112			0.50949	558	396.4	161.6	0.2258	0.017	0.0755	0.2518	0.0052	0.0206	2.1279	0.0311	0.0146	1.7417	0.0434	0.0249	0.4858	0.0344	0.0708	1.3303	0.0672	0.0505	0.1358	0.0026	0.0193	NA	0.0025	0	0.3128	0.1225	0.3917
GMOY004120			0.04008	375	277.1	97.9	NA	0	0	0.0001	0	0.0274	NA	0.0036	0	0.0792	0.0036	0.0452	0.0001	0	0.0291	0.0471	0.0073	0.1544	NA	0	0	NA	0.0036	0	0.0221	0.0108	0.4898
GMOY004123		X	0.16837	1509	1146.6	362.4	1.225	0.0059	0.0048	0.281	0.0192	0.0682	0.1282	0.01	0.0778	0.2346	0.0122	0.0519	0.2209	0.0208	0.0943	0.1651	0.0146	0.0882	0.0433	0.0014	0.0328	0.1664	0.0048	0.0288	0.1325	0.0733	0.5532
GMOY004131		X	0.04298	2058	1509.3	548.7	0.0001	0	0.0675	0.0308	0.0005	0.0168	0.0163	0.0007	0.041	0.0001	0	0.038	0.0295	0.0022	0.0737	0.0393	0.0033	0.0845	0.1368	0.0007	0.0048	0.044	0.0007	0.015	0.062	0.0229	0.37
GMOY004132			0.13164	1515	1103.8	411.2	0.133	0.0037	0.0279	0.217	0.001	0.0046	0.1765	0.0046	0.0259	0.0552	0.0018	0.0333	0.16	0.0045	0.0282	0.1317	0.0093	0.0707	0.4202	0.001	0.0023	0.1527	0.0008	0.0056	0.1296	0.056	0.4324
GMOY004134			0.06581	783	593.1	189.9	0.0801	0.0034	0.0422	NA	0	0	0.0764	0.0017	0.0222	0.0001	0	0.0165	0.0001	0	0.0221	0.5345	0.0017	0.0032	0.304	0.0017	0.0055	NA	0	0	0.0608	0.0171	0.2816
GMOY004136		X	0.07412	1803	1386.4	416.6	0.0807	0.003	0.0375	0.5707	0.0046	0.008	0.0668	0.0027	0.0397	0.0495	0.0018	0.0368	0.1157	0.0069	0.0593	0.0638	0.0044	0.069	0.0001	0	0.0032	0.0351	0.0007	0.0204	0.0643	0.0305	0.475
GMOY004140			0.03446	2535	1840.9	694.1	0.0416	0.0011	0.0263	0.0001	0	0.0106	0.0677	0.0016	0.0241	0.0429	0.0005	0.0127	0.0476	0.0022	0.0457	0.0095	0.0005	0.0563	0.0001	0	0.006	0.2129	0.0016	0.0076	0.0316	0.0132	0.4174
GMOY004142			0.05861	966	711.9	254.1	0.0339	0.0015	0.0436	0.0421	0.0014	0.0332	0.2714	0.0057	0.0209	0.0001	0	0.0423	0.0975	0.0071	0.0727	0.0001	0	0.0254	0.08	0.0013	0.0168	0.092	0.0015	0.0161	0.054	0.0378	0.7007
GMOY004144			0.01163	615	434.9	180.1	0.0001	0	0.0382	0.0001	0	0.0173	0.0001	0	0.0518	0.0001	0	0.0425	0.0001	0	0.0193	0.0001	0	0.0662	0.0001	0	0.0124	0.0001	0	0.0112	0.0178	0.0092	0.5178
GMOY004145			0.02863	1887	1443.1	443.9	0.0167	0.0007	0.0417	0.0001	0	0.0095	0.0232	0.0007	0.0302	0.0001	0	0.0152	0.0256	0.0007	0.0273	0.0001	0	0.0704	0.0001	0	0.0167	0.0001	0	0.005	0.0424	0.0133	0.314
GMOY004146			0.17123	351	255.4	95.6	0.1995	0.0076	0.038	NA	0	0	0.2415	0.0078	0.0323	0.082	0.0047	0.0568	0.3226	0.0525	0.1626	0.1799	0.0248	0.1376	0.3875	0.0037	0.0096	0.9718	0.0118	0.0122	0.0848	0.0547	0.6447
GMOY004149			0.04536	1440	1118.9	321.1	0.0881	0.0027	0.0309	0.0001	0	0.0193	0.0984	0.0036	0.0369	0.0784	0.0027	0.0345	0.254	0.0082	0.0325	0.0388	0.0037	0.0942	NA	0.0009	0	0.0001	0	0.0033	0.0245	0.0144	0.5863
GMOY004150		X	0.1041	3288	2433.2	854.8	0.0625	0.002	0.032	0.081	0.0009	0.0105	0.0753	0.0021	0.0275	0.0642	0.0012	0.0193	0.0664	0.0029	0.0435	0.1731	0.0089	0.0516	0.0001	0	0.0013	0.0962	0.0008	0.0086	0.11	0.036	0.3276
GMOY004151		X	0.05232	1665	1233.5	431.5	0.0001	0	0.0333	0.0001	0	0.0094	0.0473	0.0016	0.0346	0.0914	0.0025	0.027	0.0352	0.0025	0.0698	0.1031	0.0074	0.0715	0.1813	0.0008	0.0045	0.3092	0.0008	0.0026	0.0479	0.0257	0.5359
GMOY004152			0.22676	783	592.9	190.1	0.3168	0.0091	0.0288	0.9149	0.0042	0.0046	0.1482	0.0035	0.0235	0.1405	0.0052	0.037	0.3062	0.0089	0.029	0.3195	0.0184	0.0577	0.3334	0.0017	0.0052	NA	0	0	0.1999	0.0886	0.4433
GMOY004154			0.02362	1380	1046.8	333.2	0.0195	0.001	0.0494	0.0001	0	0.0122	0.0001	0	0.0146	0.0565	0.0019	0.0342	0.0315	0.0019	0.0618	0.0703	0.0029	0.0412	NA	0	0	0.0001	0	0.0063	0.018	0.0085	0.4755
GMOY004155			0.05442	534	392.3	141.7	0.2535	0.0026	0.0101	0.0001	0	0.0188	0.0564	0.0026	0.0455	NA	0.0026	0	0.0618	0.0026	0.0418	0.0001	0	0.0914	NA	0	0	NA	0	0	0.0569	0.0232	0.4074
GMOY004156			0.02975	1602	1224.9	377.1	0.0236	0.0016	0.0687	0.0233	0.0008	0.035	0.0001	0	0.0378	0.0405	0.0016	0.0405	0.0164	0.0016	0.0996	0.0334	0.0025	0.0736	0.0001	0	0.0102	0.0804	0.0008	0.0101	0.0334	0.0233	0.6967
GMOY004157			0.0001	1089	852.2	236.8	0.0001	0	0.0146	0.0001	0	0.0116	0.0001	0	0.034	0.0001	0	0.0327	0.0001	0	0.016	0.0001	0	0.0781	0.0001	0	0.0038	0.0001	0	0.0272	0.0001	0	0.4128
GMOY004158			0.1318	1239	925.6	313.4	0.1371	0.0086	0.0626	0.0448	0.0019	0.0425	0.1523	0.0055	0.036	0.2755	0.0068	0.0247	0.1147	0.0048	0.0423	0.2528	0.0172	0.0681	1.0271	0.0034	0.0033	NA	0	0	0.1052	0.0634	0.6024
GMOY004162			0.08273	1890	1430.8	459.2	0.2123	0.0043	0.0203	0.0444	0.0007	0.0152	0.1896	0.0049	0.0258	0.1008	0.0035	0.0346	0.0504	0.0035	0.0693	0.0472	0.0065	0.1373	0.5714	0.0028	0.0048	0.3233	0.0014	0.0045	0.0769	0.0356	0.4621
GMOY004163			0.22815	588	428.9	159.1	0.9229	0.0101	0.0109	0.2275	0.0067	0.0295	0.9344	0.0138	0.0148	0.0001	0	0.0443	0.4302	0.0191	0.0443	0.6026	0.03	0.0498	0.0001	0	0.0067	0.0001	0	0.0072	0.1269	0.0529	0.4173
GMOY004164			0.05486	432	302.4	129.6	NA	0	0	0.0001	0	0.0187	0.0001	0	0.0151	0.0001	0	0.0098	0.1011	0.0034	0.0333	0.0559	0.0102	0.1821	NA	0	0	NA	0	0	0.0568	0.0238	0.4198
GMOY004167			0.0001	480	372.4	107.6	0.0001	0	0.0181	0.0001	0	0.0102	NA	0	0	0.0001	0	0.0103	NA	0	0	0.0001	0	0.0459	NA	0	0	NA	0	0	0.0001	0	0.0924
GMOY004168			0.06326	1176	898.3	277.7	0.0199	0.0011	0.0556	0.6655	0.0022	0.0034	0.1721	0.0034	0.0197	0.0475	0.0023	0.0475	0.0001	0	0.0572	0.0872	0.0034	0.0386	NA	0.0011	0	NA	0	0	0.0645	0.0286	0.4437
GMOY004170			0.01814	1422	1034.3	387.7	0.0494	0.001	0.0197	NA	0	0	0.0001	0	0.0261	0.0253	0.001	0.0383	0.021	0.001	0.0464	0.0143	0.001	0.0677	0.1154	0.001	0.0084	0.0001	0	0.0054	0.0159	0.0078	0.4901
GMOY004172		X	0.1381	3519	2683.4	835.6	0.1942	0.0085	0.0437	0.2332	0.0036	0.0155	0.2087	0.0049	0.0236	0.1144	0.0041	0.0362	0.1308	0.0067	0.0513	0.14	0.0143	0.1022	0.3626	0.0015	0.0042	0.1196	0.0015	0.0122	0.1245	0.0731	0.5867
GMOY004175		X	0.29973	216	148.6	67.4	NA	0.0155	0	0.8855	0.024	0.0271	0.1678	0.0091	0.0545	NA	0.0259	0	0.3097	0.0119	0.0383	0.141	0.0078	0.0551	NA	0	0	NA	0	0	0.1854	0.0966	0.5211
GMOY004176			0.07599	666	490	176	0.0643	0.0021	0.0323	0.0001	0	0.0065	0.3368	0.0021	0.0061	0.083	0.0021	0.0249	0.0001	0	0.0183	0.0444	0.002	0.0461	0.0001	0	0.0063	0.3483	0.0021	0.0059	0.079	0.0235	0.2977
GMOY004179			0.07206	1845	1359.1	485.9	0.0385	0.0008	0.0218	0.0001	0	0.0108	0.1557	0.0037	0.024	0.1681	0.0052	0.0308	0.1269	0.0045	0.0353	0.0535	0.0021	0.0399	0.0001	0	0.0087	0.0001	0	0.0063	0.0639	0.0343	0.5362
GMOY004180			0.02066	1593	1139.7	453.3	0.1879	0.0009	0.0047	0.0001	0	0.0058	0.0286	0.0009	0.0311	0.0273	0.0009	0.0325	0.0151	0.0009	0.0586	0.0084	0.0009	0.106	0.0001	0	0.0047	0.0001	0	0.0067	0.0217	0.0125	0.5767
GMOY004181			0.03803	600	454.9	145.1	NA	0.0051	0	0.0001	0	0.0072	0.0705	0.0022	0.0314	0.0001	0	0.0731	0.0001	0	0.0779	0.0444	0.0063	0.1416	NA	0	0	0.0001	0	0.007	0.036	0.0313	0.8688
GMOY004182			0.08382	1263	915.4	347.6	0.11	0.0021	0.019	0.1623	0.0032	0.0198	0.2124	0.0067	0.0313	0.0001	0	0.0364	0.0415	0.0035	0.0851	0.0663	0.0046	0.0697	0.0001	0	0.0061	0.0001	0	0.0029	0.0893	0.0458	0.5124
GMOY004185			0.118	1392	1061.3	330.7	0.0359	0.003	0.0824	NA	0.0009	0	0.1671	0.0048	0.0289	0.2922	0.0097	0.0331	0.0784	0.0039	0.0494	0.0529	0.0038	0.0726	0.1484	0.001	0.0066	0.3097	0.0019	0.0061	0.1282	0.0544	0.4238
GMOY004187		X	0.043	2046	1567.2	478.8	0.0433	0.0025	0.0584	0.0001	0	0.0113	0.0183	0.0006	0.0345	0.0761	0.0025	0.0331	0.0262	0.0013	0.0481	0.058	0.0038	0.0653	0.0001	0	0.0168	0.1058	0.0013	0.0119	0.0431	0.022	0.511
GMOY004188			0.01912	1647	1190.9	456.1	0.054	0.0017	0.0315	0.0001	0	0.0154	0.0412	0.0008	0.0206	0.0001	0	0.0271	0.0268	0.0009	0.0319	0.01	0.0009	0.0855	0.0001	0	0.0031	0.0001	0	0.0085	0.0191	0.0077	0.4056
GMOY004190			0.0001	729	516.9	212.1	0.0001	0	0.0089	0.0001	0	0.0074	0.0001	0	0.0153	0.0001	0	0.0233	0.0001	0	0.0372	0.0001	0	0.0481	0.0001	0	0.0047	0.0001	0	0.0047	0.0001	0	0.2672
GMOY004191			0.01717	1803	1319.9	483.1	0.0001	0	0.0207	0.0001	0	0.0167	0.0001	0	0.0272	0.0001	0	0.0375	0.0094	0.0008	0.0804	0.0159	0.0015	0.0959	0.1182	0.0008	0.0065	0.0001	0	0.0091	0.0224	0.0091	0.404
GMOY004194			0.14808	483	347.1	135.9	0.1498	0.0074	0.0496	0.0001	0	0.0312	0.1261	0.0029	0.0228	0.0868	0.0029	0.033	0.5648	0.0522	0.0924	0.1054	0.0132	0.1249	0.505	0.0028	0.0056	0.0001	0	0.0174	0.1002	0.0687	0.6858
GMOY004195			0.06639	2460	1853.6	606.4	0.0316	0.0012	0.0366	0.2786	0.0011	0.0039	0.0605	0.0022	0.0357	0.0602	0.0022	0.0359	0.1111	0.0032	0.0292	0.0526	0.0048	0.0911	0.0001	0	0.0093	0.4578	0.0022	0.0047	0.0654	0.0343	0.5247
GMOY004199			0.00543	459	344.2	114.8	0.0001	0	0.0516	NA	0	0	0.0001	0	0.0505	0.0001	0	0.0654	0.0001	0	0.0406	0.0001	0	0.0482	0.0001	0	0.0193	NA	0	0	0.0074	0.0058	0.7792
GMOY004203			0.05646	3369	2491.2	877.8	0.0374	0.0008	0.0202	0.0407	0.0004	0.0099	0.0622	0.0012	0.0195	0.0238	0.0008	0.0341	0.0387	0.0016	0.0422	0.061	0.0049	0.0811	0.0001	0	0.006	0.0308	0.0004	0.0131	0.0637	0.0271	0.4258
GMOY004206			0.19966	720	508.1	211.9	NA	0.002	0	0.0001	0	0.0048	0.0001	0	0.01	0.3927	0.004	0.0101	0.1435	0.006	0.0415	0.1261	0.002	0.0156	0.1979	0.002	0.01	0.0001	0	0.0048	0.2169	0.0511	0.2358
GMOY004208			0.16648	3204	2394.3	809.7	0.1303	0.0032	0.0248	0.2383	0.0035	0.0148	0.3827	0.0116	0.0302	0.1896	0.0063	0.0333	0.2182	0.0181	0.0832	0.1446	0.0181	0.1254	0.0606	0.0008	0.014	0.0852	0.0008	0.0097	0.1469	0.0697	0.4742
GMOY004210			0.14809	1833	1373.5	459.5	0.7046	0.0096	0.0136	0.449	0.0027	0.006	0.274	0.0059	0.0217	0.2539	0.0067	0.0262	0.1556	0.0084	0.054	0.114	0.0115	0.1009	0.1708	0.0007	0.0042	0.0001	0	0.0094	0.1165	0.059	0.5062
GMOY004213		X	0.03668	1485	1108.7	376.3	0.0001	0	0.0074	NA	0	0	0.0001	0	0.0028	0.0001	0	0.0142	0.0641	0.0009	0.0141	0.1126	0.0027	0.0242	NA	0	0	0.0001	0	0.0028	0.0314	0.0073	0.2317
GMOY004214			0.04982	2853	2127.3	725.7	0.0944	0.0028	0.0297	0.0001	0	0.0159	0.0317	0.0009	0.0294	0.013	0.0005	0.0357	0.082	0.0033	0.0397	0.0249	0.0023	0.0931	0.1512	0.0009	0.0061	0.0001	0	0.0039	0.0541	0.0279	0.5151
GMOY004216			0.04472	852	627.8	224.2	0.0001	0	0.0457	0.1988	0.0038	0.0193	0.246	0.0099	0.0404	0.0001	0	0.0447	0.0149	0.0011	0.0749	0.0917	0.0074	0.0805	0.0001	0	0.0049	0.0001	0	0.0044	0.0266	0.0117	0.4404
GMOY004217			0.02229	864	654.1	209.9	0.0436	0.0015	0.0348	0.0001	0	0.021	0.1609	0.0031	0.019	0.0001	0	0.061	0.0201	0.0015	0.0762	0.0277	0.003	0.11	0.3189	0.0015	0.0048	0.0001	0	0.0111	0.0145	0.006	0.4175
GMOY004220		X	0.07573	3186	2383.6	802.4	0.1325	0.0051	0.0385	0.1676	0.0022	0.0132	0.0728	0.0021	0.0293	0.0605	0.0017	0.0283	0.096	0.0034	0.0349	0.1091	0.0074	0.0679	0.116	0.0009	0.0073	0.1383	0.0004	0.0031	0.0602	0.0297	0.4933
GMOY004221			0.07229	681	487.1	193.9	0.0001	0	0.0351	0.0001	0	0.0169	0.0001	0	0.0164	0.0001	0	0.0332	0.0609	0.002	0.0336	0.0001	0	0.021	NA	0	0	0.1887	0.002	0.0109	0.1157	0.023	0.1985
GMOY004222		X	0.01632	2385	1726.3	658.7	0.0162	0.0006	0.036	0.0825	0.0006	0.0071	0.0492	0.0018	0.036	0.0001	0	0.0544	0.0001	0	0.0424	0.0171	0.0012	0.0686	0.0001	0	0.0187	0.0001	0	0.0088	0.0171	0.0076	0.4433
GMOY004223			0.06678	396	292.2	103.8	NA	0	0	0.0001	0	0.0099	0.1754	0.0035	0.02	0.0697	0.0035	0.0502	0.05	0.0035	0.0702	0.0575	0.0035	0.0612	0.0001	0	0.0097	0.0001	0	0.0195	0.072	0.0321	0.4458
GMOY004224			0.07759	1698	1289.7	408.3	0.0613	0.0021	0.0344	0.0927	0.0008	0.0085	0.1138	0.0039	0.0346	0.0285	0.0008	0.0276	0.0001	0	0.0301	0.0167	0.0011	0.063	0.0001	0	0.0102	NA	0	0	0.1055	0.0321	0.3039
GMOY004227			0.06473	1899	1414.9	484.1	0.0639	0.0015	0.0233	0.0001	0	0.0124	0.033	0.0007	0.02	0.0291	0.0008	0.0274	0.1099	0.0045	0.0407	0.0745	0.0044	0.0587	0.5347	0.0007	0.0014	0.2948	0.0015	0.0049	0.0602	0.027	0.4484
GMOY004228			0.0807	1890	1367.7	522.3	0.0503	0.0022	0.0442	0.0793	0.0015	0.0185	0.0913	0.0007	0.008	0.0746	0.0015	0.0197	0.0001	0	0.0501	0.0398	0.0029	0.074	0.1617	0.0007	0.0046	0.1218	0.0007	0.006	0.1142	0.0304	0.2667
GMOY004229			0.05314	1473	1062.5	410.5	0.0001	0	0.0334	0.0001	0	0.0142	0.0001	0	0.0268	0.0182	0.0009	0.0518	0.1584	0.0047	0.0298	0.0424	0.0028	0.0663	0.0001	0	0.0048	0.0001	0	0.0057	0.0673	0.0215	0.319
GMOY004231			0.01614	498	377.1	120.9	0.0001	0	0.0241	0.0001	0	0.0097	0.0001	0	0.0687	0.0001	0	0.0444	0.0001	0	0.0543	0.0317	0.0055	0.1744	0.0001	0	0.0175	NA	0	0	0.0184	0.0082	0.4451
GMOY004232			0.03305	1263	929.2	333.8	0.0001	0	0.0176	0.0001	0	0.0235	0.078	0.0032	0.0415	0.0431	0.0011	0.0251	0.0786	0.0032	0.0412	0.0821	0.0065	0.0789	0.0001	0	0.0116	0.0001	0	0.014	0.0197	0.0086	0.4381
GMOY004233			0.00316	1269	926.1	342.9	0.0001	0	0.0139	0.0001	0	0.0068	0.0001	0	0.0222	0.0001	0	0.0125	0.0001	0	0.0245	0.0001	0	0.0548	0.0001	0	0.0031	NA	0	0	0.0053	0.0011	0.2008
GMOY004234			0.11257	633	473.8	159.2	0.0398	0.0021	0.0538	0.5001	0.0021	0.0042	0.0001	0	0.0434	0.1195	0.0043	0.0358	0.2434	0.0086	0.0355	0.0001	0	0.0491	0.3096	0.0021	0.0068	NA	0	0	0.131	0.0577	0.4402
GMOY004238		X	0.15142	5778	4176.3	1601.7	0.2521	0.0046	0.0181	0.1756	0.0023	0.013	0.1884	0.0037	0.0195	0.2373	0.0044	0.0185	0.0683	0.0021	0.0315	0.1241	0.0075	0.0606	0.1279	0.0006	0.0051	0.1638	0.0013	0.008	0.1505	0.0594	0.3945
GMOY004239		X	0.16751	3660	2731.1	928.9	0.2497	0.0099	0.0395	0.1076	0.0019	0.018	0.1335	0.0046	0.0342	0.2158	0.0085	0.0392	0.1811	0.0102	0.0564	0.1912	0.0131	0.0688	0.2501	0.0013	0.0051	0.1373	0.0013	0.0096	0.1531	0.0771	0.5034
GMOY004243			0.09111	1464	1121.8	342.2	0.0348	0.0041	0.1181	0.0001	0	0.0188	0.0767	0.0036	0.0471	0.0501	0.0027	0.0538	0.0348	0.0027	0.0777	0.2136	0.0193	0.0903	0.4919	0.0027	0.0054	0.3772	0.0063	0.0167	0.0864	0.0374	0.4331
GMOY004244		X	0.21827	1164	854.7	309.3	0.1581	0.0023	0.0145	NA	0.0012	0	0.8971	0.0059	0.0066	0.2124	0.0035	0.0167	0.236	0.0047	0.02	0.1409	0.006	0.0423	0.0001	0	0.0097	0.0495	0.0012	0.0237	0.2434	0.0504	0.2072
GMOY004245			0.0001	576	433.9	142.1	NA	0	0	0.0001	0	0.0168	0.0001	0	0.0315	0.0001	0	0.0202	0.0001	0	0.0428	0.0001	0	0.1269	0.0001	0	0.0144	NA	0	0	0.0001	0	0.3571
GMOY004246		X	0.11115	1251	959.9	291.1	0.0537	0.0041	0.0769	0.1284	0.0029	0.0229	0.1204	0.0033	0.0278	0.2538	0.0074	0.0291	0.0388	0.0024	0.061	0.2451	0.0187	0.0762	0.2404	0.0021	0.0087	0.3922	0.001	0.0026	0.0919	0.0454	0.494
GMOY004247			0.09788	1191	937.8	253.2	0.1241	0.0066	0.0536	0.0001	0	0.0274	0.0805	0.0018	0.0219	0.1458	0.0047	0.0321	0.1114	0.0052	0.0463	0.138	0.01	0.0724	0.1321	0.0011	0.0082	NA	0	0	0.0891	0.0476	0.5341
GMOY004249			0.09216	2916	2177.5	738.5	0.244	0.0014	0.0057	0.0001	0	0.0132	0.1159	0.0028	0.024	0.0734	0.0019	0.0253	0.1033	0.0042	0.0405	0.0378	0.0023	0.0613	0.0809	0.0005	0.0058	0.7068	0.0019	0.0026	0.0961	0.0405	0.4216
GMOY004254		X	0.13621	1239	961.3	277.7	0.4988	0.0089	0.0179	0.1452	0.0031	0.0213	0.2629	0.0108	0.041	0.1701	0.0083	0.0488	0.058	0.0045	0.0776	0.0909	0.011	0.1214	0.2487	0.0021	0.0083	0.0001	0	0.0198	0.134	0.0569	0.4245
GMOY004255			0.11446	1254	934.7	319.3	0.0949	0.0041	0.043	0.0607	0.0011	0.0184	0.1047	0.0035	0.0331	0.3405	0.0053	0.0156	0.0869	0.0036	0.041	0.0453	0.0044	0.0978	0.1103	0.0011	0.0099	0.0001	0	0.0093	0.1335	0.0758	0.568
GMOY004256			0.07785	918	676.8	241.2	0.1686	0.0074	0.0437	0.0001	0	0.0035	0.0332	0.0015	0.0445	0.1331	0.0029	0.022	0.0001	0	0.0381	0.0001	0	0.0637	NA	0	0	0.0001	0	0.0086	0.0945	0.0429	0.4543
GMOY004260			0.16995	1230	942.9	287.1	0.1424	0.0078	0.055	0.3143	0.0096	0.0306	0.1003	0.0046	0.0459	0.213	0.0082	0.0387	0.1427	0.0058	0.0409	0.208	0.0167	0.0803	0.1363	0.0021	0.0153	0.6714	0.0074	0.011	0.1466	0.0731	0.4989
GMOY004263		X	0.04263	1941	1419.7	521.3	0.0948	0.0013	0.0139	0.1457	0.0012	0.0079	0.0001	0	0.0153	0.018	0.0007	0.0395	0.0185	0.001	0.053	0.1252	0.006	0.048	0.0001	0	0.0082	0.0001	0	0.004	0.0372	0.0149	0.4019
GMOY004264		X	0.1001	828	619	209	0.1722	0.0016	0.0096	0.1579	0.0016	0.0103	0.0591	0.0016	0.027	0.1322	0.0049	0.037	0.0228	0.0016	0.0713	0.1446	0.0065	0.0446	NA	0.0016	0	0.0001	0	0.0051	0.1035	0.0332	0.3209
GMOY004267			0.04246	1251	939	312	0.0457	0.0013	0.0279	0.1082	0.0011	0.01	0.0314	0.001	0.0323	0.0915	0.0023	0.0247	0.0314	0.0012	0.0372	0.059	0.0054	0.0912	0.0001	0	0.0065	0.0001	0	0.023	0.0376	0.0119	0.3166
GMOY004270			0.01557	1281	945.3	335.7	0.0001	0	0.017	0.0001	0	0.0153	0.0551	0.0011	0.0199	0.0001	0	0.0224	0.0001	0	0.0311	0.0358	0.0022	0.0607	0.0001	0	0.0061	0.0001	0	0.0029	0.0142	0.0054	0.3818
GMOY004271			0.14921	1749	1299.8	449.2	0.0384	0.0022	0.0569	0.3018	0.0079	0.0262	0.5908	0.0096	0.0162	0.3187	0.0109	0.0342	0.2301	0.0133	0.0577	0.0602	0.0074	0.1226	0.0001	0	0.0255	0.2461	0.0031	0.0128	0.1423	0.0754	0.5299
GMOY004272		X	0.01096	2157	1604.1	552.9	0.3747	0.0013	0.0034	0.0001	0	0.0101	0.0001	0	0.0372	0.0001	0	0.032	0.0001	0	0.0278	0.009	0.0006	0.0698	0.0476	0.0006	0.0132	0.0001	0	0.0118	0.0102	0.0044	0.4264
GMOY004273			0.04944	1869	1467.2	401.8	0.0486	0.0029	0.0601	0.1728	0.002	0.0119	0.0528	0.0027	0.052	0.0001	0	0.0468	0.0361	0.002	0.0566	0.0348	0.0026	0.0733	0.0001	0	0.0134	0.0001	0	0.0105	0.0568	0.0354	0.623
GMOY004274		X	0.04284	4557	3312.3	1244.7	0.0895	0.0021	0.0238	0.0295	0.0003	0.0107	0.0776	0.0027	0.0353	0.0165	0.0006	0.0358	0.0276	0.0021	0.0773	0.0425	0.0024	0.0564	0.1259	0.0006	0.0048	0.0775	0.0009	0.0116	0.04	0.0137	0.3432
GMOY004275			0.13548	4077	3099.5	977.5	0.1313	0.0043	0.0325	0.2526	0.003	0.0118	0.1262	0.0057	0.045	0.171	0.0105	0.0616	0.1156	0.012	0.1035	0.1068	0.0111	0.1044	0.2274	0.0019	0.0085	0.1462	0.0023	0.0156	0.137	0.0776	0.5663
GMOY004278			0.07884	582	424.8	157.2	0.0834	0.0048	0.0573	1.5205	0.0042	0.0027	0.1022	0.0024	0.0237	0.0677	0.0024	0.0359	0.2105	0.0129	0.0614	0.0926	0.0088	0.0948	0.0001	0	0.0067	0.0001	0	0.0195	0.0526	0.0302	0.5745
GMOY004279			0.00294	1188	906.2	281.8	0.0001	0	0.0348	0.0001	0	0.0106	0.0001	0	0.0274	0.0001	0	0.0352	0.0001	0	0.0271	0.0001	0	0.0589	0.0001	0	0.0154	0.0001	0	0.0109	0.0042	0.0022	0.534
GMOY004282			0.1184	2166	1567.8	598.2	0.1282	0.0033	0.0255	0.2013	0.0026	0.0128	0.1447	0.0057	0.0392	0.0768	0.002	0.0263	0.0807	0.0051	0.0627	0.1215	0.0103	0.0849	0.0718	0.0006	0.0088	0.1123	0.0013	0.0113	0.1223	0.0528	0.4315
GMOY004283			0.04195	1767	1304.8	462.2	0.0297	0.0007	0.0235	0.0556	0.0008	0.014	0.0315	0.0008	0.0247	0.025	0.0008	0.0312	0.0209	0.0016	0.0743	0.0419	0.0063	0.1511	0.0001	0	0.015	NA	0	0.0006	0.0512	0.0189	0.3685
GMOY004287			0.07077	1104	793.5	310.5	0.2014	0.0038	0.0187	0.0001	0	0.0038	0.0761	0.0026	0.0346	0.184	0.0025	0.0137	0.0508	0.0026	0.0519	0.0387	0.0026	0.0679	NA	0.0013	0	0.0001	0	0.0068	0.0671	0.0326	0.4855
GMOY004288		X	0.00655	3366	2475.8	890.2	0.0001	0	0.0217	0.0001	0	0.0157	0.0001	0	0.0311	0.0001	0	0.0332	0.0074	0.0004	0.0554	0.0001	0	0.0787	0.0001	0	0.0099	0.0001	0	0.0099	0.0087	0.0052	0.5999
GMOY004289			0.09432	3585	2682.5	902.5	0.0641	0.0023	0.0365	0.1822	0.0018	0.01	0.0545	0.0023	0.0428	0.1329	0.0043	0.0322	0.103	0.0062	0.0603	0.0688	0.0048	0.07	0.0534	0.0007	0.0132	0.1995	0.002	0.0098	0.0977	0.054	0.552
GMOY004293			0.0848	525	404.1	120.9	0.0001	0	0.0294	0.1451	0.0023	0.0158	0.1745	0.0148	0.0848	0.261	0.0024	0.0094	0.0651	0.0026	0.0397	0.0138	0.0026	0.1873	0.1368	0.0025	0.018	NA	0	0	0.0975	0.055	0.5637
GMOY004300		X	0.14195	1185	905.2	279.8	0.2091	0.0062	0.0297	0.7717	0.0065	0.0084	0.1039	0.0058	0.0557	0.0239	0.0011	0.0471	0.0952	0.0059	0.0618	0.1427	0.0161	0.1127	0.0001	0	0.0188	0.356	0.0011	0.0031	0.1569	0.0784	0.4999
GMOY004312		X	0.18853	3045	2242.6	802.4	0.108	0.003	0.0274	0.0905	0.0011	0.0126	0.2394	0.0056	0.0233	0.0839	0.0021	0.0254	0.3112	0.0079	0.0252	0.2314	0.013	0.0563	0.4316	0.0017	0.0039	0.1139	0.001	0.0091	0.1874	0.0722	0.3854
GMOY004314			0.16237	2052	1543.1	508.9	0.2193	0.0085	0.0386	0.1822	0.0037	0.0201	0.2349	0.0059	0.0249	0.2084	0.0072	0.0345	0.1899	0.0061	0.0324	0.2022	0.0176	0.0872	0.0206	0.0003	0.0153	0.1335	0.001	0.0075	0.1385	0.0632	0.4562
GMOY004315			0.06435	522	379.9	142.1	NA	0	0	NA	0	0	0.0001	0	0.0225	0.0001	0	0.0149	0.1758	0.0026	0.015	0.0757	0.0053	0.07	NA	0	0	0.8762	0.0095	0.0108	0.0168	0.0026	0.1575
GMOY004316			0.03229	258	195.1	62.9	NA	0.005	0	0.1525	0.005	0.0327	0.0001	0	0.0254	0.099	0.005	0.0504	0.0001	0	0.2055	0.0001	0	0.1773	0.0001	0	0.0246	0.0001	0	0.0113	NA	0.0628	NA
GMOY004318			0.06525	1365	1006.6	358.4	0.2406	0.0119	0.0493	0.0001	0	0.0131	0.0001	0	0.0373	0.211	0.0134	0.0636	0.0567	0.003	0.0532	0.0493	0.005	0.1016	0.0982	0.0024	0.0243	0.2778	0.0099	0.0356	0.0178	0.0083	0.4651
GMOY004330		X	0.08099	2295	1701.2	593.8	0.1424	0.0055	0.0383	0.145	0.0021	0.0142	0.0662	0.003	0.0447	0.0893	0.0029	0.033	0.0639	0.0021	0.0323	0.0895	0.0074	0.0832	0.0001	0	0.0012	0.0874	0.0012	0.0133	0.0723	0.0307	0.4239
GMOY004332			0.06483	702	524.6	177.4	NA	0.0038	0	0.1728	0.0019	0.0111	0.0359	0.0019	0.054	0.3154	0.0058	0.0184	0.0445	0.0019	0.0433	0.045	0.0058	0.1299	NA	0	0	0.6742	0.0039	0.0058	0.0436	0.0214	0.4894
GMOY004333			0.13892	2250	1659.6	590.4	0.0522	0.0023	0.0435	0.0001	0	0.0028	0.1569	0.0049	0.0313	0.0761	0.0018	0.0242	0.1424	0.0037	0.0258	0.1497	0.0069	0.0461	0.0936	0.0006	0.0064	0.2336	0.0018	0.0078	0.1562	0.0474	0.3032
GMOY004334			0.15166	405	290.1	114.9	0.3539	0.0067	0.019	0.0001	0	0.0172	0.0001	0	0.0277	1.2522	0.0106	0.0084	0.052	0.0035	0.0674	0.3879	0.0146	0.0378	0.0001	0	0.0179	NA	0	0	0.1338	0.0568	0.4249
GMOY004336			0.05102	1194	873.3	320.7	0.0001	0	0.0459	0.1907	0.0012	0.0061	0.0001	0	0.0187	0.0001	0	0.0291	0.0001	0	0.0236	0.0354	0.0012	0.0339	0.0001	0	0.0033	NA	0	0	0.0701	0.0243	0.347
GMOY004337			0.15103	975	704.1	270.9	0.4948	0.0098	0.0197	0.3075	0.0014	0.0046	0.1905	0.0051	0.0267	0.119	0.0037	0.0308	0.1461	0.0095	0.0651	0.0775	0.0042	0.054	0.0001	0	0.0148	1.5375	0.0058	0.0038	0.1308	0.0542	0.4143
GMOY004338		X	0.21416	1515	1141	374	0.2564	0.0584	0.2278	0.6907	0.0092	0.0133	0.2252	0.0088	0.039	0.1538	0.0102	0.0665	0.6613	0.0197	0.0298	0.2003	0.0492	0.2456	0.075	0.0011	0.015	0.3045	0.0024	0.0079	0.1419	0.0521	0.3671
GMOY004342			0.21183	1227	878.7	348.3	0.1381	0.0026	0.0191	0.9928	0.0046	0.0046	0.7325	0.0078	0.0107	0.3858	0.0084	0.0218	0.8516	0.014	0.0165	0.3572	0.0199	0.0558	0.0001	0	0.0144	0.074	0.0011	0.0155	0.1383	0.066	0.4772
GMOY004344			0.14089	1365	1035	330	0.0373	0.0018	0.0493	0.0001	0	0.0075	0.1867	0.0029	0.0158	0.3158	0.002	0.0062	0.1085	0.0029	0.0272	0.2456	0.008	0.0327	0.0383	0.001	0.0255	0.0001	0	0.0064	0.1628	0.0499	0.3063
GMOY004346		X	0.16809	390	288.8	101.2	NA	0.0075	0	0.4283	0.0085	0.0199	0.0001	0	0.0535	NA	0.0142	0	0.494	0.0056	0.0114	0.1262	0.0233	0.1847	NA	0	0	NA	0	0	0.1271	0.0638	0.5017
GMOY004349			0.06812	603	449.5	153.5	0.0001	0	0.0403	0.0001	0	0.004	0.0524	0.0022	0.0429	0.0001	0	0.0072	0.1247	0.0022	0.018	0.1885	0.0137	0.0728	0.0001	0	0.0068	0.3347	0.0023	0.0068	0.0563	0.0348	0.6185
GMOY004350			0.00383	1332	987	345	0.0001	0	0.0315	0.0001	0	0.0113	0.0001	0	0.0286	0.0001	0	0.0273	0.0001	0	0.0478	0.0146	0.001	0.0695	0.0001	0	0.0096	0.0001	0	0.018	0.0037	0.002	0.5514
GMOY004351			0.09408	330	253.5	76.5	0.0637	0.002	0.0314	0.0001	0	0.0228	0.2901	0.02	0.0689	0.0001	0	0.0437	0.0901	0.0039	0.0435	0.0926	0.0102	0.11	0.0001	0	0.0132	NA	0.0039	0	0.0752	0.0591	0.7864
GMOY004352			0.01519	657	486.8	170.2	0.0001	0	0.0329	NA	0	0	0.0001	0	0.0357	0.075	0.0021	0.0276	0.0594	0.0021	0.0348	0.0001	0	0.1145	0.0001	0	0.0062	0.0001	0	0.0062	0.0145	0.0062	0.4261
GMOY004353		X	0.12444	954	731.5	222.5	0.2105	0.0075	0.0355	NA	0.0014	0	0.0473	0.0028	0.0583	0.2418	0.007	0.0289	0.2491	0.0112	0.0451	0.0826	0.0066	0.0804	NA	0	0	0.0001	0	0.0097	0.1116	0.0537	0.4812
GMOY004354			0.12738	2451	1850.4	600.6	NA	0.006	0	0.3705	0.0011	0.0029	0.1668	0.0046	0.0276	0.0734	0.003	0.041	0.3194	0.0135	0.0421	0.1542	0.0141	0.0912	NA	0.0005	0	0.1852	0.0016	0.0087	0.0862	0.0504	0.5842
GMOY004355			0.17181	783	591.7	191.3	0.1007	0.0074	0.073	0.0672	0.0016	0.0236	0.1298	0.0048	0.037	0.2677	0.0075	0.0279	0.5348	0.0193	0.036	0.2117	0.0215	0.1013	NA	0	0	0.3281	0.0035	0.0105	0.1376	0.0705	0.5126
GMOY004356		X	0.13902	1218	926.2	291.8	1.0592	0.0127	0.012	0.1135	0.0011	0.0099	0.1963	0.0066	0.0335	0.1997	0.0055	0.0274	0.1446	0.0098	0.0678	0.1393	0.0136	0.0975	0.0001	0	0.0112	0.0564	0.0011	0.019	0.1091	0.061	0.559
GMOY004357			0.05333	792	604.6	187.4	0.0283	0.0017	0.0611	0.0001	0	0.0162	0.1589	0.0068	0.0426	0.0001	0	0.0636	0.0288	0.0017	0.0576	0.3522	0.0068	0.0193	0.0001	0	0.0173	0.0001	0	0.0056	0.0485	0.022	0.4526
GMOY004358			0.0001	636	453.3	182.7	0.0001	0	0.0167	NA	0	0	NA	0	0	0.0001	0	0.0356	0.0001	0	0.0415	0.0001	0	0.0503	0.0001	0	0.0058	NA	0	0	0.0001	0	0.3675
GMOY004359		X	0.16713	3405	2517.1	887.9	0.1388	0.0031	0.022	0.1558	0.0013	0.0082	0.1032	0.002	0.0197	0.157	0.004	0.0253	0.2079	0.0075	0.0363	0.0754	0.005	0.0665	0.1752	0.0008	0.0046	0.2831	0.002	0.0071	0.1901	0.0597	0.3139
GMOY004360		X	0.06722	531	389.6	141.4	0.061	0.0034	0.0565	0.108	0.0026	0.0242	0.0001	0	0.0517	0.1771	0.0052	0.0295	0.0001	0	0.0492	0.096	0.0074	0.0774	0.0001	0	0.0223	NA	0	0	0.0722	0.0455	0.6291
GMOY004367			0.18114	1467	1090.1	376.9	0.1675	0.0026	0.0154	NA	0.0064	0.0009	0.1845	0.0086	0.0468	0.266	0.0109	0.0409	0.1561	0.0137	0.088	0.2285	0.0252	0.1102	0.2232	0.0019	0.0083	NA	0	0	0.1468	0.0799	0.5438
GMOY004373		X	0.1001	4134	3030.8	1103.2	0.1204	0.0033	0.0272	0.149	0.0016	0.0109	0.1786	0.0033	0.0185	0.0857	0.0027	0.0315	0.1808	0.0044	0.0244	0.1682	0.0086	0.0513	0.2368	0.0007	0.0028	0.1479	0.0007	0.0046	0.0788	0.038	0.4819
GMOY004374			0.09354	1167	874.3	292.7	0.0681	0.0036	0.0525	0.0001	0	0.0121	0.0649	0.0023	0.0356	0.3472	0.0166	0.0479	0.0503	0.0035	0.0692	0.1589	0.0167	0.105	0.2304	0.0024	0.0104	NA	0.0034	0	0.0575	0.0339	0.5888
GMOY004375			0.01968	2148	1586	562	0.0001	0	0.0508	0.1957	0.001	0.0052	0.0672	0.0024	0.0362	0.0075	0.0003	0.0455	0.0393	0.0025	0.0645	0.0191	0.0025	0.1329	0.0838	0.0006	0.0076	0.0001	0	0.0093	0.0147	0.0083	0.5633
GMOY004377			0.04557	705	534.6	170.4	0.1079	0.0019	0.0178	NA	0	0	0.0001	0	0.0318	0.0001	0	0.0261	0.0284	0.0019	0.0658	0.043	0.0018	0.0424	NA	0	0	NA	0	0	0.0529	0.0229	0.4328
GMOY004378			0.06484	729	543.8	185.2	0.0001	0	0.0523	0.0001	0	0.0108	0.1208	0.0036	0.0295	0.2263	0.0039	0.0175	0.0875	0.0021	0.0237	0.0544	0.0037	0.0685	NA	0	0	0.3171	0.0018	0.0058	0.0599	0.0225	0.3758
GMOY004379			0.10609	708	519	189	0.0956	0.0016	0.0171	NA	0	0	0.0001	0	0.0057	0.0001	0	0.0229	0.1236	0.0058	0.0468	0.0983	0.0081	0.0824	NA	0.002	0	0.3392	0.0019	0.0057	0.1054	0.0424	0.4026
GMOY004382		X	0.06929	1344	982.3	361.7	0.1097	0.0017	0.0158	0.0001	0	0.0214	0.1687	0.0046	0.0273	0.3375	0.0069	0.0204	0.0718	0.004	0.0551	0.0828	0.0093	0.1119	0.0001	0	0.0056	0.0001	0	0.0151	0.0467	0.0172	0.3695
GMOY004383			0.08321	2085	1546.3	538.7	0.0981	0.0025	0.0254	NA	0.0013	0	0.1625	0.0041	0.0254	0.0374	0.0018	0.0473	0.0697	0.0041	0.0592	0.0158	0.0013	0.0813	0.0495	0.0006	0.0119	0.1141	0.0013	0.0118	0.0967	0.0399	0.4124
GMOY004385			0.13183	2118	1555	563	0.1525	0.0093	0.0609	0.0001	0	0.0102	0.1435	0.004	0.0276	0.0765	0.0026	0.0346	0.2807	0.004	0.0142	0.1693	0.0123	0.0729	0.1407	0.0019	0.0135	0.2131	0.0027	0.0125	0.1185	0.0527	0.4444
GMOY004387		X	0.10541	2742	2064.1	677.9	0.0881	0.0056	0.0633	0.1384	0.0012	0.0085	0.1392	0.0074	0.053	0.0862	0.0028	0.0329	0.1903	0.0086	0.0453	0.131	0.0081	0.0621	0.0827	0.0015	0.0176	0.0595	0.001	0.0163	0.0936	0.0466	0.4982
GMOY004399			0.09798	1410	1046.9	363.1	0.0857	0.002	0.0237	0.6405	0.0028	0.0044	0.0371	0.0014	0.0365	0.0731	0.0026	0.0357	0.0881	0.0053	0.0599	0.2102	0.0102	0.0486	0.0001	0	0.0053	0.0001	0	0.0061	0.0915	0.0434	0.4748
GMOY004402			0.01978	1299	969.1	329.9	0.0001	0	0.0423	0.0001	0	0.0053	0.0001	0	0.0264	0.0351	0.001	0.0294	0.0269	0.001	0.0382	0.0167	0.001	0.0617	0.0001	0	0.0101	0.0001	0	0.0125	0.0234	0.0094	0.4007
GMOY004403		X	0.06518	13503	10085.5	3417.5	0.0986	0.0022	0.0218	0.0696	0.0008	0.0111	0.0813	0.002	0.0247	0.093	0.0026	0.0279	0.093	0.0037	0.0396	0.0862	0.0067	0.0779	0.1793	0.0005	0.0029	0.0583	0.0004	0.0064	0.0517	0.0224	0.4346
GMOY004404			0.08044	717	517.4	199.6	0.3698	0.0072	0.0195	NA	0.0019	0	0.1381	0.0059	0.0429	0.0595	0.0019	0.0315	0.0666	0.004	0.0595	0.1453	0.0168	0.1155	0.0001	0	0.0035	0.0001	0	0.0173	0.0479	0.0258	0.5385
GMOY004408			0.05131	2031	1466.5	564.5	0.0001	0	0.0656	0.0001	0	0.0075	0.0642	0.0014	0.0218	0.0469	0.0014	0.0299	0.0322	0.0007	0.0217	0.0688	0.0028	0.0407	0.0001	0	0.0069	0.0001	0	0.0076	0.0606	0.0306	0.5054
GMOY004409			0.00303	900	641.7	258.3	0.0001	0	0.0127	0.0001	0	0.0057	0.0001	0	0.0206	0.0001	0	0.0164	0.0001	0	0.0362	0.0001	0	0.0709	NA	0	0	0.0001	0	0.0081	0.0046	0.0015	0.3397
GMOY004410			0.12891	1434	1053.5	380.5	0.2115	0.0073	0.0344	1.5652	0.0019	0.0012	0.2514	0.0048	0.0193	0.0388	0.001	0.025	0.04	0.001	0.0243	0.0605	0.0065	0.1074	0.1167	0.001	0.0083	NA	0.001	0	0.1394	0.0607	0.4353
GMOY004412		X	0.02704	3534	2568.3	965.7	0.0121	0.0004	0.0328	0.0001	0	0.0145	0.0227	0.0008	0.0352	0.0275	0.0008	0.0291	0.0107	0.0004	0.0374	0.0001	0	0.052	0.0582	0.0004	0.0074	0.0001	0	0.002	0.0331	0.017	0.5154
GMOY004414		X	0.04612	3033	2267.7	765.3	0.0238	0.0004	0.0171	0.0001	0	0.0194	0.0601	0.0018	0.0294	0.0303	0.0009	0.0292	0.0312	0.0013	0.0425	0.0344	0.0023	0.0656	0.0001	0	0.0096	0.0001	0	0.0097	0.0543	0.0277	0.5106
GMOY004419			0.06556	1179	852.3	326.7	0.2118	0.008	0.0379	0.0001	0	0.0097	0.2912	0.0063	0.0218	0.1944	0.0037	0.0189	0.4806	0.0063	0.0131	0.0165	0.0012	0.0708	0.0001	0	0.0081	0.2101	0.0024	0.0112	0.0119	0.0036	0.2999
GMOY004422			0.09613	1080	801.5	278.5	0.1145	0.0023	0.0204	0.0747	0.0012	0.0154	0.1962	0.0077	0.0393	0.0986	0.0025	0.0254	0.1287	0.0053	0.0409	0.0811	0.0091	0.1123	0.1911	0.0014	0.0072	0.6203	0.0024	0.0039	0.0777	0.0341	0.4393
GMOY004424			0.0001	204	143.1	60.9	0.0001	0	0.0332	NA	0	0	0.0001	0	0.0176	NA	0	0	0.0001	0	0.0357	0.0001	0	0.0212	NA	0	0	NA	0	0	0.0001	0	0.3924
[truncated: 3,587 more rows]
