# Supplementary material for: Viviparity and habitat restrictions may influence the evolution of male reproductive genes in tsetse fly (Glossina) species
Source: BMC Biol. 2021 Sep 23;19:211. doi: 10.1186/s12915-021-01148-4 (PMC8461966; doi:10.1186/s12915-021-01148-4)
Supplement: Supplementary file 3 — Additional file 3: Table S3. List of TSTGs and MAGGs and their distribution among Gene Ontology functional categories. The presence of their protein products in G. m. morsitans spermatophore are reported. Omegafix values are indicated for each gene. [file 12915_2021_1148_MOESM3_ESM.xlsx]

## Sheet: MAGGs
Supplementary Table 3. List of TSTGs and MAGGs and their distribution among Gene Ontology functional categories. The presence of their protein products in G. m. morsitans spermatophore are reported. Omegafix values are indicated for each gene.
Gmm_5xAG_Ids	GO ID	GO Term	GO Level	GO s (after InterPro)	Enconding spermatophore proteins	omegafix
GMOY000232	NA	NA	NA	NA	no	NA
GMOY000233	GO:1901363	heterocyclic compound binding	3	F:ATP binding; P:folic acid-containing compound biosynthetic process; F:tetrahydrofolylpolyglutamate synthase activity	no	NA
GMOY000233	GO:0097367	carbohydrate derivative binding	3	NA	no	NA
GMOY000233	GO:0016874	ligase activity	3	NA	no	NA
GMOY000233	GO:0043167	ion binding	3	NA	no	NA
GMOY000233	GO:0036094	small molecule binding	3	NA	no	NA
GMOY000233	GO:0097159	organic cyclic compound binding	3	NA	no	NA
GMOY000312	GO:0022857	transmembrane transporter activity	3	C:integral to membrane; P:transmembrane transport; F:transmembrane transporter activity	no	0.09032
GMOY000550	GO:0022857	transmembrane transporter activity	3	P:sulfate transport; C:integral to membrane; F:secondary active sulfate transmembrane transporter activity; P:transmembrane transport	no	0.08972
GMOY000550	GO:0022892	substrate-specific transporter activity	3	NA	no	0.08972
GMOY000553	GO:0016491	oxidoreductase activity	3	F:iron ion binding; P:oxidation-reduction process; F:L-ascorbic acid binding; F:protein binding; C:endoplasmic reticulum; F:procollagen-proline 4-dioxygenase activity; F:oxidoreductase activity, acting on single donors with incorporation of molecular oxygen, incorporation of two atoms of oxygen	no	0.17532
GMOY000553	GO:0043167	ion binding	3	NA	no	0.17532
GMOY000553	GO:0036094	small molecule binding	3	NA	no	0.17532
GMOY000553	GO:0030246	carbohydrate binding	3	NA	no	0.17532
GMOY000553	GO:0005515	protein binding	3	NA	no	0.17532
GMOY000554	GO:0030246	carbohydrate binding	3	F:iron ion binding; P:oxidation-reduction process; F:L-ascorbic acid binding; F:procollagen-proline 4-dioxygenase activity; F:oxidoreductase activity, acting on single donors with incorporation of molecular oxygen, incorporation of two atoms of oxygen; C:endoplasmic reticulum; F:protein binding	no	0.3314
GMOY000554	GO:0005515	protein binding	3	NA	no	0.3314
GMOY000554	GO:0016491	oxidoreductase activity	3	NA	no	0.3314
GMOY000554	GO:0043167	ion binding	3	NA	no	0.3314
GMOY000554	GO:0036094	small molecule binding	3	NA	no	0.3314
GMOY000689	GO:0030246	carbohydrate binding	3	F:starch binding; P:lipid metabolic process; F:phosphoric diester hydrolase activity	no	0.1126
GMOY000689	GO:0001871	pattern binding	3	NA	no	0.1126
GMOY000689	GO:0016787	hydrolase activity	3	NA	no	0.1126
GMOY000880	GO:0097367	carbohydrate derivative binding	3	C:extracellular region; F:chitin binding; P:chitin metabolic process	no	0.03845
GMOY000899	NA	NA	NA	P:microtubule-based movement; F:ATP binding; F:microtubule binding; F:microtubule motor activity	yes	0.23332
GMOY000987	GO:0097159	organic cyclic compound binding	3	P:regulation of transcription, DNA-dependent; F:sequence-specific DNA binding	no	0.0187
GMOY000987	GO:1901363	heterocyclic compound binding	3	NA	no	0.0187
GMOY001037	GO:1901363	heterocyclic compound binding	3	P:regulation of transcription, DNA-dependent; F:sequence-specific DNA binding	no	0.10598
GMOY001037	GO:0097159	organic cyclic compound binding	3	NA	no	0.10598
GMOY001082	NA	NA	NA	-	no	0.5028
GMOY001087	NA	NA	NA	NA	no	NA
GMOY001345	NA	NA	NA	-	no	0.19382
GMOY001368	GO:0016787	hydrolase activity	3	P:microtubule-based movement; F:ATP binding; F:microtubule binding; F:microtubule motor activity	no	0.06219
GMOY001368	GO:0043167	ion binding	3	NA	no	0.06219
GMOY001368	GO:0036094	small molecule binding	3	NA	no	0.06219
GMOY001368	GO:0097159	organic cyclic compound binding	3	NA	no	0.06219
GMOY001676	NA	NA	NA	-	no	0.19845
GMOY001703	GO:0022857	transmembrane transporter activity	3	P:metal ion transport; C:membrane; F:metal ion transmembrane transporter activity; P:transmembrane transport	no	0.08235
GMOY001703	GO:0022892	substrate-specific transporter activity	3	NA	no	0.08235
GMOY001846	NA	NA	NA	NA	no	0.26934
GMOY001847	NA	NA	NA	NA	no	NA
GMOY002087	NA	NA	NA	NA	no	0.10065
GMOY002279	NA	NA	NA	NA	yes	NA
GMOY002397	NA	NA	NA	NA	no	NA
GMOY002398	NA	NA	NA	NA	no	0.71211
GMOY002399	NA	NA	NA	NA	yes	0.10469
GMOY002442	GO:0016787	hydrolase activity	3	F:serine-type endopeptidase inhibitor activity; P:proteolysis; F:peptidase activity; C:extracellular space	yes	0.40646
GMOY002442	GO:0061134	peptidase regulator activity	3	NA	yes	0.40646
GMOY002442	GO:0004857	enzyme inhibitor activity	3	NA	yes	0.40646
GMOY002442	GO:0016787	hydrolase activity	3	F:serine-type endopeptidase inhibitor activity; P:proteolysis; F:peptidase activity; C:extracellular space	yes	0.45473
GMOY002526	NA	NA	NA	NA	no	NA
GMOY002550	GO:0016787	hydrolase activity	3	F:deoxyribonuclease II activity; P:DNA metabolic process	yes	0.18596
GMOY002583	GO:0003824	catalytic activity	2	P:metabolic process; F:catalytic activity	no	0.07858
GMOY002627	GO:1901363	heterocyclic compound binding	3	F:iron ion binding; F:oxidoreductase activity, acting on paired donors, with incorporation or reduction of molecular oxygen; F:heme binding; P:oxidation-reduction process	no	0.1867
GMOY002627	GO:0016491	oxidoreductase activity	3	NA	no	0.1867
GMOY002627	GO:0043167	ion binding	3	NA	no	0.1867
GMOY002627	GO:0097159	organic cyclic compound binding	3	NA	no	0.1867
GMOY002663	GO:0005515	protein binding	3	F:protein binding; P:protein homooligomerization	no	0.02322
GMOY002708	GO:0097367	carbohydrate derivative binding	3	F:chitin binding; P:chitin metabolic process; C:extracellular region	no	NA
GMOY002769	NA	NA	NA	P:intracellular protein transport; C:Sec61 translocon complex	no	0.0001
GMOY002950	NA	NA	NA	NA	no	NA
GMOY003030	NA	NA	NA	NA	no	0.43611
GMOY003054	GO:0010576	metalloenzyme regulator activity	2	F:metalloendopeptidase inhibitor activity; F:protein binding	yes	0.48157
GMOY003054	GO:0005515	protein binding	3	NA	yes	0.48157
GMOY003054	GO:0061134	peptidase regulator activity	3	NA	yes	0.48157
GMOY003054	GO:0004857	enzyme inhibitor activity	3	NA	yes	0.48157
GMOY003055	GO:0043167	ion binding	3	F:ATP binding; C:synaptic vesicle; P:neurotransmitter secretion	no	0.01845
GMOY003055	GO:0036094	small molecule binding	3	NA	no	0.01845
GMOY003055	GO:0097159	organic cyclic compound binding	3	NA	no	0.01845
GMOY003055	GO:1901363	heterocyclic compound binding	3	NA	no	0.01845
GMOY003055	GO:0097367	carbohydrate derivative binding	3	NA	no	0.01845
GMOY003572	NA	NA	NA	NA	no	NA
GMOY003672	GO:0003824	catalytic activity	2	F:catalytic activity; P:carbohydrate metabolic process	no	0.20544
GMOY003839	GO:0005215	transporter activity	2	C:integral to membrane; P:transmembrane transport; F:transporter activity	no	0.03857
GMOY003892	GO:0097367	carbohydrate derivative binding	3	C:integral to membrane; F:heparin binding; F:transition metal ion binding	no	0.00986
GMOY003892	GO:1901681	sulfur compound binding	3	NA	no	0.00986
GMOY003892	GO:0043167	ion binding	3	NA	no	0.00986
GMOY003960	NA	NA	NA	NA	no	NA
GMOY004032	NA	NA	NA	NA	no	NA
GMOY004319	NA	NA	NA	-	yes	0.64849
GMOY004348	NA	NA	NA	NA	no	NA
GMOY004497	GO:1901363	heterocyclic compound binding	3	P:gluconeogenesis; F:GTP binding; F:phosphoenolpyruvate carboxykinase (GTP) activity	no	0.0795
GMOY004497	GO:0097367	carbohydrate derivative binding	3	NA	no	0.0795
GMOY004497	GO:0043167	ion binding	3	NA	no	0.0795
GMOY004497	GO:0036094	small molecule binding	3	NA	no	0.0795
GMOY004497	GO:0016829	lyase activity	3	NA	no	0.0795
GMOY004497	GO:0097159	organic cyclic compound binding	3	NA	no	0.0795
GMOY004505	NA	NA	NA	NA	yes	0.72393
GMOY004506	NA	NA	NA	NA	yes	0.85647
GMOY004556	NA	NA	NA	P:melanin biosynthetic process; P:male mating behavior	no	0.04974
GMOY004574	GO:0022857	transmembrane transporter activity	3	P:transmembrane transport; F:transmembrane transporter activity; C:integral to membrane	no	0.02386
GMOY004724	GO:0061134	peptidase regulator activity	3	F:serine-type endopeptidase inhibitor activity	yes	0.02386
GMOY004724	GO:0004857	enzyme inhibitor activity	3	NA	yes	0.02386
GMOY004725	GO:0061134	peptidase regulator activity	3	F:serine-type endopeptidase inhibitor activity	yes	0.37954
GMOY004725	GO:0004857	enzyme inhibitor activity	3	NA	yes	0.37954
GMOY004727	NA	NA	NA	NA	no	NA
GMOY004728	GO:0004857	enzyme inhibitor activity	3	F:serine-type endopeptidase inhibitor activity	no	0.16554
GMOY004728	GO:0061134	peptidase regulator activity	3	NA	no	0.16554
GMOY004739	GO:0022857	transmembrane transporter activity	3	P:ion transport; F:ion channel activity; P:transmembrane transport; C:membrane	no	NA
GMOY004739	GO:0022892	substrate-specific transporter activity	3	NA	no	NA
GMOY005180	NA	NA	NA	NA	no	NA
GMOY005208	GO:1901363	heterocyclic compound binding	3	F:ATP binding; F:tetrahydrofolylpolyglutamate synthase activity; P:folic acid-containing compound biosynthetic process	no	NA
GMOY005208	GO:0097367	carbohydrate derivative binding	3	NA	no	NA
GMOY005208	GO:0016874	ligase activity	3	NA	no	NA
GMOY005208	GO:0043167	ion binding	3	NA	no	NA
GMOY005208	GO:0036094	small molecule binding	3	NA	no	NA
GMOY005208	GO:0097159	organic cyclic compound binding	3	NA	no	NA
GMOY005504	GO:0022857	transmembrane transporter activity	3	F:sodium channel activity; C:membrane; P:sodium ion transport	no	NA
GMOY005504	GO:0022892	substrate-specific transporter activity	3	NA	no	NA
GMOY005523	NA	NA	NA	NA	no	0.01931
GMOY005748	GO:0005515	protein binding	3	F:protein binding	no	0.00699
GMOY005764	NA	NA	NA	NA	no	0.27646
GMOY005771	NA	NA	NA	NA	yes	0.60202
GMOY005838	NA	NA	NA	P:cell redox homeostasis	no	0.22535
GMOY005861	NA	NA	NA	NA	no	0.10048
GMOY005874	GO:0005549	odorant binding	3	F:odorant binding	yes	0.20681
GMOY005875	GO:0005549	odorant binding	3	F:odorant binding	yes	0.12349
GMOY005876	NA	NA	NA	NA	yes	0.29463
GMOY005914	NA	NA	NA	C:integral to membrane	no	0.10612
GMOY005918	NA	NA	NA	NA	no	NA
GMOY006016	NA	NA	NA	NA	yes	NA
GMOY006049	NA	NA	NA	NA	no	0.36694
GMOY006073	GO:0016491	oxidoreductase activity	3	P:L-phenylalanine catabolic process; F:homogentisate 1,2-dioxygenase activity; P:tyrosine metabolic process; P:oxidation-reduction process	no	0.06509
GMOY006077	GO:0003824	catalytic activity	2	P:biosynthetic process; F:catalytic activity	no	0.22174
GMOY006345	NA	NA	NA	C:membrane	no	0.05089
GMOY006405	NA	NA	NA	NA	no	NA
GMOY006513	GO:0022857	transmembrane transporter activity	3	P:transmembrane transport; C:membrane; P:metal ion transport; F:metal ion transmembrane transporter activity	no	0.11818
GMOY006513	GO:0022892	substrate-specific transporter activity	3	NA	no	0.11818
GMOY006520	NA	NA	NA	NA	no	0.24213
GMOY006692	NA	NA	NA	C:integral to membrane	no	0.07407
GMOY006927	NA	NA	NA	NA	yes	0.74206
GMOY006928	NA	NA	NA	NA	yes	0.48812
GMOY006990	NA	NA	NA	NA	no	NA
GMOY007035	NA	NA	NA	NA	no	0.11952
GMOY007036	NA	NA	NA	NA	no	0.09513
GMOY007163	NA	NA	NA	NA	no	NA
GMOY007187	NA	NA	NA	NA	yes	NA
GMOY007314	GO:0005549	odorant binding	3	F:odorant binding	yes	0.73572
GMOY007369	NA	NA	NA	NA	yes	0.28546
GMOY007410	GO:0016491	oxidoreductase activity	3	F:oxidoreductase activity	no	0.04692
GMOY007470	NA	NA	NA	NA	no	NA
GMOY007472	GO:0016787	hydrolase activity	3	F:G-protein coupled receptor activity; C:plasma membrane; P:sensory perception of taste; P:G-protein coupled receptor signaling pathway; C:integral to membrane; F:zinc ion binding; F:alpha-mannosidase activity; P:mannose metabolic process; F:carbohydrate binding	no	0.14797
GMOY007472	GO:0043167	ion binding	3	NA	no	0.14797
GMOY007472	GO:0004871	signal transducer activity	3	NA	no	0.14797
GMOY007472	GO:0030246	carbohydrate binding	3	NA	no	0.14797
GMOY007563	GO:0004871	signal transducer activity	3	P:G-protein coupled receptor signaling pathway; C:integral to membrane; F:G-protein coupled receptor activity	no	0.22243
GMOY007757	GO:0005549	odorant binding	3	F:odorant binding	yes	0.62947
GMOY007759	NA	NA	NA	NA	no	1.22209
GMOY007760	NA	NA	NA	NA	yes	NA
GMOY008069	NA	NA	NA	NA	no	0.19249
GMOY008082	GO:0016491	oxidoreductase activity	3	F:calcium ion binding; P:oxidation-reduction process; F:superoxide-generating NADPH oxidase activity; P:superoxide anion generation	no	0.07151
GMOY008082	GO:0043167	ion binding	3	NA	no	0.07151
GMOY008368	GO:0004871	signal transducer activity	3	C:integral to membrane; P:G-protein coupled receptor signaling pathway; F:vasopressin receptor activity	no	0.11121
GMOY008556	NA	NA	NA	NA	no	NA
GMOY008559	NA	NA	NA	NA	no	0.29165
GMOY008618	NA	NA	NA	NA	no	NA
GMOY008628	NA	NA	NA	NA	yes	0.40332
GMOY009004	GO:0016787	hydrolase activity	3	F:serine-type endopeptidase activity; P:proteolysis	no	0.1804
GMOY009062	GO:0004871	signal transducer activity	3	C:integral to membrane; P:G-protein coupled receptor signaling pathway; F:vasopressin receptor activity	no	0.01702
GMOY009063	NA	NA	NA	NA	no	NA
GMOY009064	NA	NA	NA	NA	no	NA
GMOY009161	GO:0016787	hydrolase activity	3	P:carbohydrate metabolic process; C:extracellular region; F:chitinase activity; P:multicellular organismal development; P:chitin catabolic process	yes	0.15269
GMOY009673	NA	NA	NA	NA	no	0.08813
GMOY009723	GO:0016787	hydrolase activity	3	F:peptidyl-dipeptidase activity; F:metallopeptidase activity; C:membrane; P:proteolysis	yes	0.05945
GMOY009768	GO:1901363	heterocyclic compound binding	3	C:nucleus; P:single strand break repair; F:damaged DNA binding	no	0.22784
GMOY009768	GO:0097159	organic cyclic compound binding	3	NA	no	0.22784
GMOY009777	NA	NA	NA	NA	yes	0.5647
GMOY009778	NA	NA	NA	NA	yes	1.07741
GMOY010053	NA	NA	NA	C:extracellular space	yes	0.35671
GMOY010273	NA	NA	NA	NA	no	NA
GMOY010274	GO:0022857	transmembrane transporter activity	3	C:proton-transporting V-type ATPase, V0 domain; P:ATP hydrolysis coupled proton transport; F:hydrogen ion transmembrane transporter activity	no	NA
GMOY010274	GO:0022892	substrate-specific transporter activity	3	NA	no	NA
GMOY010303	NA	NA	NA	NA	no	NA
GMOY010506	NA	NA	NA	NA	no	0.19558
GMOY010622	NA	NA	NA	P:transmembrane transport; C:integral to membrane	no	0.27483
GMOY010752	NA	NA	NA	C:endoplasmic reticulum; C:integral to membrane	no	0.11051
GMOY010891	NA	NA	NA	NA	no	NA
GMOY010906	NA	NA	NA	NA	no	0.30675
GMOY011112	GO:0022857	transmembrane transporter activity	3	F:transmembrane transporter activity; P:transmembrane transport; C:integral to membrane	no	0.08492
GMOY011142	NA	NA	NA	NA	yes	NA
GMOY011150	GO:0097159	organic cyclic compound binding	3	F:zinc ion binding; C:nucleus; F:nucleic acid binding	no	0.07325
GMOY011540	GO:0016740	transferase activity	3	P:nucleoside metabolic process; P:nucleotide catabolic process; C:cytoplasm; F:uridine phosphorylase activity	no	0.14074
GMOY012067	NA	NA	NA	NA	no	NA
GMOY012152	GO:0016829	lyase activity	3	P:arginine biosynthetic process via ornithine; F:argininosuccinate lyase activity	no	0.27842
GMOY012229	GO:0005549	odorant binding	3	F:odorant binding	no	NA
GMOY012237	GO:0005549	odorant binding	3	F:odorant binding	no	NA
GMOY012152	GO:0061134	peptidase regulator activity	3	NA	yes	0.27842
GMOY012152	GO:0004857	enzyme inhibitor activity	3	NA	yes	0.27842
					mean omegafix	0.219163

## Sheet: TSGGs
Supplementary Table 3. List of TSTGs and MAGGs and their distribution among Gene Ontology functional categories. The presence of their protein products in G. m. morsitans spermatophore are reported. Omegafix values are indicated for each gene.
Gmm_5xTestes_Ids	GO ID	GO Term	Go Level	GO (after Interpro)	Enconding spermatophore proteins	omegafix
GMOY000011	NA	NA	NA	NA	no	NA
GMOY000017	NA	NA	NA	NA	no	0.42095
GMOY000051	GO:0016740	transferase activity	3	F:protein binding; P:histone H4NAK20 trimethylation; F:histone methyltransferase activity (H4NAK20 specific)	no	0.14531
GMOY000073	NA	NA	NA	NA	no	0.00196
GMOY000141	GO:0043167	ion binding	3	F:protein binding; C:proteinaceous extracellular matrix; P:signal transduction; F:calcium ion binding	no	0.12829
GMOY000198	GO:0016740	transferase activity	3	F:protein binding; P:DNA repair; P:histone phosphorylation; F:protein serine/threonine kinase activity; P:replicative senescence; P:response to ionizing radiation; P:DNA damage checkpoint; P:telomere maintenance	no	0.15129
GMOY000227	NA	NA	NA	NA	no	0.02125
GMOY000269	NA	NA	NA	P:transmembrane transport; C:integral to membrane; F:transporter activity	no	0.11266
GMOY000298	NA	NA	NA	NA	no	0.03512
GMOY000301	GO:1901363	heterocyclic compound binding	3	F:ATP binding; F:protein binding; C:condensin complex; P:mitotic chromosome condensation	no	0.07571
GMOY000301	GO:0097159	organic cyclic compound binding	3	NA	no	0.07571
GMOY000303	NA	NA	NA	NA	no	0.32436
GMOY000378	NA	NA	NA	P:regulation of transcription, DNANAdependent; P:steroid hormone mediated signaling pathway	no	0.25563
GMOY000392	GO:1901363	heterocyclic compound binding	3	F:ATP binding	no	0.26944
GMOY000392	GO:0097159	organic cyclic compound binding	3	NA	no	0.26944
GMOY000403	NA	NA	NA	NA	no	0.64065
GMOY000413	GO:0016740	transferase activity	3	P:ephrin receptor signaling pathway; P:protein phosphorylation; C:integral to membrane; F:ephrin receptor activity; F:ATP binding	no	0.01613
GMOY000413	GO:1901363	heterocyclic compound binding	3	NA	no	0.01613
GMOY000413	GO:0097159	organic cyclic compound binding	3	NA	no	0.01613
GMOY000451	GO:0016787	hydrolase activity	3	F:lysophospholipase activity; P:phosphatidylcholine metabolic process	no	0.03782
GMOY000489	NA	NA	NA	F:protein binding; P:cell migration; P:actin filament organization; P:cell adhesion	no	0.1951
GMOY000523	NA	NA	NA	F:metal ion binding	no	0.07377
GMOY000547	NA	NA	NA	NA	no	0.15737
GMOY000552	NA	NA	NA	NA	no	0.05747
GMOY000561	NA	NA	NA	NA	no	0.15799
GMOY000619	NA	NA	NA	C:integral to membrane	no	0.36636
GMOY000650	NA	NA	NA	NA	no	0.17704
GMOY000660	GO:0060589	nucleosideNAtriphosphatase regulator activity	3	F:GTPase activator activity	no	0.24882
GMOY000660	GO:0008047	enzyme activator activity	3	NA	no	0.24882
GMOY000665	NA	NA	NA	C:integral to membrane; P:transmembrane transport	no	0.08595
GMOY000675	NA	NA	NA	F:protein binding	no	0.52556
GMOY000695	NA	NA	NA	NA	no	0.14887
GMOY000704	NA	NA	NA	P:protein deubiquitination; P:ubiquitinNAdependent protein catabolic process	no	0.21707
GMOY000714	NA	NA	NA	NA	no	0.05185
GMOY000754	NA	NA	NA	NA	no	0.10748
GMOY000757	GO:0016853	isomerase activity	3	F:peptidylNAprolyl cisNAtrans isomerase activity; P:protein peptidylNAprolyl isomerization; P:protein folding	no	0.08637
GMOY000760	NA	NA	NA	P:cell adhesion; P:tissue regeneration; C:integral to membrane	no	0.13862
GMOY000778	GO:0016740	transferase activity	3	C:membrane; P:protein glycosylation; F:galactosyltransferase activity	no	0.16332
GMOY000786	NA	NA	NA	NA	no	0.18155
GMOY000834	NA	NA	NA	F:nucleic acid binding; F:metal ion binding	no	0.24336
GMOY000840	GO:0005326	neurotransmitter transporter activity	3	P:neurotransmitter transport; C:integral to membrane; F:neurotransmitter:sodium symporter activity	no	0.1596
GMOY000840	GO:0022857	transmembrane transporter activity	3	NA	no	0.1596
GMOY000890	GO:0005549	odorant binding	3	F:odorant binding	YES	0.01984
GMOY000915	NA	NA	NA	NA	no	0.13493
GMOY000982	GO:0016740	transferase activity	3	F:transferase activity, transferring hexosyl groups; P:metabolic process	no	0.11344
GMOY001093	NA	NA	NA	NA	no	0.12611
GMOY001122	GO:0003682	chromatin binding	3	F:nucleosome binding; P:ATPNAdependent chromatin remodeling; F:ATP binding; F:DNA binding; C:NURF complex; F:ATPase activity	no	0.06301
GMOY001122	GO:0097159	organic cyclic compound binding	3	NA	no	0.06301
GMOY001122	GO:1901363	heterocyclic compound binding	3	NA	no	0.06301
GMOY001195	NA	NA	NA	NA	no	0.18223
GMOY001218	GO:0097159	organic cyclic compound binding	3	F:DNA binding; F:ATP binding; F:hydrolase activity	no	0.24512
GMOY001218	GO:1901363	heterocyclic compound binding	3	NA	no	0.24512
GMOY001277	NA	NA	NA	F:motor activity; C:myosin complex	YES	0.06274
GMOY001284	NA	NA	NA	P:resolution of recombination intermediates; C:Smc5NASmc6 complex; P:doubleNAstrand break repair via homologous recombination	no	0.21781
GMOY001301	GO:0016491	oxidoreductase activity	3	F:heme binding; P:tryptophan catabolic process to kynurenine; F:tryptophan 2,3NAdioxygenase activity	no	0.02126
GMOY001312	GO:0097367	carbohydrate derivative binding	3	P:chitin metabolic process; C:extracellular region; F:chitin binding	no	0.69082
GMOY001316	GO:0019208	phosphatase regulator activity	3	NA	NA	0.10103
GMOY001341	GO:0097159	organic cyclic compound binding	3	F:nucleic acid binding; F:nucleotide binding	no	0.0001
GMOY001341	GO:1901363	heterocyclic compound binding	3	NA	no	0.0001
GMOY001341	GO:0036094	small molecule binding	3	NA	no	0.0001
GMOY001444	NA	NA	NA	NA	no	0.19983
GMOY001489	NA	NA	NA	P:signal transduction	no	0.0782
GMOY001490	NA	NA	NA	C:integral to plasma membrane; C:dystrophinNAassociated glycoprotein complex	no	0.12086
GMOY001501	NA	NA	NA	F:metal ion binding	no	0.0436
GMOY001517	GO:0016740	transferase activity	3	F:gammaNAglutamylcyclotransferase activity; P:glutathione biosynthetic process	no	0.46779
GMOY001534	NA	NA	NA	F:DNA binding	no	0.06487
GMOY001604	NA	NA	NA	NA	no	0.07598
GMOY001617	NA	NA	NA	F:protein kinase activity; P:protein phosphorylation; F:ATP binding	no	0.06257
GMOY001626	NA	NA	NA	NA	no	0.27356
GMOY001638	NA	NA	NA	F:guanylNAnucleotide exchange factor activity; P:small GTPase mediated signal transduction	no	0.04091
GMOY001770	GO:0004871	signal transducer activity	3	F:receptor signaling protein activity; P:signal transduction	no	0.04917
GMOY001784	NA	NA	NA	NA	no	0.13249
GMOY001794	GO:0016787	hydrolase activity	3	P:carbohydrate metabolic process; F:betaNANNAacetylhexosaminidase activity	no	0.24196
GMOY001849	NA	NA	NA	C:TORC2 complex; P:TOR signaling cascade; F:binding	no	0.07296
GMOY001898	GO:0043167	ion binding	3	F:zinc ion binding; C:nucleus; F:nucleic acid binding	no	0.58405
GMOY001951	NA	NA	NA	NA	no	0.35516
GMOY001967	NA	NA	NA	F:protein binding; P:transmembrane transport; C:membrane; F:ion channel activity; P:ion transport	no	0.07451
GMOY001982	NA	NA	NA	F:calcium ion binding; C:integral to membrane; C:membrane	no	0.03192
GMOY002000	NA	NA	NA	F:protein binding	YES	0.06661
GMOY002001	NA	NA	NA	NA	no	0.32701
GMOY002007	GO:0016491	oxidoreductase activity	3	F:malate dehydrogenase (decarboxylating) activity; P:malate metabolic process; P:oxidationNAreduction process; F:NAD binding	YES	0.0483
GMOY002007	GO:0048037	cofactor binding	3	NA	YES	0.0483
GMOY002050	GO:0022857	transmembrane transporter activity	3	F:inward rectifier potassium channel activity; C:integral to membrane; P:potassium ion transport	no	0.00653
GMOY002073	GO:0004857	enzyme inhibitor activity	3	C:nucleus; P:cell cycle arrest; F:cyclinNAdependent protein serine/threonine kinase inhibitor activity	no	0.16874
GMOY002073	GO:0019207	kinase regulator activity	3	NA	no	0.16874
GMOY002078	NA	NA	NA	C:integral to membrane; P:cation transport; P:transmembrane transport; F:cation transmembrane transporter activity	no	0.15734
GMOY002090	NA	NA	NA	F:DNA binding; C:chromosome; P:DNA catabolic process, endonucleolytic; F:ATP binding; P:protein phosphorylation; F:protein kinase activity	no	0.11222
GMOY002120	NA	NA	NA	NA	no	NA
GMOY002127	GO:0016787	hydrolase activity	3	F:metal ion binding; P:proteolysis; F:metalloendopeptidase activity	no	0.05883
GMOY002128	NA	NA	NA	NA	no	NA
GMOY002152	GO:0003700	sequenceNAspecific DNA binding transcription factor activity	3	P:regulation of transcription, DNANAdependent; F:sequenceNAspecific DNA binding; F:sequenceNAspecific DNA binding transcription factor activity	no	0.00816
GMOY002160	NA	NA	NA	NA	no	0.05066
GMOY002166	NA	NA	NA	NA	no	0.03582
GMOY002172	NA	NA	NA	P:protein phosphorylation; F:protein kinase activity; F:ATP binding	no	NA
GMOY002172	NA	NA	NA	P:protein phosphorylation; F:ATP binding; F:protein kinase activity	no	NA
GMOY002191	NA	NA	NA	P:intracellular signal transduction	no	NA
GMOY002193	NA	NA	NA	F:protein binding; C:intracellular; F:zinc ion binding	no	0.04661
GMOY002204	GO:0005515	protein binding	3	F:growth factor activity; C:membrane	no	0.00544
GMOY002205	NA	NA	NA	NA	no	0.13743
GMOY002213	NA	NA	NA	NA	no	0.04193
GMOY002219	NA	NA	NA	NA	no	0.06632
GMOY002225	GO:0016787	hydrolase activity	3	F:ATPase activity; F:ATP binding; C:membrane	no	0.04466
GMOY002247	NA	NA	NA	NA	no	0.08987
GMOY002249	NA	NA	NA	P:cell cycle arrest	no	0.08623
GMOY002257	NA	NA	NA	NA	no	NA
GMOY002258	NA	NA	NA	C:extracellular region; F:hormone activity	no	NA
GMOY002262	GO:0004857	enzyme inhibitor activity	3	F:serineNAtype endopeptidase inhibitor activity; P:proteolysis; F:peptidase activity; C:extracellular space	no	0.09691
GMOY002262	GO:0061134	peptidase regulator activity	3	NA	no	0.09691
GMOY002267	NA	NA	NA	NA	no	0.15149
GMOY002272	NA	NA	NA	NA	no	0.06535
GMOY002281	NA	NA	NA	NA	no	0.23228
GMOY002282	NA	NA	NA	F:nucleic acid binding; F:zinc ion binding	no	0.09064
GMOY002287	GO:0097159	organic cyclic compound binding	3	F:nucleotide binding	no	0.18549
GMOY002287	GO:1901363	heterocyclic compound binding	3	NA	no	0.18549
GMOY002287	GO:0036094	small molecule binding	3	NA	no	0.18549
GMOY002294	NA	NA	NA	F:protein binding	no	0.09923
GMOY002300	GO:0030246	carbohydrate binding	3	P:carbohydrate metabolic process; F:carbohydrate binding; F:isomerase activity	no	0.00536
GMOY002300	GO:0016853	isomerase activity	3	NA	no	0.00536
GMOY002307	GO:0022857	transmembrane transporter activity	3	P:amino acid transmembrane transport; C:membrane; F:amino acid transmembrane transporter activity	no	0.19613
GMOY002314	NA	NA	NA	NA	no	0.23963
GMOY002318	GO:0097159	organic cyclic compound binding	3	F:nucleic acid binding; F:nucleotide binding	no	0.0001
GMOY002318	GO:1901363	heterocyclic compound binding	3	NA	no	0.0001
GMOY002318	GO:0036094	small molecule binding	3	NA	no	0.0001
GMOY002325	NA	NA	NA	F:small conductance calciumNAactivated potassium channel activity; P:copulation; P:regulation of membrane potential in photoreceptor cell; P:potassium ion transport; F:photoreceptor activity; C:integral to membrane; F:calmodulin binding	no	NA
GMOY002332	NA	NA	NA	P:protein phosphorylation; F:protein serine/threonine kinase activity; F:ATP binding	no	NA
GMOY002337	NA	NA	NA	NA	NA	NA
GMOY002340	GO:0097367	carbohydrate derivative binding	3	P:chitin catabolic process; F:chitinase activity; F:chitin binding; C:extracellular region; P:carbohydrate metabolic process	no	0.1946
GMOY002345	GO:0005515	protein binding	3	F:ATP binding; P:protein phosphorylation; F:calmodulin binding; F:calmodulinNAdependent protein kinase activity	no	0.0001
GMOY002347	GO:0003700	sequenceNAspecific DNA binding transcription factor activity	3	P:regulation of transcription, DNANAdependent; C:nucleus; F:DNA binding; F:sequenceNAspecific DNA binding transcription factor activity	no	0.05974
GMOY002349	GO:0016491	oxidoreductase activity	3	F:oxidoreductase activity; P:oxidationNAreduction process; F:zinc ion binding	YES	0.15222
GMOY002355	NA	NA	NA	NA	no	NA
GMOY002368	NA	NA	NA	NA	no	NA
GMOY002369	GO:0097159	organic cyclic compound binding	3	P:mRNA processing; F:nucleic acid binding; F:nucleotide binding	no	0.04127
GMOY002369	GO:1901363	heterocyclic compound binding	3	NA	no	0.04127
GMOY002369	GO:0036094	small molecule binding	3	NA	no	0.04127
GMOY002373	GO:0016787	hydrolase activity	3	F:protein tyrosine phosphatase activity; P:protein dephosphorylation; F:protein binding; C:cytoskeleton	no	0.03317
GMOY002375	NA	NA	NA	NA	no	0.21662
GMOY002378	NA	NA	NA	NA	no	0.0265
GMOY002383	NA	NA	NA	F:actin binding; P:actin filament organization	no	NA
GMOY002384	NA	NA	NA	F:zinc ion binding	no	NA
GMOY002390	NA	NA	NA	NA	no	NA
GMOY002391	GO:0097159	organic cyclic compound binding	3	F:RNA binding	no	0.08554
GMOY002391	GO:1901363	heterocyclic compound binding	3	NA	no	0.08554
GMOY002403	NA	NA	NA	F:protein binding; P:resolution of recombination intermediates; C:Smc5NASmc6 complex; P:sister chromatid cohesion; P:doubleNAstrand break repair via homologous recombination	no	NA
GMOY002408	NA	NA	NA	NA	no	0.01118
GMOY002410	GO:0022892	substrateNAspecific transporter activity	3	P:lipid transport; F:lipid transporter activity	no	0.15853
GMOY002411	NA	NA	NA	NA	no	NA
GMOY002413	NA	NA	NA	NA	no	NA
GMOY002423	NA	NA	NA	NA	no	NA
GMOY002444	GO:0004857	enzyme inhibitor activity	3	F:serineNAtype endopeptidase inhibitor activity; P:proteolysis; F:peptidase activity; C:extracellular space	no	0.10247
GMOY002444	GO:0061134	peptidase regulator activity	3	NA	no	0.10247
GMOY002448	GO:0005515	protein binding	3	P:plasma membrane organization; F:actin binding	no	0.15177
GMOY002453	NA	NA	NA	NA	no	0.08315
GMOY002456	GO:0003700	sequenceNAspecific DNA binding transcription factor activity	3	P:regulation of transcription, DNANAdependent; C:transcription factor complex; P:transforming growth factor beta receptor signaling pathway; F:sequenceNAspecific DNA binding transcription factor activity; F:protein binding	no	0.29061
GMOY002457	NA	NA	NA	NA	no	0.09331
GMOY002466	NA	NA	NA	C:chorion; F:peroxidase activity; P:response to oxidative stress; P:oxidationNAreduction process; F:heme binding	no	NA
GMOY002472	NA	NA	NA	F:zinc ion binding; C:nucleus; F:nucleic acid binding	no	NA
GMOY002475	NA	NA	NA	F:nucleic acid binding; F:metal ion binding	no	0.09341
GMOY002476	NA	NA	NA	P:signal transduction	no	0.0567
GMOY002479	GO:0097159	organic cyclic compound binding	3	F:NAD+ binding	no	0.08658
GMOY002479	GO:1901363	heterocyclic compound binding	3	NA	no	0.08658
GMOY002483	NA	NA	NA	F:protein binding; F:RNA binding	no	NA
GMOY002489	GO:0016740	transferase activity	3	P:protein phosphorylation; F:ATP binding; F:protein serine/threonine kinase activity	no	0.0001
GMOY002491	NA	NA	NA	NA	no	0.19624
GMOY002492	NA	NA	NA	NA	no	0.26574
GMOY002493	NA	NA	NA	NA	no	0.0483
GMOY002499	GO:0048037	cofactor binding	3	P:oxidationNAreduction process; P:coenzyme A metabolic process; F:hydroxymethylglutarylNACoA reductase (NADPH) activity; C:integral to membrane; P:isoprenoid biosynthetic process; F:NADP binding; C:endoplasmic reticulum membrane	no	0.0223
GMOY002504	GO:0097159	organic cyclic compound binding	3	F:DNANAdirected DNA polymerase activity; F:nucleotide binding; F:zinc ion binding; P:DNA replication; F:3'NA5' exonuclease activity; F:DNA binding; P:DNA repair; C:epsilon DNA polymerase complex	no	0.05991
GMOY002504	GO:1901363	heterocyclic compound binding	3	NA	no	0.05991
GMOY002504	GO:0036094	small molecule binding	3	NA	no	0.05991
GMOY002516	NA	NA	NA	NA	no	NA
GMOY002520	NA	NA	NA	NA	no	0.21865
GMOY002546	NA	NA	NA	NA	no	0.08724
GMOY002548	GO:0016740	transferase activity	3	F:NNAacetyltransferase activity	no	0.21392
GMOY002552	NA	NA	NA	F:kinase activity	no	0.07339
GMOY002560	NA	NA	NA	P:DNA recombination; C:nucleus; F:DNA binding; P:doubleNAstrand break repair	no	NA
GMOY002564	NA	NA	NA	NA	no	0.13198
GMOY002573	NA	NA	NA	F:nucleic acid binding; F:metal ion binding	no	0.03169
GMOY002574	NA	NA	NA	F:calcium ion binding	no	NA
GMOY002576	NA	NA	NA	F:zinc ion binding; C:nucleus; F:protein binding; F:nucleic acid binding	no	0.05133
GMOY002577	NA	NA	NA	NA	no	0.10621
GMOY002587	GO:0097367	carbohydrate derivative binding	3	P:mitochondrial fusion; C:integral to membrane; C:mitochondrial outer membrane; F:GTPase activity; F:GTP binding	no	0.01976
GMOY002589	NA	NA	NA	F:ATP binding; F:protein kinase activity; P:protein phosphorylation	no	NA
GMOY002602	GO:0043167	ion binding	3	F:calcium ion binding	no	0.02631
GMOY002609	NA	NA	NA	F:metal ion binding; F:nucleic acid binding	no	0.09779
GMOY002618	NA	NA	NA	C:integral to membrane	no	0.03231
GMOY002619	NA	NA	NA	C:integral to membrane	no	0.14273
GMOY002620	NA	NA	NA	F:heme binding; F:peroxidase activity; P:response to oxidative stress; P:oxidationNAreduction process	no	NA
GMOY002622	GO:0016787	hydrolase activity	3	F:metalloendopeptidase activity; P:proteolysis; F:protein binding; F:calcium ion binding; F:zinc ion binding	no	0.04747
GMOY002632	NA	NA	NA	NA	no	0.04996
GMOY002634	GO:0016491	oxidoreductase activity	3	F:pyrrolineNA5NAcarboxylate reductase activity; P:LNAproline biosynthetic process; P:oxidationNAreduction process	no	0.05231
GMOY002636	NA	NA	NA	F:protein binding; P:intracellular transport; F:zinc ion binding	no	0.33711
GMOY002649	NA	NA	NA	F:protein binding; P:exocytosis	no	NA
GMOY002657	GO:0008047	enzyme activator activity	3	C:intracellular; F:actin binding; F:GTPase activator activity; P:regulation of small GTPase mediated signal transduction	no	0.08666
GMOY002657	GO:0060589	nucleosideNAtriphosphatase regulator activity	3	NA	no	0.08666
GMOY002662	NA	NA	NA	F:protein binding	no	NA
GMOY002664	NA	NA	NA	NA	no	0.46345
GMOY002668	GO:0016874	ligase activity	3	F:ubiquitinNAprotein ligase activity; F:zinc ion binding	no	0.04039
GMOY002671	GO:0048037	cofactor binding	3	F:transaminase activity; F:pyridoxal phosphate binding	no	0.35164
GMOY002671	GO:0016740	transferase activity	3	NA	no	0.35164
GMOY002671	GO:0043167	ion binding	3	NA	no	0.35164
GMOY002676	NA	NA	NA	NA	no	0.09483
GMOY002681	NA	NA	NA	NA	no	0.14237
GMOY002682	NA	NA	NA	F:protein binding; F:zinc ion binding	no	0.04805
GMOY002689	NA	NA	NA	C:cytoplasm; P:negative regulation of signal transduction	no	0.1486
GMOY002691	NA	NA	NA	P:negative regulation of signal transduction; C:cytoplasm	no	0.08715
GMOY002693	NA	NA	NA	C:cytoplasm; P:negative regulation of signal transduction	no	0.08337
GMOY002699	NA	NA	NA	NA	no	0.11524
GMOY002706	GO:0016787	hydrolase activity	3	C:cytoplasm; F:mannosylNAglycoprotein endoNAbetaNANNAacetylglucosaminidase activity; P:carbohydrate metabolic process	no	0.12046
GMOY002707	NA	NA	NA	NA	no	0.37082
GMOY002713	NA	NA	NA	F:actin binding; P:cell redox homeostasis; P:actin nucleation; P:vesicleNAmediated transport	no	NA
GMOY002720	NA	NA	NA	NA	no	0.02857
GMOY002724	GO:0005515	protein binding	3	P:intracellular protein transport; F:Ran GTPase binding	no	0.07161
GMOY002726	GO:0016787	hydrolase activity	3	F:microtubule motor activity; C:cytoplasmic dynein complex; P:microtubuleNAbased movement	no	0.12312
GMOY002730	NA	NA	NA	F:catalytic activity; P:carbohydrate metabolic process	no	0.12742
GMOY002738	NA	NA	NA	NA	no	NA
GMOY002754	NA	NA	NA	F:nucleic acid binding; F:metal ion binding	no	0.06756
GMOY002760	NA	NA	NA	NA	no	0.01465
GMOY002763	NA	NA	NA	F:protein binding; P:intracellular transport; F:zinc ion binding	no	NA
GMOY002765	NA	NA	NA	F:metal ion binding	no	0.0994
GMOY002770	GO:0008289	lipid binding	3	F:phospholipid binding; F:actin binding; C:spectrin; F:structural constituent of cytoskeleton	no	0.00425
GMOY002770	GO:0005200	structural constituent of cytoskeleton	3	NA	no	0.00425
GMOY002790	GO:0097159	organic cyclic compound binding	3	F:protein binding; F:RNA binding	no	0.04636
GMOY002790	GO:1901363	heterocyclic compound binding	3	NA	no	0.04636
GMOY002795	GO:0003700	sequenceNAspecific DNA binding transcription factor activity	3	F:zinc ion binding; C:nucleus; F:steroid hormone receptor activity; P:regulation of transcription, DNANAdependent; F:sequenceNAspecific DNA binding transcription factor activity; F:sequenceNAspecific DNA binding; P:steroid hormone mediated signaling pathway	no	0.03791
GMOY002799	NA	NA	NA	NA	no	0.0001
GMOY002800	GO:0016787	hydrolase activity	3	P:proteolysis; F:serineNAtype endopeptidase activity	no	0.00612
GMOY002802	NA	NA	NA	C:integral to membrane	no	0.03853
GMOY002816	GO:0003700	sequenceNAspecific DNA binding transcription factor activity	3	C:nucleus; F:protein binding; F:zinc ion binding; F:sequenceNAspecific DNA binding transcription factor activity; P:regulation of transcription, DNANAdependent; F:sequenceNAspecific DNA binding	no	0.09361
GMOY002817	NA	NA	NA	C:nuclear pore	no	0.16215
GMOY002819	NA	NA	NA	P:regulation of DNANAdependent transcription, elongation; P:regulation of transcription from RNA polymerase II promoter; F:DNA binding	no	0.02134
GMOY002820	NA	NA	NA	F:protein binding	no	0.0361
GMOY002826	GO:0005549	odorant binding	3	F:odorant binding	no	0.28037
GMOY002841	GO:0016787	hydrolase activity	3	C:Mre11 complex; F:ATPase activity; P:telomere maintenance; P:DNA repair	no	0.11093
GMOY002848	NA	NA	NA	F:DNA binding	no	0.03334
GMOY002849	GO:0008289	lipid binding	3	F:phosphatidylinositol binding; F:protein binding; P:signal transduction	no	0.00236
GMOY002857	NA	NA	NA	F:protein binding	no	0.06147
GMOY002868	NA	NA	NA	NA	no	NA
GMOY002869	GO:0005515	protein binding	3	F:protein dimerization activity	no	0.03281
GMOY002871	NA	NA	NA	NA	no	0.05731
GMOY002881	NA	NA	NA	F:hydrolase activity, acting on acid anhydrides, in phosphorusNAcontaining anhydrides; F:metal ion binding	no	0.08397
GMOY002882	NA	NA	NA	C:integral to membrane	no	0.14729
GMOY002886	NA	NA	NA	NA	no	NA
GMOY002887	GO:0003700	sequenceNAspecific DNA binding transcription factor activity	3	F:protein dimerization activity; P:cell differentiation; F:sequenceNAspecific DNA binding transcription factor activity; P:regulation of transcription, DNANAdependent	no	0.07379
GMOY002887	GO:0005515	protein binding	3	NA	no	0.07379
GMOY002894	GO:0042302	structural constituent of cuticle	3	F:structural constituent of cuticle	no	0.09357
GMOY002898	NA	NA	NA	P:intracellular protein transport; C:intracellular	no	0.09443
GMOY002899	NA	NA	NA	NA	no	0.1137
GMOY002900	NA	NA	NA	F:protein binding	no	0.10878
GMOY002903	NA	NA	NA	NA	no	0.04979
GMOY002911	NA	NA	NA	NA	no	0.05675
GMOY002923	NA	NA	NA	P:positive regulation of cell migration; C:extracellular space; P:regulation of stress fiber assembly; P:regulation of cellNAmatrix adhesion; F:protein binding	no	0.0878
GMOY002929	GO:0016740	transferase activity	3	P:protein phosphorylation; F:protein tyrosine kinase activity; F:ATP binding	no	0.10521
GMOY002933	NA	NA	NA	NA	no	0.49887
GMOY002934	NA	NA	NA	NA	no	NA
GMOY002936	GO:0042302	structural constituent of cuticle	3	F:structural constituent of cuticle	no	0.03769
GMOY002941	NA	NA	NA	NA	no	0.05589
GMOY002952	NA	NA	NA	F:DNA binding; F:ATP binding; P:DNA replication	no	0.17852
GMOY002954	GO:0036094	small molecule binding	3	F:GTP binding	no	0.0001
GMOY002954	GO:0097159	organic cyclic compound binding	3	NA	no	0.0001
GMOY002954	GO:1901363	heterocyclic compound binding	3	NA	no	0.0001
GMOY002954	GO:0097367	carbohydrate derivative binding	3	NA	no	0.0001
GMOY002959	NA	NA	NA	NA	no	NA
GMOY002962	NA	NA	NA	F:nucleic acid binding; F:metal ion binding	no	0.23711
GMOY002973	NA	NA	NA	NA	no	NA
GMOY002974	GO:0019239	deaminase activity	3	F:deaminase activity	no	0.00755
GMOY002976	NA	NA	NA	F:transporter activity; C:membrane; P:transport	no	NA
GMOY002986	NA	NA	NA	NA	no	0.23065
GMOY002987	NA	NA	NA	C:viral capsid; F:structural molecule activity	no	NA
GMOY002988	NA	NA	NA	NA	no	0.12483
GMOY002996	NA	NA	NA	F:protein binding	no	0.02459
GMOY003026	NA	NA	NA	C:cytoskeleton	no	0.03032
GMOY003029	GO:0097159	organic cyclic compound binding	3	F:RNA binding	no	0.0001
GMOY003029	GO:1901363	heterocyclic compound binding	3	NA	no	0.0001
GMOY003031	NA	NA	NA	NA	no	NA
GMOY003033	NA	NA	NA	NA	no	0.25792
GMOY003043	NA	NA	NA	P:regulation of GTPase activity; P:signal transduction	no	0.06966
GMOY003045	NA	NA	NA	NA	no	0.11821
GMOY003046	NA	NA	NA	F:protein binding	no	0.07778
GMOY003048	NA	NA	NA	NA	no	0.19676
GMOY003050	NA	NA	NA	F:nucleic acid binding; F:metal ion binding	no	0.32915
GMOY003053	NA	NA	NA	NA	no	0.16023
GMOY003056	NA	NA	NA	NA	no	NA
GMOY003057	GO:0097159	organic cyclic compound binding	3	F:ATP binding; F:protein kinase activity; P:protein phosphorylation; F:heme binding	no	0.05171
GMOY003057	GO:1901363	heterocyclic compound binding	3	NA	no	0.05171
GMOY003060	NA	NA	NA	NA	no	0.26446
GMOY003064	NA	NA	NA	NA	no	0.07784
GMOY003079	GO:0016874	ligase activity	3	F:protein binding; F:ubiquitinNAprotein ligase activity	no	0.03696
GMOY003081	GO:0005515	protein binding	3	F:protein dimerization activity; P:inteinNAmediated protein splicing	no	0.09161
GMOY003088	NA	NA	NA	P:mitotic chromosome condensation; F:binding	no	0.07381
GMOY003092	NA	NA	NA	NA	no	0.08351
GMOY003093	GO:0097367	carbohydrate derivative binding	3	P:oxidationNAreduction process; F:FMN binding; F:NADP binding; F:iron ion binding; P:nitric oxide biosynthetic process; F:calmodulin binding; F:nitricNAoxide synthase activity; F:heme binding; F:flavin adenine dinucleotide binding	no	0.03395
GMOY003093	GO:0016491	oxidoreductase activity	3	NA	no	0.03395
GMOY003093	GO:0048037	cofactor binding	3	NA	no	0.03395
GMOY003101	NA	NA	NA	NA	no	0.17738
GMOY003102	NA	NA	NA	NA	no	0.07902
GMOY003104	NA	NA	NA	C:integral to membrane; P:transport	no	0.0732
GMOY003107	NA	NA	NA	NA	no	0.11416
GMOY003113	NA	NA	NA	NA	no	0.42115
GMOY003116	GO:0097367	carbohydrate derivative binding	3	F:GTPase activity; F:GTP binding	no	0.05218
GMOY003116	GO:0097159	organic cyclic compound binding	3	NA	no	0.05218
GMOY003116	GO:1901363	heterocyclic compound binding	3	NA	no	0.05218
GMOY003116	GO:0036094	small molecule binding	3	NA	no	0.05218
GMOY003119	NA	NA	NA	F:metal ion binding; P:intracellular protein transport	no	0.09826
GMOY003123	NA	NA	NA	NA	no	NA
GMOY003124	NA	NA	NA	NA	no	NA
GMOY003126	NA	NA	NA	C:membrane; P:transport; F:transporter activity	no	0.06544
GMOY003142	NA	NA	NA	NA	no	0.05541
GMOY003143	NA	NA	NA	NA	no	0.07852
GMOY003147	NA	NA	NA	F:protein binding	no	0.14548
GMOY003151	GO:0043167	ion binding	3	P:homophilic cell adhesion; F:calcium ion binding; C:plasma membrane	no	0.05706
GMOY003154	NA	NA	NA	F:protein binding	no	0.09317
GMOY003155	NA	NA	NA	F:protein binding	no	0.05958
GMOY003156	NA	NA	NA	NA	no	NA
GMOY003159	NA	NA	NA	F:protein binding	no	0.20836
GMOY003160	NA	NA	NA	F:protein binding	no	0.08265
GMOY003161	GO:0038023	signaling receptor activity	3	C:integral to membrane; P:GNAprotein coupled receptor signaling pathway; F:proteinNAhormone receptor activity; F:protein binding	no	0.04909
GMOY003161	GO:0004871	signal transducer activity	3	NA	no	0.04909
GMOY003168	GO:0097159	organic cyclic compound binding	3	F:nucleotide binding; P:regulation of cell differentiation; P:RNA metabolic process; F:RNA binding	no	0.018
GMOY003168	GO:1901363	heterocyclic compound binding	3	NA	no	0.018
GMOY003168	GO:0036094	small molecule binding	3	NA	no	0.018
GMOY003171	NA	NA	NA	P:intracellular signal transduction; P:transmembrane transport; C:integral to membrane	no	0.03784
GMOY003172	GO:0004871	signal transducer activity	3	C:integral to membrane; P:GNAprotein coupled receptor signaling pathway; F:GNAprotein coupled receptor activity	no	0.08534
GMOY003172	GO:0004872	receptor activity	3	NA	no	0.08534
GMOY003176	NA	NA	NA	NA	YES	0.05353
GMOY003188	GO:0016787	hydrolase activity	3	F:endonuclease activity; P:doubleNAstrand break repair; F:manganese ion binding; C:Mre11 complex; F:3'NA5' exonuclease activity	no	0.07889
GMOY003189	NA	NA	NA	NA	no	NA
GMOY003196	NA	NA	NA	P:chitin catabolic process; F:chitinase activity; P:carbohydrate metabolic process	no	NA
GMOY003211	GO:0060589	nucleosideNAtriphosphatase regulator activity	3	P:regulation of small GTPase mediated signal transduction; F:GTPase activator activity; F:binding	no	0.05933
GMOY003211	GO:0008047	enzyme activator activity	3	NA	no	0.05933
GMOY003212	NA	NA	NA	NA	no	0.19748
GMOY003218	NA	NA	NA	; P:protein deubiquitination; P:ubiquitinNAdependent protein catabolic process	no	0.10806
GMOY003220	NA	NA	NA	P:regulation of Rho protein signal transduction; F:Rho guanylNAnucleotide exchange factor activity	no	NA
GMOY003230	GO:0004871	signal transducer activity	3	F:GNAprotein coupled receptor activity; C:integral to membrane; P:GNAprotein coupled receptor signaling pathway	no	0.0252
GMOY003230	GO:0004872	receptor activity	3	NA	no	0.0252
GMOY003237	NA	NA	NA	F:protein binding; P:signal transduction	no	0.08466
GMOY003247	GO:0016787	hydrolase activity	3	F:sphingomyelin phosphodiesterase activity; P:sphingomyelin catabolic process	no	0.17001
GMOY003248	GO:0004871	signal transducer activity	3	C:membrane; F:WntNAactivated receptor activity; P:Wnt receptor signaling pathway	no	0.03851
GMOY003248	GO:0004872	receptor activity	3	NA	no	0.03851
GMOY003251	NA	NA	NA	NA	no	0.08341
GMOY003253	NA	NA	NA	NA	no	NA
GMOY003257	NA	NA	NA	C:spindle pole; C:microtubule organizing center; F:gammaNAtubulin binding; P:microtubule nucleation	no	NA
GMOY003263	GO:0016787	hydrolase activity	3	F:GTP binding; F:GTPase activity; P:clathrinNAmediated endocytosis	no	0.00928
GMOY003269	NA	NA	NA	NA	no	0.06495
GMOY003273	GO:0016787	hydrolase activity	3	P:proteolysis; F:serineNAtype endopeptidase activity	no	0.09341
GMOY003274	NA	NA	NA	NA	no	NA
GMOY003275	GO:0005326	neurotransmitter transporter activity	3	P:neurotransmitter transport; C:integral to membrane; F:neurotransmitter:sodium symporter activity	no	0.10809
GMOY003276	NA	NA	NA	F:zinc ion binding; F:protein binding	no	0.07815
GMOY003277	NA	NA	NA	P:GNAprotein coupled receptor signaling pathway; C:integral to plasma membrane; F:GNAprotein coupled acetylcholine receptor activity; P:protein phosphorylation; F:ATP binding; P:oxidationNAreduction process; F:oxidoreductase activity, acting on the CHNAOH group of donors, NAD or NADP as acceptor; F:protein serine/threonine kinase activity; F:NAD binding; F:magnesium ion binding	no	NA
GMOY003280	NA	NA	NA	F:metallocarboxypeptidase activity; P:proteolysis; F:zinc ion binding; C:membrane; P:sodium ion transport; F:sodium channel activity	no	NA
GMOY003299	NA	NA	NA	F:hydrolase activity	no	0.03949
GMOY003303	NA	NA	NA	P:transport; C:Golgi apparatus	no	0.01571
GMOY003306	NA	NA	NA	C:extracellular region	no	0.06006
GMOY003309	NA	NA	NA	F:hydrolase activity, acting on carbonNAnitrogen (but not peptide) bonds; P:nitrogen compound metabolic process	no	NA
GMOY003310	NA	NA	NA	NA	no	0.06398
GMOY003322	NA	NA	NA	NA	no	0.10621
GMOY003325	NA	NA	NA	NA	no	0.22474
GMOY003330	NA	NA	NA	NA	no	0.03533
GMOY003335	NA	NA	NA	P:protein deubiquitination; ; P:ubiquitinNAdependent protein catabolic process; F:binding	no	0.0359
GMOY003339	GO:0003700	sequenceNAspecific DNA binding transcription factor activity	3	F:protein binding; F:DNA binding; P:regulation of transcription, DNANAdependent; F:sequenceNAspecific DNA binding transcription factor activity	no	0.04066
GMOY003351	NA	NA	NA	C:membrane	no	0.10605
GMOY003353	GO:0016787	hydrolase activity	3	P:metabolic process; F:sulfuric ester hydrolase activity	no	0.10047
GMOY003356	NA	NA	NA	F:protein binding	no	0.05644
GMOY003357	GO:0016787	hydrolase activity	3	F:serineNAtype endopeptidase activity; P:proteolysis	no	0.36656
GMOY003361	NA	NA	NA	F:protein binding; C:membrane	no	0.05953
GMOY003362	NA	NA	NA	NA	no	0.06295
GMOY003366	NA	NA	NA	F:formateNAtetrahydrofolate ligase activity; F:ATP binding; P:folic acidNAcontaining compound biosynthetic process	no	NA
GMOY003367	NA	NA	NA	NA	no	0.26897
GMOY003369	NA	NA	NA	P:cellular protein modification process	no	0.08013
GMOY003370	GO:0016740	transferase activity	3	P:protein phosphorylation; F:protein binding; F:protein tyrosine kinase activity; F:ATP binding	no	0.20192
GMOY003371	GO:0016787	hydrolase activity	3	F:GTP binding; F:GTPase activity; C:cytoplasm; P:translational elongation; F:translation elongation factor activity	no	0.0001
GMOY003371	GO:0097159	organic cyclic compound binding	3	NA	no	0.0001
GMOY003371	GO:1901363	heterocyclic compound binding	3	NA	no	0.0001
GMOY003371	GO:0036094	small molecule binding	3	NA	no	0.0001
GMOY003371	GO:0097367	carbohydrate derivative binding	3	NA	no	0.0001
GMOY003374	NA	NA	NA	F:RNA binding	no	0.0001
GMOY003377	NA	NA	NA	NA	no	0.10798
GMOY003382	NA	NA	NA	C:extracellular space	no	0.16686
GMOY003394	GO:0004871	signal transducer activity	3	P:signal transduction; P:regulation of transcription, DNANAdependent; F:DNA binding; C:nucleus; F:signal transducer activity; F:sequenceNAspecific DNA binding transcription factor activity	no	0.03675
GMOY003394	GO:0003700	sequenceNAspecific DNA binding transcription factor activity	3	NA	no	0.03675
GMOY003403	NA	NA	NA	NA	no	0.06916
GMOY003404	NA	NA	NA	NA	no	0.19056
GMOY003412	NA	NA	NA	NA	no	0.09821
GMOY003417	GO:0016740	transferase activity	3	F:NAD+ kinase activity; P:NADP biosynthetic process; P:NAD metabolic process	no	0.06222
GMOY003421	NA	NA	NA	NA	no	0.04125
GMOY003432	NA	NA	NA	P:signal transduction	no	0.05964
GMOY003434	NA	NA	NA	P:proteolysis; F:metalloendopeptidase activity	no	NA
GMOY003440	NA	NA	NA	F:protein binding	no	0.05768
GMOY003445	NA	NA	NA	NA	no	0.50972
GMOY003451	NA	NA	NA	F:nucleic acid binding	no	0.15308
GMOY003453	NA	NA	NA	NA	no	0.04208
GMOY003458	NA	NA	NA	P:vesicleNAmediated transport; P:intracellular protein transport	no	0.07702
GMOY003467	GO:0004871	signal transducer activity	3	C:integral to membrane; P:GNAprotein coupled receptor signaling pathway; F:GNAprotein coupled receptor activity	no	0.1217
GMOY003467	GO:0004872	receptor activity	3	NA	no	0.1217
GMOY003472	NA	NA	NA	C:microtubule cytoskeleton; P:microtubule cytoskeleton organization	no	NA
GMOY003477	NA	NA	NA	F:ATPase activity; F:ATP binding; C:membrane; P:transport	no	NA
GMOY003502	NA	NA	NA	NA	no	0.19483
GMOY003507	NA	NA	NA	F:protein binding	no	0.03837
GMOY003513	NA	NA	NA	P:cellular carbohydrate metabolic process; C:mitochondrial matrix; F:citrate (Si)NAsynthase activity; P:tricarboxylic acid cycle; P:citrate metabolic process	YES	NA
GMOY003516	NA	NA	NA	NA	no	NA
GMOY003524	NA	NA	NA	P:transmembrane transport	no	NA
GMOY003530	GO:0005515	protein binding	3	F:Rho GTPase binding; F:actin binding; P:cell cycle; P:actin filament organization	no	0.04358
GMOY003533	NA	NA	NA	NA	no	NA
GMOY003538	GO:0003924	GTPase activity	3	F:protein binding; P:regulation of Rho protein signal transduction; F:Rho guanylNAnucleotide exchange factor activity	no	0.00509
GMOY003539	NA	NA	NA	NA	no	0.08154
GMOY003540	NA	NA	NA	NA	no	0.09018
GMOY003550	GO:0016740	transferase activity	3	F:betaNA1,4NAmannosyltransferase activity	no	0.00727
GMOY003555	NA	NA	NA	NA	no	0.31219
GMOY003557	NA	NA	NA	F:DNA binding	no	0.02957
GMOY003560	NA	NA	NA	F:ATP binding; F:protein binding; P:DNA replication; F:DNA binding	no	0.05613
GMOY003561	NA	NA	NA	P:signal transduction	no	0.04722
GMOY003563	GO:0005515	protein binding	3	F:microtubule binding; F:ATP binding; P:microtubuleNAbased movement; F:microtubule motor activity; F:kinetochore binding; P:mitotic metaphase plate congression; P:attachment of spindle microtubules to kinetochore involved in mitotic sister chromatid segregation	no	0.24339
GMOY003567	NA	NA	NA	F:protein binding	no	NA
GMOY003582	NA	NA	NA	F:protein binding	no	0.08219
GMOY003590	GO:0005201	extracellular matrix structural constituent	NA	C:collagen; F:extracellular matrix structural constituent; F:protein binding	YES	NA
GMOY003593	NA	NA	NA	F:protein binding	no	NA
GMOY003608	NA	NA	NA	F:nucleic acid binding; F:metal ion binding	no	0.17011
GMOY003615	NA	NA	NA	F:carboxylic ester hydrolase activity	no	0.07993
GMOY003616	GO:0016787	hydrolase activity	3	F:3',5'NAcyclicNAnucleotide phosphodiesterase activity; P:signal transduction	no	0.07358
GMOY003628	GO:0044877	macromolecular complex binding	3	F:ATP binding; F:microtubule binding; P:microtubule severing; F:microtubuleNAsevering ATPase activity	no	0.09224
GMOY003628	GO:0005515	protein binding	3	NA	no	0.09224
GMOY003630	NA	NA	NA	F:DNA binding; P:chromatin remodeling; C:BAFNAtype complex	no	0.06357
GMOY003631	NA	NA	NA	NA	no	0.17451
GMOY003636	NA	NA	NA	NA	no	0.22981
GMOY003638	GO:0043167	ion binding	3	F:protein binding; F:calcium ion binding; P:cellNAmatrix adhesion	no	0.11304
GMOY003640	GO:0022857	transmembrane transporter activity	3	F:calciumNAactivated potassium channel activity; P:potassium ion transport; C:membrane	no	0.08129
GMOY003640	GO:0022892	substrateNAspecific transporter activity	3	NA	no	0.08129
GMOY003651	NA	NA	NA	C:integral to membrane	no	0.04719
GMOY003652	NA	NA	NA	NA	no	0.0333
GMOY003657	GO:0004857	enzyme inhibitor activity	3	F:serineNAtype endopeptidase inhibitor activity; P:proteolysis; F:peptidase activity; C:extracellular space	no	0.15722
GMOY003657	GO:0061134	peptidase regulator activity	3	NA	no	0.15722
GMOY003658	NA	NA	NA	NA	no	0.176
GMOY003669	NA	NA	NA	F:nucleic acid binding; F:metal ion binding	no	0.34577
GMOY003671	NA	NA	NA	F:nucleic acid binding; F:metal ion binding	no	0.0968
GMOY003682	NA	NA	NA	F:zinc ion binding; F:nucleic acid binding	no	0.13651
GMOY003683	GO:0005515	protein binding	3	F:actin binding; P:cytoskeleton organization	no	0.08134
GMOY003687	NA	NA	NA	F:ATPase activity; F:ATP binding; C:membrane	no	0.19635
GMOY003688	NA	NA	NA	C:membrane; F:ATP binding; F:ATPase activity	no	0.04922
GMOY003689	NA	NA	NA	C:membrane; F:ATPase activity; F:ATP binding	no	0.15961
GMOY003692	NA	NA	NA	P:protein deubiquitination; ; P:ubiquitinNAdependent protein catabolic process	no	0.02286
GMOY003693	GO:0016787	hydrolase activity	3	P:proteolysis; F:metalloendopeptidase activity	no	0.08747
GMOY003697	NA	NA	NA	NA	no	0.10333
GMOY003698	NA	NA	NA	NA	no	0.04036
GMOY003701	GO:0016491	oxidoreductase activity	3	P:oxidationNAreduction process; F:NAD binding; F:oxidoreductase activity, acting on the CHNAOH group of donors, NAD or NADP as acceptor	no	0.0001
GMOY003704	NA	NA	NA	NA	no	0.15111
GMOY003705	NA	NA	NA	NA	no	NA
GMOY003709	NA	NA	NA	NA	no	NA
GMOY003713	NA	NA	NA	NA	no	0.30787
GMOY003721	GO:0097159	organic cyclic compound binding	3	F:GTP binding; P:small GTPase mediated signal transduction	no	0.14874
GMOY003721	GO:1901363	heterocyclic compound binding	3	NA	no	0.14874
GMOY003721	GO:0036094	small molecule binding	3	NA	no	0.14874
GMOY003721	GO:0097367	carbohydrate derivative binding	3	NA	no	0.14874
GMOY003724	NA	NA	NA	NA	no	0.07661
GMOY003730	NA	NA	NA	F:oxidoreductase activity, acting on paired donors, with incorporation or reduction of molecular oxygen; P:oxidationNAreduction process; F:heme binding; F:iron ion binding	no	NA
GMOY003731	GO:0016740	transferase activity	3	F:transferase activity, transferring acyl groups other than aminoNAacyl groups	no	0.05889
GMOY003739	NA	NA	NA	NA	no	0.07272
GMOY003745	NA	NA	NA	NA	no	0.10021
GMOY003749	NA	NA	NA	NA	no	0.41406
GMOY003759	NA	NA	NA	NA	no	NA
GMOY003765	GO:0005515	protein binding	3	C:cytoplasm; C:extrinsic to membrane; C:cytoskeleton; F:actin binding	no	0.00546
GMOY003770	GO:0016874	ligase activity	3	F:glutamateNAammonia ligase activity; P:glutamine biosynthetic process	YES	0.03739
GMOY003771	GO:0097159	organic cyclic compound binding	3	P:small GTPase mediated signal transduction; F:GTP binding; C:membrane	no	0.06896
GMOY003771	GO:1901363	heterocyclic compound binding	3	NA	no	0.06896
GMOY003771	GO:0036094	small molecule binding	3	NA	no	0.06896
GMOY003771	GO:0097367	carbohydrate derivative binding	3	NA	no	0.06896
GMOY003785	NA	NA	NA	NA	no	0.06553
GMOY003789	GO:0097367	carbohydrate derivative binding	3	F:protein binding; C:extracellular region; F:chitin binding; P:chitin metabolic process	no	0.07867
GMOY003809	NA	NA	NA	F:DNA binding	no	0.01144
GMOY003813	NA	NA	NA	NA	no	NA
GMOY003818	NA	NA	NA	NA	no	0.20216
GMOY003819	NA	NA	NA	F:protein binding	no	0.007
GMOY003823	NA	NA	NA	NA	no	0.02696
GMOY003833	GO:0022857	transmembrane transporter activity	3	F:ATPase activity, coupled to transmembrane movement of substances; F:ATP binding; C:integral to membrane; P:transmembrane transport	no	0.06407
GMOY003836	NA	NA	NA	C:spliceosomal complex; P:mRNA splicing, via spliceosome	no	0.08977
GMOY003879	NA	NA	NA	P:membrane protein ectodomain proteolysis; P:Notch signaling pathway; F:metalloendopeptidase activity	no	NA
GMOY003880	GO:0003924	GTPase activity	3	F:Rho guanylNAnucleotide exchange factor activity; P:regulation of Rho protein signal transduction	no	0.03814
GMOY003884	GO:0016491	oxidoreductase activity	3	F:fattyNAacylNACoA reductase (alcoholNAforming) activity	no	0.06854
GMOY003893	NA	NA	NA	F:protein binding	no	0.021
GMOY003902	NA	NA	NA	F:protein binding	no	0.04194
GMOY003915	GO:0005515	protein binding	3	F:ubiquitin protein ligase binding; P:ubiquitinNAdependent protein catabolic process; C:cullinNARING ubiquitin ligase complex	no	0.09424
GMOY003916	NA	NA	NA	NA	no	0.14699
GMOY003927	NA	NA	NA	F:protein binding	no	NA
GMOY003933	NA	NA	NA	P:negative regulation of signal transduction; C:cytoplasm	no	0.09049
GMOY003943	GO:0022857	transmembrane transporter activity	3	P:anion transport; F:inorganic anion exchanger activity; C:integral to membrane	no	0.0113
GMOY003943	GO:0022892	substrateNAspecific transporter activity	3	NA	no	0.0113
GMOY003959	GO:0003924	GTPase activity	3	F:protein binding; P:regulation of Rho protein signal transduction; F:Rho guanylNAnucleotide exchange factor activity	no	0.18812
GMOY003967	NA	NA	NA	NA	no	NA
GMOY003968	GO:0016740	transferase activity	3	P:cellular carbohydrate metabolic process; C:mitochondrial matrix; F:citrate (Si)NAsynthase activity; P:tricarboxylic acid cycle; P:citrate metabolic process	YES	0.02895
GMOY003969	GO:0016740	transferase activity	3	F:ATP binding; F:protein serine/threonine/tyrosine kinase activity; P:protein autophosphorylation	no	0.01948
GMOY003970	NA	NA	NA	NA	no	NA
GMOY003981	NA	NA	NA	NA	no	NA
GMOY003983	NA	NA	NA	NA	no	NA
GMOY003984	GO:0016740	transferase activity	3	P:protein phosphorylation; F:protein tyrosine kinase activity; F:ATP binding	no	0.0001
GMOY003988	NA	NA	NA	NA	no	0.16498
GMOY003994	NA	NA	NA	F:serineNAtype endopeptidase activity; P:proteolysis	no	NA
GMOY003996	NA	NA	NA	NA	no	NA
GMOY003998	GO:0004871	signal transducer activity	3	C:membrane; F:protein binding; P:smoothened signaling pathway; F:transmembrane signaling receptor activity	no	0.07965
GMOY004000	NA	NA	NA	F:metal ion binding	no	0.1836
GMOY004004	NA	NA	NA	NA	no	0.05229
GMOY004006	NA	NA	NA	F:zinc ion binding; F:protein binding	no	NA
GMOY004022	NA	NA	NA	NA	no	0.25519
GMOY004024	GO:0016787	hydrolase activity	3	F:GTP binding; F:GTPase activity	no	0.14384
GMOY004031	NA	NA	NA	F:protein binding	no	NA
GMOY004033	NA	NA	NA	NA	no	0.07842
GMOY004035	NA	NA	NA	F:protein binding	no	NA
GMOY004041	GO:0016829	lyase activity	3	P:intracellular signal transduction; F:adenylate cyclase activity; C:plasma membrane; P:cAMP biosynthetic process	no	0.02589
GMOY004041	GO:0009975	cyclase activity	3	NA	no	0.02589
GMOY004043	NA	NA	NA	C:integral to membrane; P:transmembrane transport	no	NA
GMOY004044	NA	NA	NA	F:protein binding	no	0.05393
GMOY004053	NA	NA	NA	NA	no	NA
GMOY004054	NA	NA	NA	NA	no	NA
GMOY004056	NA	NA	NA	NA	no	NA
GMOY004057	GO:0005515	protein binding	3	P:cytoskeleton organization; F:actin filament binding	no	0.08033
GMOY004057	GO:0044877	macromolecular complex binding	3	NA	no	0.08033
GMOY004058	NA	NA	NA	F:protein binding	no	NA
GMOY004064	GO:0016740	transferase activity	3	F:damaged DNA binding; P:errorNAprone translesion synthesis; F:nucleotidyltransferase activity	no	0.20874
GMOY004072	NA	NA	NA	NA	no	0.10616
GMOY004074	GO:0003924	GTPase activity	3	P:regulation of Rho protein signal transduction; F:Rho guanylNAnucleotide exchange factor activity; F:protein binding	no	0.12234
GMOY004091	NA	NA	NA	NA	no	0.00608
GMOY004097	NA	NA	NA	NA	no	0.27062
GMOY004103	GO:0016740	transferase activity	3	F:protein binding; F:zinc ion binding; F:histoneNAlysine NNAmethyltransferase activity; P:histone H3NAK4 methylation	no	0.05325
GMOY004110	GO:0022857	transmembrane transporter activity	3	P:transmembrane transport; P:ion transport; F:potassium:chloride symporter activity; C:integral to plasma membrane; P:cellular hypotonic salinity response;	no	0.01526
GMOY004111	NA	NA	NA	P:transcription, DNANAdependent; C:nucleus; F:DNA binding	no	0.33433
GMOY004118	NA	NA	NA	P:intraflagellar transport involved in cilium morphogenesis	YES	0.3389
GMOY004123	NA	NA	NA	NA	no	0.16837
GMOY004126	NA	NA	NA	NA	no	0.46347
GMOY004130	NA	NA	NA	P:intracellular signal transduction; P:cAMP biosynthetic process; F:adenylate cyclase activity; C:plasma membrane	no	NA
GMOY004131	NA	NA	NA	F:ATPase activity; F:ATP binding; C:membrane	no	0.04298
GMOY004135	NA	NA	NA	P:regulation of transcription, DNANAdependent; F:sequenceNAspecific DNA binding transcription factor activity; P:DNANAdependent transcription, initiation; C:transcription factor TFIID complex; F:protein heterodimerization activity	no	NA
GMOY004136	GO:0016740	transferase activity	3	F:protein binding; P:protein phosphorylation; F:ATP binding; P:intracellular signal transduction; F:protein kinase C activity; F:zinc ion binding	no	0.07412
GMOY004148	NA	NA	NA	F:ubiquitinNAprotein ligase activity	no	NA
GMOY004150	NA	NA	NA	F:protein binding	no	0.1041
GMOY004151	NA	NA	NA	F:protein binding	no	0.05232
GMOY004169	GO:0016740	transferase activity	3	C:nucleus; F:protein binding; P:histone H3NAK4 methylation; F:histoneNAlysine NNAmethyltransferase activity	no	0.09272
GMOY004172	GO:0016740	transferase activity	3	F:DNANAdirected RNA polymerase activity; F:DNA binding; P:transcription, DNANAdependent; F:zinc ion binding; C:nucleus	no	0.1381
GMOY004175	NA	NA	NA	NA	no	0.29973
GMOY004183	NA	NA	NA	NA	no	NA
GMOY004187	NA	NA	NA	F:DNA binding; P:transcription elongation from RNA polymerase II promoter; P:histone modification; C:Cdc73/Paf1 complex	no	0.043
GMOY004213	GO:0043167	ion binding	3	F:calcium ion binding	no	0.03668
GMOY004220	GO:0097159	organic cyclic compound binding	3	C:integral to membrane; F:nucleotide binding; F:metal ion binding; P:cation transport; F:ATPase activity	no	0.07573
GMOY004220	GO:1901363	heterocyclic compound binding	3	NA	no	0.07573
GMOY004220	GO:0036094	small molecule binding	3	NA	no	0.07573
GMOY004222	GO:0022857	transmembrane transporter activity	3	C:membrane; P:ion transport; F:ionotropic glutamate receptor activity; F:extracellularNAglutamateNAgated ion channel activity	no	0.01632
GMOY004238	NA	NA	NA	NA	no	0.15142
GMOY004239	GO:0016740	transferase activity	3	F:DNANAdirected RNA polymerase activity; P:transcription, DNANAdependent; F:DNA binding	no	0.16751
GMOY004244	GO:0097159	organic cyclic compound binding	3	F:nucleic acid binding; F:nucleotide binding; F:metal ion binding	no	0.21827
GMOY004244	GO:1901363	heterocyclic compound binding	3	NA	no	0.21827
GMOY004244	GO:0036094	small molecule binding	3	NA	no	0.21827
GMOY004246	GO:0016787	hydrolase activity	3	F:metallocarboxypeptidase activity; P:proteolysis; F:zinc ion binding	no	0.11115
GMOY004250	NA	NA	NA	F:protein kinase binding	no	NA
GMOY004253	NA	NA	NA	NA	no	NA
GMOY004254	NA	NA	NA	F:hydrolase activity, acting on ester bonds	no	0.13621
GMOY004258	NA	NA	NA	NA	no	NA
GMOY004263	NA	NA	NA	NA	no	0.04263
GMOY004264	GO:0016491	oxidoreductase activity	3	P:oxidationNAreduction process; F:oxidoreductase activity	no	0.1001
GMOY004269	NA	NA	NA	NA	no	0.26447
GMOY004272	GO:0005515	protein binding	3	F:microtubule motor activity; F:microtubule binding; F:ATP binding; P:plusNAendNAdirected vesicle transport along microtubule	no	0.01096
GMOY004272	GO:0044877	macromolecular complex binding	3	NA	no	0.01096
GMOY004274	GO:0016829	lyase activity	3	P:cyclic nucleotide biosynthetic process; F:phosphorusNAoxygen lyase activity; P:intracellular signal transduction	no	0.04284
GMOY004281	NA	NA	NA	NA	no	NA
GMOY004288	NA	NA	NA	NA	no	0.00655
GMOY004300	NA	NA	NA	F:protein binding	no	0.14195
GMOY004302	NA	NA	NA	NA	no	0.18373
GMOY004303	NA	NA	NA	F:galactosyltransferase activity; C:Golgi stack	no	NA
GMOY004304	NA	NA	NA	NA	no	NA
GMOY004308	GO:0033218	amide binding	3	F:phosphopantetheine binding; F:oxidoreductase activity; P:oxidationNAreduction process; F:transferase activity; P:biosynthetic process; F:hydrolase activity, acting on ester bonds	no	0.15767
GMOY004308	GO:0016491	oxidoreductase activity	3	NA	no	0.15767
GMOY004311	NA	NA	NA	F:protein binding	no	0.11378
GMOY004312	NA	NA	NA	NA	no	0.18853
GMOY004313	NA	NA	NA	F:protein binding	no	NA
GMOY004313	NA	NA	NA	F:protein binding	no	0.17202
GMOY004313	NA	NA	NA	NA	no	NA
GMOY004321	NA	NA	NA	NA	no	NA
GMOY004327	NA	NA	NA	NA	no	0.33887
GMOY004330	NA	NA	NA	P:protein phosphorylation; F:ATP binding; F:protein kinase activity; F:protein binding	no	0.08099
GMOY004338	GO:0097159	organic cyclic compound binding	3	F:heme binding; F:oxidoreductase activity, acting on paired donors, with incorporation or reduction of molecular oxygen; P:oxidationNAreduction process; F:iron ion binding	no	0.21416
GMOY004338	GO:1901363	heterocyclic compound binding	3	NA	no	0.21416
GMOY004346	GO:0003924	GTPase activity	3	P:carbohydrate metabolic process; F:cation binding; F:catalytic activity; F:Rho guanylNAnucleotide exchange factor activity; P:regulation of Rho protein signal transduction; F:protein binding	no	0.16809
GMOY004353	GO:0016787	hydrolase activity	3	P:carbohydrate metabolic process; F:betaNAgalactosidase activity	no	0.12444
GMOY004356	NA	NA	NA	NA	no	0.13902
GMOY004359	NA	NA	NA	NA	no	0.16713
GMOY004360	NA	NA	NA	C:integral to membrane	no	0.06722
GMOY004362	NA	NA	NA	NA	no	0.45487
GMOY004363	NA	NA	NA	F:protein binding	no	0.16678
GMOY004363	NA	NA	NA	F:protein binding	no	NA
GMOY004365	NA	NA	NA	NA	no	NA
GMOY004373	GO:0005515	protein binding	3	F:actin binding; P:cellular component organization	no	0.1001
GMOY004380	NA	NA	NA	F:protein binding; F:structural molecule activity	no	NA
GMOY004382	GO:0005326	neurotransmitter transporter activity	3	F:neurotransmitter:sodium symporter activity; C:integral to membrane; P:neurotransmitter transport	no	0.06929
GMOY004387	NA	NA	NA	NA	no	0.10541
GMOY004388	NA	NA	NA	NA	no	0.14092
GMOY004395	NA	NA	NA	P:phosphatidylinositol metabolic process; F:phosphatidylinositol phosphate kinase activity; F:binding	no	NA
GMOY004403	GO:0016787	hydrolase activity	3	F:calcium ion binding; P:homophilic cell adhesion; F:protein binding; P:proteolysis; F:serineNAtype endopeptidase activity; C:plasma membrane	no	0.06518
GMOY004407	NA	NA	NA	F:protein binding; F:zinc ion binding	no	NA
GMOY004412	NA	NA	NA	F:protein binding	no	0.02704
GMOY004414	NA	NA	NA	F:protein binding; C:membrane	no	0.04612
GMOY004418	NA	NA	NA	NA	no	NA
GMOY004430	GO:0005515	protein binding	3	F:growth factor activity	no	0.23536
GMOY004432	GO:0016787	hydrolase activity	3	P:proteolysis; F:metalloendopeptidase activity	no	0.07888
GMOY004434	NA	NA	NA	NA	no	0.2631
GMOY004435	GO:0016491	oxidoreductase activity	3	P:oxidationNAreduction process; F:oxidoreductase activity, acting on CHNAOH group of donors; F:flavin adenine dinucleotide binding	no	0.17571
GMOY004435	GO:0048037	cofactor binding	3	NA	no	0.17571
GMOY004441	NA	NA	NA	NA	no	0.06608
GMOY004442	NA	NA	NA	F:GTPase activator activity; F:protein binding	no	NA
GMOY004446	NA	NA	NA	F:protein binding; C:membrane	no	0.03402
GMOY004447	GO:0004857	enzyme inhibitor activity	3	C:extracellular region; F:serineNAtype endopeptidase inhibitor activity	no	0.08863
GMOY004447	GO:0061134	peptidase regulator activity	3	NA	no	0.08863
GMOY004448	GO:0060589	nucleosideNAtriphosphatase regulator activity	3	F:GTPase regulator activity; F:protein binding	no	0.02202
GMOY004449	GO:0019208	phosphatase regulator activity	3	C:protein phosphatase type 2A complex; F:protein phosphatase type 2A regulator activity; P:signal transduction; F:binding	no	0.04027
GMOY004459	GO:0016491	oxidoreductase activity	3	P:oxidationNAreduction process; F:sulfiredoxin activity	no	0.2617
GMOY004477	NA	NA	NA	P:regulation of transcription, DNANAdependent; C:cytoplasm; F:sequenceNAspecific DNA binding transcription factor activity; C:nucleus; F:protein binding; F:DNA binding	no	0.10321
GMOY004484	NA	NA	NA	F:protein binding	no	0.09458
GMOY004485	NA	NA	NA	P:regulation of GTPase activity; F:protein binding; P:signal transduction	no	0.04755
GMOY004498	GO:0005326	neurotransmitter transporter activity	3	C:integral to membrane; F:neurotransmitter:sodium symporter activity; P:neurotransmitter transport	no	0.0407
GMOY004510	NA	NA	NA	F:metal ion binding	no	NA
GMOY004512	NA	NA	NA	NA	no	NA
GMOY004522	NA	NA	NA	F:calcium ion binding; F:protein binding	no	0.02525
GMOY004527	NA	NA	NA	F:kinase activity; F:protein binding; C:histone acetyltransferase complex; P:histone acetylation	no	0.00751
GMOY004537	NA	NA	NA	F:protein binding	no	0.07323
GMOY004540	NA	NA	NA	F:protein binding	no	0.01988
GMOY004544	NA	NA	NA	F:nucleic acid binding; F:metal ion binding	no	0.11416
GMOY004551	NA	NA	NA	C:intracellular; P:transport; F:transporter activity	no	0.15551
GMOY004553	NA	NA	NA	NA	no	NA
GMOY004557	NA	NA	NA	NA	no	0.03848
GMOY004559	GO:0097159	organic cyclic compound binding	3	F:nucleotide binding; F:RNA binding	no	0.0001
GMOY004559	GO:1901363	heterocyclic compound binding	3	NA	no	0.0001
GMOY004559	GO:0036094	small molecule binding	3	NA	no	0.0001
GMOY004582	NA	NA	NA	NA	no	0.14469
GMOY004587	NA	NA	NA	F:protein binding	no	0.03717
GMOY004589	NA	NA	NA	F:protein binding	no	NA
GMOY004595	NA	NA	NA	NA	no	0.16809
GMOY004617	NA	NA	NA	NA	no	0.46646
GMOY004619	NA	NA	NA	P:signal transduction	no	0.02241
GMOY004635	NA	NA	NA	F:protein binding	no	0.09742
GMOY004640	GO:0016787	hydrolase activity	3	F:serineNAtype endopeptidase activity; P:proteolysis	no	0.08748
GMOY004644	NA	NA	NA	F:protein binding	no	0.12032
GMOY004648	NA	NA	NA	NA	no	NA
GMOY004651	NA	NA	NA	P:sodium ion transport; C:sodium:potassiumNAexchanging ATPase complex; P:potassium ion transport	no	NA
GMOY004656	NA	NA	NA	F:protein binding	no	0.0583
GMOY004661	NA	NA	NA	NA	no	0.068
GMOY004662	NA	NA	NA	F:nucleic acid binding; F:metal ion binding	no	0.03432
GMOY004667	NA	NA	NA	F:metal ion transmembrane transporter activity; P:metal ion transport; P:transmembrane transport; C:membrane; F:calcium ion binding	no	0.17485
GMOY004670	GO:0005200	structural constituent of cytoskeleton	3	F:insulin receptor binding; P:cytoskeletal anchoring at plasma membrane; F:structural constituent of cytoskeleton; C:ruffle; C:focal adhesion; C:cytoskeleton; F:actin filament binding; P:cell adhesion	no	0.01937
GMOY004672	NA	NA	NA	NA	no	NA
GMOY004673	GO:0097159	organic cyclic compound binding	3	P:regulation of transcription, DNANAdependent; C:NELF complex; F:nucleotide binding	no	0.0087
GMOY004673	GO:1901363	heterocyclic compound binding	3	NA	no	0.0087
GMOY004676	GO:0042302	structural constituent of cuticle	3	F:structural constituent of cuticle	no	0.17684
GMOY004681	NA	NA	NA	F:ATP binding; F:protein kinase activity; P:protein phosphorylation	no	0.05122
GMOY004686	NA	NA	NA	NA	no	NA
GMOY004688	NA	NA	NA	C:nucleus; F:zinc ion binding; F:nucleic acid binding	no	0.08632
GMOY004689	NA	NA	NA	NA	no	0.0713
GMOY004690	NA	NA	NA	NA	no	NA
GMOY004694	NA	NA	NA	F:kinesin binding; C:kinesin complex	no	NA
GMOY004703	GO:0008289	lipid binding	3	F:protein binding; F:phospholipid binding; P:regulation of ARF protein signal transduction; F:ARF guanylNAnucleotide exchange factor activity	no	0.07476
GMOY004710	GO:0004857	enzyme inhibitor activity	3	F:cysteineNAtype endopeptidase inhibitor activity; P:proteolysis; F:cysteineNAtype peptidase activity	no	0.03472
GMOY004710	GO:0061134	peptidase regulator activity	3	NA	no	0.03472
GMOY004711	NA	NA	NA	F:protein binding	no	0.01287
GMOY004720	NA	NA	NA	P:lipid metabolic process	no	0.01464
GMOY004730	GO:0042302	structural constituent of cuticle	3	F:structural constituent of cuticle	no	0.09279
GMOY004731	GO:0016787	hydrolase activity	3	F:sulfuric ester hydrolase activity; P:metabolic process	no	0.10488
GMOY004732	GO:0016874	ligase activity	3	F:ATP binding; P:pyruvate metabolic process; P:gluconeogenesis; F:biotin binding; F:pyruvate carboxylase activity; F:metal ion binding; F:biotin carboxylase activity	YES	0.03575
GMOY004732	GO:0033218	amide binding	3	NA	YES	0.03575
GMOY004732	GO:0043167	ion binding	3	NA	YES	0.03575
GMOY004735	GO:0003700	sequenceNAspecific DNA binding transcription factor activity	3	F:nucleic acid binding; C:nucleus; P:regulation of transcription from RNA polymerase II promoter; P:regulation of development, heterochronic; F:sequenceNAspecific DNA binding RNA polymerase II transcription factor activity; F:metal ion binding	no	0.08342
GMOY004744	NA	NA	NA	F:protein binding; F:calcium ion binding	YES	0.00266
GMOY004748	GO:0016491	oxidoreductase activity	3	F:methylenetetrahydrofolate reductase (NADPH) activity; P:oxidationNAreduction process; P:methionine metabolic process	no	0.15212
GMOY004770	NA	NA	NA	NA	no	0.00836
GMOY004772	GO:0005549	odorant binding	3	F:odorant binding; C:membrane; P:sensory perception of smell; F:olfactory receptor activity	no	0.28826
GMOY004773	NA	NA	NA	NA	no	0.0183
GMOY004778	GO:0004871	signal transducer activity	3	P:GNAprotein coupled receptor signaling pathway; C:integral to plasma membrane; F:dopamine neurotransmitter receptor activity	no	0.06092
GMOY004778	GO:0004872	receptor activity	3	NA	no	0.06092
GMOY004782	NA	NA	NA	C:integral to membrane; P:transmembrane transport	no	0.13748
GMOY004783	GO:0016740	transferase activity	3	P:fructose 6NAphosphate metabolic process; F:6NAphosphofructokinase activity; P:glycolysis; F:ATP binding; C:cytoplasm	no	0.07463
GMOY004785	NA	NA	NA	C:nucleus; P:regulation of transcription, DNANAdependent	no	0.07497
GMOY004788	NA	NA	NA	F:protein binding	no	NA
GMOY004789	NA	NA	NA	P:cell adhesion; C:integrin complex	no	0.04238
GMOY004790	NA	NA	NA	NA	no	NA
GMOY004798	NA	NA	NA	NA	no	0.07004
GMOY004800	NA	NA	NA	NA	no	0.23443
GMOY004806	NA	NA	NA	C:membrane; P:transport; F:transporter activity	no	0.03239
GMOY004812	NA	NA	NA	P:transport; C:intracellular; F:transporter activity	no	0.10954
GMOY004815	NA	NA	NA	F:protein binding; P:Notch signaling pathway; P:cell differentiation; P:multicellular organismal development; C:integral to membrane; F:calcium ion binding; P:regulation of developmental process	no	0.01998
GMOY004816	NA	NA	NA	F:protein binding	no	0.17063
GMOY004818	NA	NA	NA	NA	no	0.1397
GMOY004820	NA	NA	NA	F:calcium ion binding; P:homophilic cell adhesion; F:protein binding; C:plasma membrane	no	0.04122
GMOY004822	NA	NA	NA	F:ATP binding	no	0.01776
GMOY004826	NA	NA	NA	C:centriole; P:regulation of cytokinesis; P:centriole replication; F:protein binding	no	0.24609
GMOY004829	NA	NA	NA	NA	no	0.02163
GMOY004832	NA	NA	NA	NA	no	0.26101
GMOY004846	NA	NA	NA	F:protein binding	no	0.26954
GMOY004850	GO:0016829	lyase activity	3	F:GTP binding; P:gluconeogenesis; F:phosphoenolpyruvate carboxykinase (GTP) activity	no	0.05981
GMOY004867	NA	NA	NA	NA	no	0.20214
GMOY004875	GO:0016787	hydrolase activity	3	P:intracellular signal transduction; F:phosphatidylinositol phospholipase C activity; F:serineNAtype endopeptidase activity; P:proteolysis; F:protein binding; F:calcium ion binding; P:lipid catabolic process; F:signal transducer activity	no	0.03684
GMOY004881	NA	NA	NA	NA	no	0.17331
GMOY004883	NA	NA	NA	F:protein dimerization activity	no	NA
GMOY004885	GO:0016787	hydrolase activity	3	P:metabolic process; F:phosphatase activity	no	0.13164
GMOY004902	GO:0016787	hydrolase activity	3	F:3NAhydroxyisobutyrylNACoA hydrolase activity	no	0.0773
GMOY004908	NA	NA	NA	NA	no	0.06128
GMOY004919	GO:0016740	transferase activity	3	P:protein phosphorylation; F:ATP binding; F:nonNAmembrane spanning protein tyrosine kinase activity	no	0.07353
GMOY004924	NA	NA	NA	NA	no	0.08534
GMOY004929	NA	NA	NA	F:protein binding; F:catalytic activity; P:metabolic process	no	0.00835
GMOY004932	NA	NA	NA	NA	no	0.07939
GMOY004951	NA	NA	NA	C:integral to membrane	no	0.04058
GMOY004953	GO:0016874	ligase activity	3	P:'de novo' IMP biosynthetic process; F:phosphoribosylformylglycinamidine synthase activity	no	0.07812
GMOY004970	NA	NA	NA	NA	no	NA
GMOY004977	NA	NA	NA	F:protein binding	no	0.20831
GMOY004979	GO:1901363	heterocyclic compound binding	3	F:sequenceNAspecific DNA binding transcription factor activity; P:regulation of transcription from RNA polymerase II promoter; F:sequenceNAspecific DNA binding	no	0.06555
GMOY004979	GO:0097159	organic cyclic compound binding	3	NA	no	0.06555
GMOY004981	NA	NA	NA	NA	no	0.10447
GMOY004983	GO:0097159	organic cyclic compound binding	3	F:nucleic acid binding; F:nucleotide binding	no	0.01759
GMOY004983	GO:1901363	heterocyclic compound binding	3	NA	no	0.01759
GMOY004986	NA	NA	NA	F:calcium ion binding	no	NA
GMOY005004	GO:0005515	protein binding	3	F:syntaxin binding	no	0.08447
GMOY005007	GO:0016787	hydrolase activity	3	F:protein tyrosine/serine/threonine phosphatase activity; P:protein dephosphorylation; F:DNA binding; F:protein tyrosine phosphatase activity	no	0.11826
GMOY005021	NA	NA	NA	NA	no	0.46421
GMOY005022	NA	NA	NA	NA	no	0.41956
GMOY005023	GO:0005515	protein binding	3	P:intracellular protein transport; F:Ran GTPase binding	no	0.04413
GMOY005024	NA	NA	NA	F:protein binding	no	0.04995
GMOY005028	NA	NA	NA	NA	no	0.04823
GMOY005033	NA	NA	NA	F:protein binding	no	0.09244
GMOY005035	NA	NA	NA	NA	no	NA
GMOY005037	NA	NA	NA	F:protein kinase activity; F:ATP binding; P:protein phosphorylation; F:protein binding	no	0.08054
GMOY005042	NA	NA	NA	NA	no	0.19992
GMOY005061	NA	NA	NA	F:protein binding	no	NA
GMOY005062	NA	NA	NA	NA	no	0.23992
GMOY005063	NA	NA	NA	NA	no	0.1142
GMOY005066	NA	NA	NA	P:calcium ion transmembrane transport; C:voltageNAgated calcium channel complex; F:voltageNAgated calcium channel activity	no	NA
GMOY005070	GO:0016787	hydrolase activity	3	F:ATP binding; F:ATPase activity; P:microtubuleNAbased movement; C:dynein complex; F:microtubule motor activity	no	0.01042
GMOY005075	NA	NA	NA	F:protein binding	no	0.05625
GMOY005086	NA	NA	NA	F:protein binding	no	NA
GMOY005087	NA	NA	NA	F:nucleic acid binding; F:metal ion binding	no	0.07624
GMOY005088	NA	NA	NA	F:ATPase activity; F:ATP binding	no	0.04975
GMOY005089	GO:0022892	substrateNAspecific transporter activity	3	P:protein phosphorylation; F:protein kinase activity; F:ATP binding; F:protein binding; C:cytoplasm; C:nucleus; P:protein import into nucleus; F:protein transporter activity	no	NA
GMOY005093	NA	NA	NA	NA	no	0.11073
GMOY005096	NA	NA	NA	F:DNA binding	no	NA
GMOY005098	NA	NA	NA	NA	no	0.16985
GMOY005103	NA	NA	NA	C:integral to membrane; P:transmembrane transport	no	0.06427
GMOY005111	GO:0060589	nucleosideNAtriphosphatase regulator activity	3	F:GTPase activator activity; F:GTP binding; P:small GTPase mediated signal transduction; F:protein binding	no	0.05209
GMOY005111	GO:0008047	enzyme activator activity	3	NA	no	0.05209
GMOY005113	NA	NA	NA	NA	no	0.27047
GMOY005114	GO:0005515	protein binding	3	F:actin binding; P:cell morphogenesis; P:actin filament organization	no	0.06635
GMOY005118	NA	NA	NA	C:integral to membrane; P:transmembrane transport	no	0.18705
GMOY005123	NA	NA	NA	F:protein binding	no	0.00657
GMOY005132	NA	NA	NA	; P:autophagy	no	0.02628
GMOY005135	NA	NA	NA	F:hydrolase activity	no	0.16439
GMOY005138	NA	NA	NA	F:binding	no	NA
GMOY005141	NA	NA	NA	F:sequenceNAspecific DNA binding; P:regulation of transcription, DNANAdependent	no	NA
GMOY005142	NA	NA	NA	F:Rho guanylNAnucleotide exchange factor activity; P:regulation of Rho protein signal transduction	no	NA
GMOY005150	NA	NA	NA	NA	no	NA
GMOY005151	NA	NA	NA	NA	no	NA
GMOY005159	NA	NA	NA	F:protein binding; F:metal ion binding	no	0.09411
GMOY005164	NA	NA	NA	C:cytoskeleton	no	0.07425
GMOY005165	NA	NA	NA	C:membrane	no	NA
GMOY005169	NA	NA	NA	NA	no	NA
GMOY005170	NA	NA	NA	NA	no	NA
GMOY005181	GO:0016787	hydrolase activity	3	F:zinc ion binding; P:proteolysis; C:extracellular matrix; F:metalloendopeptidase activity; F:calcium ion binding	no	0.23445
GMOY005191	NA	NA	NA	NA	no	NA
GMOY005195	NA	NA	NA	F:protein dimerization activity; F:DNA binding	no	NA
GMOY005207	GO:0005515	protein binding	3	F:actin binding; F:Rho GTPase binding; P:actin cytoskeleton organization	no	0.04492
GMOY005218	NA	NA	NA	F:protein binding	no	NA
GMOY005222	GO:0016740	transferase activity	3	F:transferase activity, transferring acyl groups	no	0.04009
GMOY005226	NA	NA	NA	F:protein kinase activity; F:ATP binding; P:protein phosphorylation	no	0.00359
GMOY005234	NA	NA	NA	NA	no	0.15276
GMOY005246	GO:0003924	GTPase activity	3	P:regulation of ARF protein signal transduction; F:ARF guanylNAnucleotide exchange factor activity	no	0.14733
GMOY005259	NA	NA	NA	NA	no	0.03
GMOY005267	GO:0016787	hydrolase activity	3	F:serineNAtype endopeptidase activity; P:proteolysis	no	0.15079
GMOY005270	NA	NA	NA	NA	no	NA
GMOY005278	GO:0097367	carbohydrate derivative binding	3	F:chitin binding; C:extracellular region; P:chitin metabolic process	no	0.4327
GMOY005282	NA	NA	NA	NA	no	0.02587
GMOY005285	NA	NA	NA	P:coenzyme A metabolic process; F:hydroxymethylglutarylNACoA reductase (NADPH) activity; F:coenzyme binding; P:oxidationNAreduction process	no	NA
GMOY005288	NA	NA	NA	F:zinc ion binding; P:protein catabolic process; F:protein binding	no	0.02953
GMOY005289	NA	NA	NA	NA	no	0.12355
GMOY005294	NA	NA	NA	F:protein binding; F:zinc ion binding	no	0.1245
GMOY005298	GO:0005515	protein binding	3	F:receptor binding; P:multicellular organismal development; C:extracellular region; P:Wnt receptor signaling pathway	no	0.05676
GMOY005299	GO:0016491	oxidoreductase activity	3	P:oxidationNAreduction process; F:peroxidase activity; F:heme binding; P:response to oxidative stress	no	0.0356
GMOY005300	GO:0016787	hydrolase activity	3	F:protein binding; P:signal transduction; F:3',5'NAcyclicNAnucleotide phosphodiesterase activity	no	0.11515
GMOY005308	GO:0016787	hydrolase activity	3	P:proteolysis; F:serineNAtype peptidase activity	no	0.04879
GMOY005309	GO:0016787	hydrolase activity	3	P:proteolysis; F:serineNAtype endopeptidase activity	no	NA
GMOY005314	NA	NA	NA	P:apoptotic DNA fragmentation; F:hydrolase activity; C:cytoplasm; C:nucleus	no	0.08678
GMOY005316	NA	NA	NA	NA	no	0.38181
GMOY005318	GO:0042302	structural constituent of cuticle	3	F:structural constituent of cuticle	no	0.05302
GMOY005326	NA	NA	NA	P:protein phosphorylation; F:protein kinase activity; F:ATP binding	no	0.01463
GMOY005329	NA	NA	NA	F:nucleic acid binding; F:nucleotide binding	no	NA
GMOY005339	GO:0016787	hydrolase activity	3	F:nucleic acid binding; F:3'NA5' exonuclease activity; C:nuclear exosome (RNase complex); P:RNA processing; F:nucleotide binding	no	0.15695
GMOY005341	NA	NA	NA	NA	no	0.11614
GMOY005344	GO:0022857	transmembrane transporter activity	3	F:hydrolase activity; F:amino acid transmembrane transporter activity; C:membrane; P:amino acid transmembrane transport	no	0.16708
GMOY005361	NA	NA	NA	NA	no	0.19996
GMOY005363	NA	NA	NA	NA	no	0.32411
GMOY005366	NA	NA	NA	C:membrane; P:transmembrane transport; F:transporter activity	no	0.09813
GMOY005375	NA	NA	NA	F:DNA binding	no	0.08445
GMOY005379	NA	NA	NA	F:protein binding; F:calcium ion binding	no	0.015
GMOY005380	NA	NA	NA	C:membrane; P:vesicleNAmediated transport; F:protein binding	no	0.07365
GMOY005383	NA	NA	NA	NA	no	0.02696
GMOY005387	GO:0004871	signal transducer activity	3	F:GNAprotein coupled receptor activity; C:integral to membrane; P:GNAprotein coupled receptor signaling pathway; P:response to stress	no	0.0488
GMOY005387	GO:0004872	receptor activity	3	NA	no	0.0488
GMOY005397	GO:0004871	signal transducer activity	3	P:intracellular signal transduction; F:signal transducer activity; F:signaling adaptor activity	no	0.05692
GMOY005397	GO:0060090	binding, bridging	3	NA	no	0.05692
GMOY005400	GO:0005549	odorant binding	3	F:odorant binding	no	0.07287
GMOY005409	NA	NA	NA	P:intraNAGolgi vesicleNAmediated transport; C:Golgi transport complex	no	0.11929
GMOY005410	GO:0097159	organic cyclic compound binding	3	F:protein binding; F:sequenceNAspecific DNA binding; C:nucleus; P:regulation of transcription, DNANAdependent	no	0.18028
GMOY005410	GO:1901363	heterocyclic compound binding	3	NA	no	0.18028
GMOY005411	NA	NA	NA	F:zinc ion binding	no	0.0446
GMOY005414	NA	NA	NA	NA	no	0.17724
GMOY005418	GO:0016787	hydrolase activity	3	F:protein tyrosine phosphatase activity; P:protein dephosphorylation	no	0.01747
GMOY005421	NA	NA	NA	F:nucleic acid binding; F:metal ion binding	no	0.08756
GMOY005432	NA	NA	NA	NA	no	0.06929
GMOY005435	GO:0022857	transmembrane transporter activity	3	F:voltageNAgated potassium channel activity; P:potassium ion transport; C:voltageNAgated potassium channel complex; P:transmembrane transport	no	0.0595
GMOY005441	NA	NA	NA	F:growth factor activity; P:growth	no	NA
GMOY005442	GO:0022892	substrateNAspecific transporter activity	3	P:lipid transport; F:lipid transporter activity; F:lipid binding; F:heme binding	YES	0.30449
GMOY005442	GO:0008289	lipid binding	3	NA	YES	0.30449
GMOY005448	NA	NA	NA	NA	no	NA
GMOY005449	NA	NA	NA	NA	no	0.16247
GMOY005450	GO:0016740	transferase activity	3	F:protein binding; F:histoneNAlysine NNAmethyltransferase activity	no	0.06749
GMOY005455	NA	NA	NA	F:protein binding	no	0.12823
GMOY005456	NA	NA	NA	NA	no	0.51374
GMOY005467	NA	NA	NA	NA	no	0.03836
GMOY005470	NA	NA	NA	NA	no	0.1289
GMOY005472	NA	NA	NA	NA	no	NA
GMOY005473	GO:0038024	cargo receptor activity	3	C:membrane; F:scavenger receptor activity	no	0.06828
GMOY005484	NA	NA	NA	NA	no	0.12356
GMOY005491	GO:0043167	ion binding	3	F:carboxyNAlyase activity; P:cellular amino acid metabolic process; F:pyridoxal phosphate binding	no	0.02561
GMOY005491	GO:0048037	cofactor binding	3	NA	no	0.02561
GMOY005491	GO:0016829	lyase activity	3	NA	no	0.02561
GMOY005506	NA	NA	NA	P:mRNA splicing, via spliceosome	no	0.06881
GMOY005514	NA	NA	NA	F:zinc ion binding	no	0.039
GMOY005524	NA	NA	NA	NA	no	0.02695
GMOY005537	NA	NA	NA	P:metabolic process; F:catalytic activity	no	0.20273
GMOY005543	NA	NA	NA	P:DNA repair; F:binding	no	0.17696
GMOY005544	GO:1901363	heterocyclic compound binding	3	P:regulation of transcription, DNANAdependent; F:sequenceNAspecific DNA binding transcription factor activity; F:sequenceNAspecific DNA binding	no	0.12141
GMOY005544	GO:0097159	organic cyclic compound binding	3	NA	no	0.12141
GMOY005545	NA	NA	NA	NA	no	NA
GMOY005551	NA	NA	NA	NA	no	0.1332
GMOY005557	NA	NA	NA	F:nucleic acid binding; F:metal ion binding	no	0.00998
GMOY005559	GO:0016787	hydrolase activity	3	F:serineNAtype endopeptidase activity; P:proteolysis	no	0.13553
GMOY005560	NA	NA	NA	NA	no	0.40435
GMOY005561	NA	NA	NA	F:catalytic activity	no	0.18816
GMOY005562	GO:0016787	hydrolase activity	3	F:cisNAstilbeneNAoxide hydrolase activity	no	0.15037
GMOY005563	GO:0005515	protein binding	3	F:microtubule binding	no	0.40441
GMOY005563	GO:0044877	macromolecular complex binding	3	NA	no	0.40441
GMOY005566	NA	NA	NA	F:calcium ion binding; F:protein binding	no	0.07112
GMOY005572	NA	NA	NA	F:ubiquitinNAprotein ligase activity; P:protein ubiquitination	no	NA
GMOY005573	GO:0016787	hydrolase activity	3	F:sphingomyelin phosphodiesterase activity; P:sphingomyelin catabolic process	no	0.10139
GMOY005574	GO:0042562	hormone binding	3	F:corticotropinNAreleasing hormone binding	no	0.06033
GMOY005574	GO:0033218	amide binding	3	NA	no	0.06033
GMOY005575	NA	NA	NA	NA	no	NA
GMOY005577	NA	NA	NA	P:transmembrane transport	no	0.05731
GMOY005584	GO:0043167	ion binding	3	F:pyridoxal phosphate binding; F:transaminase activity; P:response to oxidative stress; F:catalase activity; P:oxidationNAreduction process; F:heme binding	YES	0.04291
GMOY005584	GO:0016740	transferase activity	3	NA	YES	0.04291
GMOY005584	GO:0016491	oxidoreductase activity	3	NA	YES	0.04291
GMOY005584	GO:0048037	cofactor binding	3	NA	YES	0.04291
GMOY005585	NA	NA	NA	F:protein binding; F:calcium ion binding	no	0.19944
GMOY005592	GO:0016740	transferase activity	3	F:1NAacylglycerolNA3NAphosphate ONAacyltransferase activity; P:phospholipid biosynthetic process; C:membrane	no	0.03206
GMOY005593	NA	NA	NA	F:singleNAstranded DNA binding; P:nucleotideNAexcision repair; C:nucleus; F:endonuclease activity	no	0.1277
GMOY005594	NA	NA	NA	P:metabolic process; F:catalytic activity	no	0.23515
GMOY005597	GO:0005515	protein binding	3	C:transcription factor TFIIA complex; P:transcription initiation from RNA polymerase II promoter; F:protein dimerization activity	no	NA
GMOY005600	GO:0004871	signal transducer activity	3	F:GNAprotein coupled receptor activity; C:integral to membrane; P:GNAprotein coupled receptor signaling pathway	no	0.09259
GMOY005600	GO:0004872	receptor activity	3	NA	no	0.09259
GMOY005603	GO:0016787	hydrolase activity	3	P:proteolysis; F:calciumNAdependent cysteineNAtype endopeptidase activity; C:intracellular; F:zinc ion binding	no	0.0441
GMOY005604	GO:0016740	transferase activity	3	P:protein phosphorylation; F:ATP binding; F:protein serine/threonine kinase activity	no	0.05328
GMOY005621	NA	NA	NA	C:nucleus; P:regulation of transcription, DNANAdependent; F:protein binding; F:zinc ion binding	no	0.05931
GMOY005623	NA	NA	NA	P:protein NNAlinked glycosylation; C:membrane; F:betaNA1,4NAmannosylglycoprotein 4NAbetaNANNAacetylglucosaminyltransferase activity	no	NA
GMOY005624	NA	NA	NA	F:protein binding	no	0.138
GMOY005626	GO:0016740	transferase activity	3	P:protein glycosylation; C:membrane; F:galactosyltransferase activity	no	0.19766
GMOY005627	NA	NA	NA	F:binding	no	0.0663
GMOY005630	NA	NA	NA	P:small GTPase mediated signal transduction; F:guanylNAnucleotide exchange factor activity	no	0.01454
GMOY005636	NA	NA	NA	P:intracellular protein transport; P:vacuole organization; C:cytoplasm; F:protein binding	no	0.04932
GMOY005638	NA	NA	NA	F:nucleic acid binding; F:metal ion binding	no	0.045
GMOY005643	NA	NA	NA	F:zinc ion binding; C:nucleus	no	0.10111
GMOY005644	GO:0048037	cofactor binding	3	F:thiamine pyrophosphate binding; F:oxoglutarate dehydrogenase (succinylNAtransferring) activity; P:tricarboxylic acid cycle	no	0.07679
GMOY005644	GO:1901681	sulfur compound binding	3	NA	no	0.07679
GMOY005644	GO:0043167	ion binding	3	NA	no	0.07679
GMOY005644	GO:0016491	oxidoreductase activity	3	NA	no	0.07679
GMOY005652	NA	NA	NA	F:protein binding	no	NA
GMOY005653	NA	NA	NA	NA	no	0.20499
GMOY005659	NA	NA	NA	F:iron ion binding; P:oxidationNAreduction process; F:heme binding; F:oxidoreductase activity, acting on paired donors, with incorporation or reduction of molecular oxygen	no	NA
GMOY005665	NA	NA	NA	NA	no	0.04861
GMOY005694	NA	NA	NA	NA	no	NA
GMOY005694	NA	NA	NA	NA	no	NA
GMOY005703	GO:0005515	protein binding	3	F:actin binding; C:myosin complex; F:ATP binding; F:motor activity	YES	0.01597
GMOY005706	NA	NA	NA	NA	no	NA
GMOY005714	NA	NA	NA	NA	no	NA
GMOY005715	NA	NA	NA	C:nucleus; P:response to stress; P:regulation of cell cycle	no	0.0872
GMOY005720	NA	NA	NA	P:cation transport; F:cation transmembrane transporter activity; C:integral to membrane; P:transmembrane transport	no	0.08332
GMOY005725	GO:0022857	transmembrane transporter activity	3	C:integral to membrane; P:potassium ion transport; F:inward rectifier potassium channel activity	no	0.01478
GMOY005726	NA	NA	NA	NA	no	0.11164
GMOY005729	NA	NA	NA	NA	no	0.51998
GMOY005732	NA	NA	NA	F:protein kinase activity; F:ATP binding; P:protein phosphorylation	no	0.01207
GMOY005733	NA	NA	NA	P:protein phosphorylation; F:ATP binding; F:protein kinase activity	no	0.10659
GMOY005742	NA	NA	NA	NA	no	0.12636
GMOY005750	NA	NA	NA	F:catalytic activity; P:trehalose biosynthetic process	no	0.10042
GMOY005756	NA	NA	NA	NA	no	0.07415
GMOY005757	NA	NA	NA	F:ATP binding; F:protein kinase activity; P:protein phosphorylation; P:mitotic spindle assembly checkpoint	no	0.0835
GMOY005763	NA	NA	NA	F:protein kinase activity; F:ATP binding; P:protein phosphorylation	no	0.03571
GMOY005773	NA	NA	NA	NA	no	0.07041
GMOY005781	GO:0016874	ligase activity	3	F:protein binding; F:ubiquitinNAprotein ligase activity	no	0.07937
GMOY005785	NA	NA	NA	NA	no	0.05576
GMOY005786	NA	NA	NA	NA	no	NA
GMOY005788	GO:0016787	hydrolase activity	3	F:protein tyrosine phosphatase activity; P:protein dephosphorylation	no	0.14238
GMOY005801	NA	NA	NA	F:binding	no	0.06329
GMOY005802	GO:0016740	transferase activity	3	P:protein phosphorylation; F:ATP binding; F:protein serine/threonine kinase activity	no	0.01868
GMOY005808	NA	NA	NA	NA	no	0.07305
GMOY005812	GO:0060089	molecular transducer activity	3	F:ATP binding; C:membrane; F:receptor signaling protein serine/threonine kinase activity; P:transmembrane receptor protein serine/threonine kinase signaling pathway; F:transmembrane receptor protein serine/threonine kinase activity; P:protein phosphorylation	no	0.01525
GMOY005812	GO:0016740	transferase activity	3	NA	no	0.01525
GMOY005814	NA	NA	NA	NA	no	0.04607
GMOY005816	NA	NA	NA	F:nucleic acid binding; F:metal ion binding	no	0.07787
GMOY005818	NA	NA	NA	NA	no	NA
GMOY005824	NA	NA	NA	P:cell redox homeostasis	no	0.18087
GMOY005825	NA	NA	NA	NA	no	0.38314
GMOY005828	GO:0016829	lyase activity	3	P:intracellular signal transduction; F:phosphorusNAoxygen lyase activity; P:cyclic nucleotide biosynthetic process; F:ATP binding; F:protein kinase activity; P:protein phosphorylation	no	0.04726
GMOY005830	NA	NA	NA	C:microtubule organizing center	no	0.13623
GMOY005841	NA	NA	NA	F:nucleic acid binding; F:zinc ion binding	no	0.13997
GMOY005858	NA	NA	NA	NA	no	0.52012
GMOY005863	NA	NA	NA	F:hydrolase activity	no	0.11276
GMOY005864	GO:0097159	organic cyclic compound binding	3	C:nucleus; F:damaged DNA binding; P:nucleotideNAexcision repair	no	0.13494
GMOY005864	GO:1901363	heterocyclic compound binding	3	NA	no	0.13494
GMOY005865	GO:0097159	organic cyclic compound binding	3	F:sequenceNAspecific DNA binding transcription factor activity; F:sequenceNAspecific DNA binding; C:nucleus; P:negative regulation of cell differentiation; P:cell fate determination; P:negative regulation of transcription from RNA polymerase II promoter	no	0.04804
GMOY005865	GO:0097159	organic cyclic compound binding	3	NA	no	0.04804
GMOY005870	NA	NA	NA	F:nucleotide binding	no	0.09294
GMOY005873	GO:0016874	ligase activity	3	F:ubiquitinNAprotein ligase activity; P:protein ubiquitination	no	0.04225
GMOY005877	NA	NA	NA	NA	no	0.10886
GMOY005879	NA	NA	NA	NA	no	0.06419
GMOY005880	NA	NA	NA	F:metal ion binding; P:dephosphorylation; F:protein tyrosine phosphatase activity	no	NA
GMOY005883	GO:0016787	hydrolase activity	3	P:apoptotic process; P:proteolysis; F:cysteineNAtype endopeptidase activity	no	0.0548
GMOY005888	NA	NA	NA	NA	no	NA
GMOY005890	NA	NA	NA	NA	no	0.02075
GMOY005895	NA	NA	NA	NA	no	0.06385
GMOY005897	NA	NA	NA	NA	no	0.08761
GMOY005899	GO:0016787	hydrolase activity	3	F:serineNAtype endopeptidase activity; P:proteolysis; F:protein binding	no	0.15236
GMOY005903	NA	NA	NA	F:protein binding	no	0.0914
GMOY005904	GO:0016491	oxidoreductase activity	3	F:oxidoreductase activity; P:oxidationNAreduction process	no	0.19709
GMOY005909	NA	NA	NA	F:protein binding	no	0.04487
GMOY005910	NA	NA	NA	NA	no	0.1352
GMOY005911	NA	NA	NA	NA	no	0.07367
GMOY005915	NA	NA	NA	F:protein binding; P:system development; P:basement membrane assembly; C:basement membrane	YES	0.01956
GMOY005924	NA	NA	NA	NA	YES	NA
GMOY005928	GO:0003682	chromatin binding	3	F:zinc ion binding; F:protein binding; F:chromatin binding; C:nucleus; F:histoneNAlysine NNAmethyltransferase activity	no	0.08267
GMOY005928	GO:0016740	transferase activity	3	NA	no	0.08267
GMOY005932	GO:0016787	hydrolase activity	3	P:proteolysis; F:serineNAtype endopeptidase activity	no	0.08779
GMOY005933	GO:0016787	hydrolase activity	3	F:ATPNAdependent peptidase activity; F:serineNAtype endopeptidase activity; F:ATP binding; P:misfolded or incompletely synthesized protein catabolic process	no	0.06032
GMOY005943	NA	NA	NA	NA	no	0.10778
GMOY005954	NA	NA	NA	NA	no	0.36899
GMOY005955	NA	NA	NA	NA	no	0.06781
GMOY005956	NA	NA	NA	F:nucleic acid binding; F:nucleotide binding; F:protein binding; F:zinc ion binding	no	0.08509
GMOY005957	GO:0005515	protein binding	3	F:microtubule binding; P:microtubuleNAbased movement; F:microtubule motor activity; F:ATP binding	no	0.04189
GMOY005968	NA	NA	NA	NA	no	0.06233
GMOY005970	NA	NA	NA	NA	no	NA
GMOY005971	NA	NA	NA	NA	no	NA
GMOY005981	GO:0005515	protein binding	3	P:microtubule nucleation; F:gammaNAtubulin binding; C:spindle pole; C:microtubule organizing center	no	0.11124
GMOY005983	GO:0022892	substrateNAspecific transporter activity	3	C:APNA3 adaptor complex; C:Golgi apparatus; F:protein transporter activity; P:vesicleNAmediated transport; P:intracellular protein transport; F:binding	no	0.0001
GMOY005987	NA	NA	NA	C:nucleus	no	0.12667
GMOY005995	NA	NA	NA	P:axon guidance	no	0.25261
GMOY005997	GO:0016740	transferase activity	3	F:sulfotransferase activity	no	0.15504
GMOY005999	NA	NA	NA	F:metal ion binding; F:nucleic acid binding	no	0.05827
GMOY006000	NA	NA	NA	NA	no	NA
GMOY006008	NA	NA	NA	NA	no	0.1854
GMOY006012	NA	NA	NA	F:binding	no	0.05202
GMOY006015	GO:0005515	protein binding	3	F:kinesin binding; C:kinesin complex	no	0.0108
GMOY006018	GO:0005515	protein binding	3	F:ATP binding; F:microtubule motor activity; P:microtubuleNAbased movement; F:microtubule binding	no	0.05598
GMOY006020	NA	NA	NA	F:DNA binding; P:regulation of transcription, DNANAdependent	no	0.18106
GMOY006023	NA	NA	NA	F:protein binding	no	0.08353
GMOY006025	NA	NA	NA	C:nucleus; F:zinc ion binding	no	0.34394
GMOY006026	NA	NA	NA	F:zinc ion binding; C:nucleus; F:nucleic acid binding	no	NA
GMOY006032	NA	NA	NA	NA	no	0.10207
GMOY006037	NA	NA	NA	NA	no	0.11657
GMOY006051	GO:0022892	substrateNAspecific transporter activity	3	C:integral to membrane; P:phospholipid transport; F:ATP binding; F:magnesium ion binding; F:phospholipidNAtranslocating ATPase activity	no	0.04662
GMOY006053	NA	NA	NA	C:WASH complex	no	0.07952
GMOY006058	GO:0022857	transmembrane transporter activity	3	P:transmembrane transport; P:ion transport; C:membrane; F:cation channel activity	no	0.0134
GMOY006063	NA	NA	NA	F:protein binding	no	0.04065
GMOY006071	NA	NA	NA	NA	no	NA
GMOY006074	NA	NA	NA	F:protein binding	no	0.03498
GMOY006076	NA	NA	NA	F:protein binding	no	0.01643
GMOY006097	NA	NA	NA	NA	no	NA
GMOY006099	NA	NA	NA	NA	no	NA
GMOY006100	GO:0005515	protein binding	3	P:regulation of cell migration; P:regulation of cell adhesion; P:regulation of embryonic development; F:receptor binding	no	0.03945
GMOY006107	NA	NA	NA	NA	no	0.27888
GMOY006108	NA	NA	NA	F:nucleic acid binding; F:metal ion binding; P:regulation of transcription, DNANAdependent	no	0.12385
GMOY006112	NA	NA	NA	NA	no	0.0657
GMOY006119	GO:0043021	ribonucleoprotein complex binding	3	F:calcium ion binding; F:ribosome binding	no	0.09727
GMOY006125	NA	NA	NA	NA	no	0.06414
GMOY006128	GO:0005515	protein binding	3	F:ubiquitin protein ligase binding; P:ubiquitinNAdependent protein catabolic process; C:cullinNARING ubiquitin ligase complex	no	0.01185
GMOY006132	NA	NA	NA	F:ATP binding; P:protein phosphorylation; F:protein kinase activity	no	0.16754
GMOY006145	NA	NA	NA	F:actin filament binding	YES	NA
GMOY006148	NA	NA	NA	F:protein binding	no	NA
GMOY006151	NA	NA	NA	F:protein binding	no	0.10324
GMOY006154	GO:0016787	hydrolase activity	3	P:proteolysis; F:serineNAtype peptidase activity	no	0.06289
GMOY006162	NA	NA	NA	F:protein binding	no	NA
GMOY006165	NA	NA	NA	F:hydrolase activity	no	0.00451
GMOY006171	NA	NA	NA	F:catalytic activity	no	0.06503
GMOY006172	NA	NA	NA	P:isoprenoid biosynthetic process	no	0.1174
GMOY006173	GO:0005515	protein binding	3	F:protein domain specific binding	YES	0.0001
GMOY006177	NA	NA	NA	NA	no	NA
GMOY006180	NA	NA	NA	C:membrane	no	NA
GMOY006192	GO:0097367	carbohydrate derivative binding	3	F:GTP binding; P:small GTPase mediated signal transduction; C:membrane	no	0.03334
GMOY006192	GO:1901363	heterocyclic compound binding	3	NA	no	0.03334
GMOY006192	GO:0097159	organic cyclic compound binding	3	NA	no	0.03334
GMOY006192	GO:0036094	small molecule binding	3	NA	no	0.03334
GMOY006193	GO:0008289	lipid binding	3	F:lipid binding	no	0.06182
GMOY006211	NA	NA	NA	F:heme binding; F:iron ion binding; P:oxidationNAreduction process; F:oxidoreductase activity, acting on paired donors, with incorporation or reduction of molecular oxygen	no	NA
GMOY006216	NA	NA	NA	NA	no	NA
GMOY006223	GO:0016787	hydrolase activity	3	F:metalloendopeptidase activity; P:membrane protein ectodomain proteolysis; P:Notch signaling pathway	no	0.04321
GMOY006225	NA	NA	NA	F:protein binding	no	0.01249
GMOY006227	GO:0016787	hydrolase activity	3	C:extracellular region; P:lipid metabolic process; F:carboxylic ester hydrolase activity	no	0.06895
GMOY006234	GO:0022857	transmembrane transporter activity	3	F:ATPase activity, coupled to transmembrane movement of substances; F:ATP binding; C:integral to membrane; P:transmembrane transport	no	0.02725
GMOY006236	NA	NA	NA	F:zinc ion binding; F:protein binding	no	0.07344
GMOY006249	NA	NA	NA	C:cytoplasm; F:protein binding	no	0.03599
GMOY006252	NA	NA	NA	NA	no	0.10328
GMOY006253	GO:0016740	transferase activity	3	F:protein binding; F:zinc ion binding; F:histoneNAlysine NNAmethyltransferase activity; C:nucleus	no	0.23129
GMOY006254	GO:0016740	transferase activity	3	P:cellular lipid metabolic process; F:ONAacyltransferase activity	no	0.06938
GMOY006257	NA	NA	NA	NA	no	0.04706
GMOY006258	NA	NA	NA	NA	no	0.18294
GMOY006263	GO:1901363	heterocyclic compound binding	3	F:singleNAstranded RNA binding; P:regulation of translation	no	0.0001
GMOY006263	GO:0097159	organic cyclic compound binding	3	NA	no	0.0001
GMOY006264	NA	NA	NA	F:zinc ion binding	no	NA
GMOY006271	NA	NA	NA	F:DNA binding; P:regulation of transcription, DNANAdependent	no	0.09267
GMOY006278	NA	NA	NA	NA	no	NA
GMOY006286	NA	NA	NA	NA	no	NA
GMOY006290	NA	NA	NA	F:protein binding	no	NA
GMOY006291	NA	NA	NA	NA	no	0.04503
GMOY006292	NA	NA	NA	NA	no	NA
GMOY006293	GO:0016787	hydrolase activity	3	P:protein dephosphorylation; F:protein tyrosine phosphatase activity; F:protein binding	no	0.02251
GMOY006294	NA	NA	NA	P:proline biosynthetic process; P:oxidationNAreduction process; F:glutamateNA5NAsemialdehyde dehydrogenase activity; C:cytoplasm; F:glutamate 5NAkinase activity	YES	NA
GMOY006297	NA	NA	NA	NA	no	0.06352
GMOY006302	NA	NA	NA	C:integral to membrane	no	0.01078
GMOY006303	NA	NA	NA	P:protein phosphorylation; F:ATP binding; F:protein kinase activity; F:protein binding	no	0.02095
GMOY006338	GO:1901363	heterocyclic compound binding	3	F:GTP binding	no	0.01433
GMOY006338	GO:0097159	organic cyclic compound binding	3	NA	no	0.01433
GMOY006338	GO:0043167	ion binding	3	NA	no	0.01433
GMOY006340	NA	NA	NA	P:protein polyglutamylation	no	0.09219
GMOY006345	NA	NA	NA	C:membrane	no	0.05089
GMOY006352	NA	NA	NA	NA	no	0.23765
GMOY006357	NA	NA	NA	F:protein binding	no	0.01979
GMOY006359	NA	NA	NA	C:exocyst; P:exocytosis	no	0.03129
GMOY006369	GO:0016787	hydrolase activity	3	P:proteolysis; F:metalloendopeptidase activity	no	0.10893
GMOY006371	NA	NA	NA	NA	no	0.2329
GMOY006377	GO:0000989	transcription factor binding transcription factor activity	3	P:regulation of transcription from RNA polymerase II promoter; F:zinc ion binding; F:RNA polymerase II transcription cofactor activity; C:histone acetyltransferase complex; C:mediator complex; P:histone acetylation; F:histone acetyltransferase activity; F:transcription coactivator activity; F:protein binding	no	0.07701
GMOY006379	NA	NA	NA	F:protein binding	no	0.19256
GMOY006384	NA	NA	NA	P:ion transport; C:integral to membrane; F:acetylcholineNAactivated cationNAselective channel activity; C:postsynaptic membrane	no	NA
GMOY006386	NA	NA	NA	NA	no	NA
GMOY006388	NA	NA	NA	F:protein binding	no	0.04465
GMOY006392	NA	NA	NA	P:protein tetramerization	no	0.07172
GMOY006395	GO:0060589	nucleosideNAtriphosphatase regulator activity	3	P:positive regulation of GTPase activity; F:GTPase activator activity; F:binding; P:signal transduction	no	0.0119
GMOY006404	NA	NA	NA	F:binding	no	0.0501
GMOY006406	NA	NA	NA	NA	YES	0.06089
GMOY006409	NA	NA	NA	NA	no	0.06535
GMOY006410	NA	NA	NA	F:carbohydrate binding	no	0.25915
GMOY006415	NA	NA	NA	C:integral to membrane	no	0.25309
GMOY006416	GO:0016829	lyase activity	3	P:intracellular signal transduction; F:heme binding; P:cGMP biosynthetic process; F:guanylate cyclase activity	no	0.02891
GMOY006416	GO:0009975	cyclase activity	3	NA	no	0.02891
GMOY006417	GO:0005549	odorant binding	3	F:odorant binding	no	NA
GMOY006427	NA	NA	NA	NA	no	NA
GMOY006438	NA	NA	NA	NA	no	NA
GMOY006439	NA	NA	NA	NA	no	NA
GMOY006444	NA	NA	NA	NA	no	NA
GMOY006446	NA	NA	NA	NA	no	NA
GMOY006448	NA	NA	NA	P:multicellular organismal development; C:integral to membrane	no	0.01501
GMOY006452	NA	NA	NA	F:zinc ion binding; F:protein binding	no	0.12229
GMOY006456	GO:0016787	hydrolase activity	3	P:protein dephosphorylation; F:protein tyrosine phosphatase activity	no	0.32497
GMOY006462	NA	NA	NA	NA	no	NA
GMOY006465	NA	NA	NA	F:protein binding; P:protein homooligomerization	no	NA
GMOY006469	GO:1901363	heterocyclic compound binding	3	F:metal ion binding; P:regulation of transcription, DNANAdependent; F:sequenceNAspecific DNA binding	no	0.06577
GMOY006469	GO:0097159	organic cyclic compound binding	3	NA	no	0.06577
GMOY006487	NA	NA	NA	F:protein binding; F:guanylNAnucleotide exchange factor activity; P:small GTPase mediated signal transduction	no	0.02739
GMOY006488	GO:0016787	hydrolase activity	3	F:protein tyrosine phosphatase activity; P:protein dephosphorylation; C:cytoskeleton	no	0.04871
GMOY006489	NA	NA	NA	F:protein binding	no	0.0631
GMOY006494	GO:0005515	protein binding	3	F:ATP binding; F:microtubule motor activity; F:microtubule binding; P:microtubuleNAbased movement	no	0.25209
GMOY006497	NA	NA	NA	NA	no	0.05926
GMOY006499	NA	NA	NA	F:protein binding	no	NA
GMOY006501	GO:0016740	transferase activity	3	F:cGMPNAdependent protein kinase activity; F:ATP binding; P:protein phosphorylation	no	0.00527
GMOY006503	GO:0016787	hydrolase activity	3	F:betaNANNAacetylhexosaminidase activity; P:carbohydrate metabolic process	no	0.27288
GMOY006504	NA	NA	NA	F:protein binding; F:calcium ion binding	no	0.0441
GMOY006509	NA	NA	NA	NA	no	NA
GMOY006516	NA	NA	NA	C:protonNAtransporting VNAtype ATPase, V1 domain; F:hydrogen ion transmembrane transporter activity; P:ATP hydrolysis coupled proton transport	no	NA
GMOY006524	GO:1901363	heterocyclic compound binding	3	F:GTP binding; P:small GTPase mediated signal transduction	no	0.01208
GMOY006524	GO:0097159	organic cyclic compound binding	3	NA	no	0.01208
GMOY006524	GO:0043167	ion binding	3	NA	no	0.01208
GMOY006525	NA	NA	NA	P:vesicleNAmediated transport; C:integral to membrane	no	0.03744
GMOY006536	GO:0016787	hydrolase activity	3	F:3'NA5' exonuclease activity; F:nucleic acid binding; P:nucleobaseNAcontaining compound metabolic process	no	0.06912
GMOY006537	NA	NA	NA	P:regulation of response to reactive oxygen species; C:nucleus	no	0.04621
GMOY006538	NA	NA	NA	F:zinc ion binding; F:protein binding	no	NA
GMOY006539	GO:0016740	transferase activity	3	C:integral to membrane; C:Golgi stack; F:alphaNA1,6NAmannosylglycoprotein 2NAbetaNANNAacetylglucosaminyltransferase activity; P:oligosaccharide biosynthetic process	no	0.75232
GMOY006544	GO:0005515	protein binding	3	F:actin binding; P:actin nucleation; P:vesicleNAmediated transport	no	0.12322
GMOY006549	NA	NA	NA	P:protein phosphorylation; F:ATP binding; F:protein kinase activity	no	0.06338
GMOY006562	NA	NA	NA	F:actin binding; P:actin cytoskeleton organization	no	NA
GMOY006563	NA	NA	NA	C:membrane; F:transporter activity; P:oligopeptide transport	no	0.09815
GMOY006572	NA	NA	NA	NA	no	0.48562
GMOY006578	NA	NA	NA	NA	no	NA
GMOY006579	GO:0016740	transferase activity	3	F:DNANAdirected RNA polymerase activity; F:DNA binding; C:DNANAdirected RNA polymerase II, core complex; P:transcription from RNA polymerase II promoter	no	0.00953
GMOY006580	NA	NA	NA	NA	no	0.17269
GMOY006582	NA	NA	NA	F:protein binding	no	0.07667
GMOY006585	NA	NA	NA	C:voltageNAgated calcium channel complex; P:calcium ion transmembrane transport; F:voltageNAgated calcium channel activity; F:protein binding	no	NA
GMOY006586	NA	NA	NA	NA	no	NA
GMOY006588	NA	NA	NA	NA	no	NA
GMOY006595	NA	NA	NA	F:protein binding	no	0.19106
GMOY006609	GO:0016491	oxidoreductase activity	3	P:regulation of microtubule polymerization or depolymerization	no	0.03838
GMOY006614	GO:0016787	hydrolase activity	3	F:ATP binding; F:DNA binding; F:ATPNAdependent helicase activity	no	0.06115
GMOY006622	GO:0016787	hydrolase activity	3	P:proteolysis; F:serineNAtype endopeptidase activity	no	0.09359
GMOY006639	NA	NA	NA	F:ATPase activity; F:ATP binding; C:membrane	no	0.04751
GMOY006641	NA	NA	NA	F:protein binding	no	0.0736
GMOY006642	NA	NA	NA	NA	no	0.1116
GMOY006663	NA	NA	NA	F:DNA binding; P:regulation of transcription, DNANAdependent; C:nucleus	no	0.06334
GMOY006667	NA	NA	NA	P:cytoskeletal anchoring at plasma membrane; C:dystrophinNAassociated glycoprotein complex; F:calcium ion binding	no	0.04969
GMOY006672	NA	NA	NA	NA	no	NA
GMOY006673	NA	NA	NA	F:protein binding	no	NA
GMOY006674	NA	NA	NA	NA	no	0.11246
GMOY006677	NA	NA	NA	C:membrane; P:transmembrane transport; F:transporter activity	no	0.02943
GMOY006682	NA	NA	NA	F:hydrolase activity, acting on ester bonds	no	0.03086
GMOY006683	NA	NA	NA	NA	no	0.04645
GMOY006688	NA	NA	NA	F:protein binding	no	0.0001
GMOY006690	NA	NA	NA	F:protein binding	no	0.0001
GMOY006693	NA	NA	NA	NA	no	NA
GMOY006694	NA	NA	NA	C:membrane	no	0.0001
GMOY006700	NA	NA	NA	C:intermediate filament; F:structural molecule activity; C:nucleus; P:regulation of response to reactive oxygen species	no	0.91611
GMOY006713	GO:0097367	carbohydrate derivative binding	3	F:chitin binding; P:chitin metabolic process; C:extracellular region	no	0.0729
GMOY006715	GO:0004871	signal transducer activity	3	F:signal transducer activity; P:signal complex assembly; C:focal adhesion; F:protein tyrosine kinase activity; P:protein phosphorylation; C:cytoskeleton	no	0.3579
GMOY006725	GO:0060089	molecular transducer activity	3	P:protein phosphorylation; C:membrane; F:transmembrane receptor protein tyrosine kinase activity; F:ATP binding; P:transmembrane receptor protein tyrosine kinase signaling pathway; F:protein binding	no	0.06757
GMOY006725	GO:0016740	transferase activity	3	NA	no	0.06757
GMOY006728	GO:0060089	molecular transducer activity	3	F:receptor signaling protein activity; P:signal transduction	no	0.17261
GMOY006729	GO:0005515	protein binding	3	F:actin binding	no	0.07864
GMOY006730	GO:0016787	hydrolase activity	3	F:NNAacetylmuramoylNALNAalanine amidase activity; P:peptidoglycan catabolic process; F:zinc ion binding	no	0.22803
GMOY006733	NA	NA	NA	F:protein binding	no	0.10368
GMOY006735	GO:0016787	hydrolase activity	3	F:protein tyrosine phosphatase activity; P:protein dephosphorylation; F:protein binding	no	0.00481
GMOY006745	NA	NA	NA	F:ATP binding; F:ATPase activity; C:membrane	no	0.06488
GMOY006755	NA	NA	NA	F:ATPase activity; F:ATP binding; C:membrane	no	0.08905
GMOY006759	NA	NA	NA	NA	no	NA
GMOY006764	NA	NA	NA	NA	no	0.01519
GMOY006768	NA	NA	NA	NA	no	0.28678
GMOY006772	GO:0016787	hydrolase activity	3	F:phosphoric ester hydrolase activity	no	0.07558
GMOY006777	NA	NA	NA	F:potassium ion binding; F:magnesium ion binding; P:glycolysis; F:pyruvate kinase activity	no	NA
GMOY006784	NA	NA	NA	NA	no	NA
GMOY006785	NA	NA	NA	C:intracellular; F:transporter activity; P:transport	no	0.07051
GMOY006787	NA	NA	NA	NA	no	0.34123
GMOY006788	NA	NA	NA	NA	no	0.61941
GMOY006793	NA	NA	NA	NA	no	0.11154
GMOY006795	NA	NA	NA	F:oxidoreductase activity	no	0.15243
GMOY006797	NA	NA	NA	NA	no	0.39647
GMOY006800	NA	NA	NA	F:protein binding	no	NA
GMOY006802	NA	NA	NA	F:zinc ion binding	no	0.15137
GMOY006818	NA	NA	NA	NA	no	0.06133
GMOY006819	NA	NA	NA	F:zinc ion binding; F:nucleic acid binding	no	0.15756
GMOY006820	NA	NA	NA	NA	no	0.07734
GMOY006828	NA	NA	NA	F:transmembrane transporter activity; C:integral to membrane; P:transmembrane transport	no	0.1296
GMOY006829	NA	NA	NA	F:substrateNAspecific transmembrane transporter activity; P:transmembrane transport; C:integral to membrane	no	0.08331
GMOY006831	GO:0016740	transferase activity	3	P:protein phosphorylation; F:ATP binding; P:transmembrane receptor protein tyrosine kinase signaling pathway; F:transmembrane receptor protein tyrosine kinase activity; C:membrane	no	0.0098
GMOY006831	GO:0060089	molecular transducer activity	3	NA	no	0.0098
GMOY006833	GO:0022892	substrateNAspecific transporter activity	3	P:lipid transport; F:lipid transporter activity	no	0.1078
GMOY006845	NA	NA	NA	NA	YES	0.77696
GMOY006869	NA	NA	NA	F:protein binding	no	NA
GMOY006872	NA	NA	NA	NA	no	0.06868
GMOY006886	NA	NA	NA	P:regulation of GTPase activity; P:intracellular signal transduction; F:protein binding	no	NA
GMOY006904	GO:0005515	protein binding	3	P:actin nucleation; F:microtubule binding; C:actin filament	no	0.19034
GMOY006909	GO:0016740	transferase activity	3	F:diacylglycerol ONAacyltransferase activity	no	0.08627
GMOY006918	GO:0048037	cofactor binding	3	F:glucoseNA6NAphosphate dehydrogenase activity; P:oxidationNAreduction process; P:glucose metabolic process; F:NADP binding	no	0.07027
GMOY006920	NA	NA	NA	F:nucleic acid binding; F:zinc ion binding	no	0.0858
GMOY006942	NA	NA	NA	NA	no	NA
GMOY006951	NA	NA	NA	C:integral to membrane; P:transmembrane transport	no	0.01701
GMOY006952	NA	NA	NA	F:transmembrane transporter activity; P:transmembrane transport; C:integral to membrane	no	0.06085
GMOY006954	NA	NA	NA	F:protein binding; F:zinc ion binding	no	NA
GMOY006958	NA	NA	NA	NA	no	0.17066
GMOY006959	NA	NA	NA	NA	no	0.10963
GMOY006960	GO:0016787	hydrolase activity	3	F:acid phosphatase activity	no	0.06339
GMOY006964	GO:0016787	hydrolase activity	3	F:acetylcholinesterase activity; P:acetylcholine catabolic process in synaptic cleft	no	0.0444
GMOY006967	NA	NA	NA	F:protein binding	no	0.08805
GMOY006968	NA	NA	NA	NA	no	NA
GMOY006974	NA	NA	NA	F:binding	no	0.02535
GMOY006975	NA	NA	NA	NA	no	0.15972
GMOY006978	NA	NA	NA	C:membrane	no	0.2383
GMOY006982	GO:0016740	transferase activity	3	F:protein binding; F:histoneNAlysine NNAmethyltransferase activity; F:zinc ion binding; C:nucleus; P:histone lysine methylation	no	0.14431
GMOY006983	NA	NA	NA	NA	no	0.02418
GMOY006988	NA	NA	NA	F:protein binding	no	0.01314
GMOY006989	NA	NA	NA	F:serineNAtype endopeptidase activity; P:proteolysis; P:regulation of Rho protein signal transduction; F:Rho guanylNAnucleotide exchange factor activity	no	NA
GMOY006993	NA	NA	NA	NA	no	NA
GMOY007008	NA	NA	NA	F:magnesium ion binding; F:manganese ion binding; F:protein serine/threonine phosphatase activity; P:protein dephosphorylation	no	NA
GMOY007015	NA	NA	NA	F:nucleic acid binding; F:metal ion binding	no	0.09877
GMOY007018	NA	NA	NA	P:cobalamin metabolic process	no	NA
GMOY007021	NA	NA	NA	C:integral to membrane; P:transmembrane transport	no	0.06258
GMOY007026	NA	NA	NA	F:sequenceNAspecific DNA binding transcription factor activity; F:zinc ion binding; C:nucleus; P:regulation of transcription, DNANAdependent; F:transferase activity, transferring acyl groups other than aminoNAacyl groups	no	0.072
GMOY007044	NA	NA	NA	P:malate metabolic process; F:malate dehydrogenase (decarboxylating) activity; P:oxidationNAreduction process; F:NAD binding	YES	0.10074
GMOY007046	NA	NA	NA	F:transferase activity, transferring hexosyl groups; P:metabolic process	no	0.07196
GMOY007052	NA	NA	NA	F:ATP binding; F:protein kinase activity; P:protein phosphorylation	no	NA
GMOY007064	NA	NA	NA	F:iron ion binding; F:oxidoreductase activity, acting on paired donors, with incorporation or reduction of molecular oxygen; P:oxidationNAreduction process; F:heme binding	no	NA
GMOY007065	NA	NA	NA	NA	no	NA
GMOY007074	NA	NA	NA	P:signal transduction; F:protein binding	no	0.01927
GMOY007077	NA	NA	NA	NA	no	0.29616
GMOY007081	NA	NA	NA	F:microtubule binding; P:microtubuleNAbased movement; F:microtubule motor activity; F:ATP binding	no	0.01174
GMOY007094	NA	NA	NA	NA	no	0.14514
GMOY007101	NA	NA	NA	C:nucleus	no	NA
GMOY007106	NA	NA	NA	P:proteolysis; F:serineNAtype endopeptidase activity	no	0.18405
GMOY007114	GO:0016787	hydrolase activity	3	P:protein dephosphorylation; F:protein tyrosine phosphatase activity	no	0.0001
GMOY007115	GO:0016740	transferase activity	3	P:protein phosphorylation; F:protein tyrosine kinase activity; F:ATP binding	no	0.01257
GMOY007125	NA	NA	NA	NA	no	0.0372
GMOY007126	GO:1901363	heterocyclic compound binding	3	F:sequenceNAspecific DNA binding; P:regulation of transcription, DNANAdependent	no	0.08683
GMOY007126	GO:0097159	organic cyclic compound binding	3	NA	no	0.08683
GMOY007127	NA	NA	NA	P:mitotic chromosome condensation; F:binding	no	0.08841
GMOY007131	GO:0016853	isomerase activity	3	F:inositolNA3NAphosphate synthase activity; P:phospholipid biosynthetic process; P:inositol biosynthetic process	no	0.04459
GMOY007132	NA	NA	NA	F:protein binding	no	0.15757
GMOY007135	NA	NA	NA	P:Toll signaling pathway	no	0.8239
GMOY007137	GO:0016740	transferase activity	3	F:protein serine/threonine kinase activity; F:protein binding	no	0.17662
GMOY007142	NA	NA	NA	F:nucleic acid binding; F:exonuclease activity	no	NA
GMOY007143	GO:0016787	hydrolase activity	3	F:helicase activity	no	0.11481
GMOY007147	NA	NA	NA	F:actin binding; C:actin cortical patch; P:positive regulation of Arp2/3 complexNAmediated actin nucleation; P:endocytosis	no	0.0588
GMOY007151	NA	NA	NA	F:protein binding; F:nucleic acid binding; F:nucleotide binding	no	0.09081
GMOY007153	NA	NA	NA	P:protein phosphorylation; F:protein kinase activity; F:ATP binding	no	0.16543
GMOY007156	GO:0005515	protein binding	3	F:Rab GTPase binding; P:intracellular protein transport	no	0.09242
GMOY007157	GO:0016740	transferase activity	3	P:protein ubiquitination; F:ubiquitinNAubiquitin ligase activity; P:ubiquitinNAdependent protein catabolic process; C:ubiquitin ligase complex	no	0.07272
GMOY007160	NA	NA	NA	P:multicellular organismal development; P:protein transport; F:zinc ion binding	no	0.17821
GMOY007166	NA	NA	NA	F:protein binding	no	0.24717
GMOY007169	NA	NA	NA	NA	no	NA
GMOY007170	NA	NA	NA	P:anion transport; F:inorganic anion exchanger activity; C:integral to membrane	no	NA
GMOY007171	NA	NA	NA	F:protein binding; C:integral to membrane	no	0.03977
GMOY007172	GO:0016491	oxidoreductase activity	3	F:iron ion binding; F:heme binding; P:oxidationNAreduction process; F:oxidoreductase activity, acting on paired donors, with incorporation or reduction of molecular oxygen	no	0.07765
GMOY007177	NA	NA	NA	F:protein binding	no	0.05708
GMOY007178	NA	NA	NA	NA	no	0.11992
GMOY007179	NA	NA	NA	F:translation initiation factor activity; P:translational initiation; C:cytoplasm; F:SNARE binding; P:regulation of exocytosis; C:integral to membrane; F:SNAP receptor activity; P:intracellular protein transport	no	NA
GMOY007181	GO:0016491	oxidoreductase activity	3	F:heme binding; F:oxidoreductase activity, acting on paired donors, with incorporation or reduction of molecular oxygen; F:iron ion binding; P:oxidationNAreduction process	YES	0.49438
GMOY007183	NA	NA	NA	NA	no	0.18166
GMOY007201	NA	NA	NA	F:protein binding	no	0.08215
GMOY007202	NA	NA	NA	NA	no	0.0422
GMOY007217	NA	NA	NA	NA	no	0.11917
GMOY007224	NA	NA	NA	P:intracellular signal transduction	no	0.19585
GMOY007230	GO:0030246	carbohydrate binding	3	F:ATP binding; F:hexokinase activity; P:cellular glucose homeostasis; P:carbohydrate phosphorylation; F:glucose binding; P:glycolysis	no	0.10502
GMOY007236	GO:0005515	protein binding	3	P:intracellular protein transport; F:Ran GTPase binding	no	0.00397
GMOY007238	GO:0016874	ligase activity	3	F:glutamateNAammonia ligase activity; P:glutamine biosynthetic process	no	0.0184
GMOY007239	NA	NA	NA	NA	no	0.00679
GMOY007242	NA	NA	NA	F:RNA binding	no	NA
GMOY007244	NA	NA	NA	F:zinc ion binding	no	0.3009
GMOY007247	GO:0016874	ligase activity	3	F:ubiquitinNAprotein ligase activity	no	0.08792
GMOY007250	NA	NA	NA	NA	no	0.0694
GMOY007253	GO:0022857	transmembrane transporter activity	3	F:ryanodineNAsensitive calciumNArelease channel activity; F:protein binding; P:calcium ion transmembrane transport; P:cellular calcium ion homeostasis; C:integral to membrane	no	0.028
GMOY007262	GO:0016740	transferase activity	3	F:transferase activity, transferring phosphorusNAcontaining groups; F:zinc ion binding; C:nucleus; F:nucleic acid binding	no	0.09222
GMOY007264	NA	NA	NA	F:catalytic activity; P:metabolic process	no	0.12793
GMOY007270	GO:0016491	oxidoreductase activity	3	F:iron ion binding; F:oxidoreductase activity, acting on paired donors, with incorporation or reduction of molecular oxygen; P:oxidationNAreduction process; F:heme binding	no	0.12746
GMOY007272	NA	NA	NA	F:protein binding	no	0.02831
GMOY007273	NA	NA	NA	F:protein binding	no	0.06773
GMOY007282	NA	NA	NA	NA	no	0.10748
GMOY007284	NA	NA	NA	NA	no	0.0298
GMOY007285	NA	NA	NA	NA	no	0.09858
GMOY007286	NA	NA	NA	P:intracellular signal transduction; F:phosphorusNAoxygen lyase activity; P:cyclic nucleotide biosynthetic process	no	NA
GMOY007287	NA	NA	NA	F:protein binding	no	0.03321
GMOY007288	NA	NA	NA	F:protein binding	no	0.07535
GMOY007290	NA	NA	NA	F:protein binding	no	0.07548
GMOY007294	GO:1901681	sulfur compound binding	3	F:oxoglutarate dehydrogenase (succinylNAtransferring) activity; C:microtubule associated complex; F:thiamine pyrophosphate binding; C:mitochondrial oxoglutarate dehydrogenase complex; P:tricarboxylic acid cycle	no	0.01762
GMOY007294	GO:0043167	ion binding	3	NA	no	0.01762
GMOY007294	GO:0016491	oxidoreductase activity	3	NA	no	0.01762
GMOY007294	GO:0048037	cofactor binding	3	NA	no	0.01762
GMOY007304	NA	NA	NA	NA	no	NA
GMOY007305	GO:0016787	hydrolase activity	3	F:lysozyme activity	no	0.39383
GMOY007310	NA	NA	NA	F:protein binding	no	0.03862
GMOY007321	NA	NA	NA	NA	no	0.10739
GMOY007325	NA	NA	NA	F:protein binding	no	0.06897
GMOY007326	NA	NA	NA	P:small GTPase mediated signal transduction; F:guanylNAnucleotide exchange factor activity	no	0.10108
GMOY007331	GO:0001871	pattern binding	3	F:starch binding; F:phosphoric diester hydrolase activity; P:lipid metabolic process	no	0.07367
GMOY007331	GO:0030246	carbohydrate binding	3	NA	no	0.07367
GMOY007338	NA	NA	NA	F:nucleic acid binding; F:metal ion binding	no	0.15527
GMOY007341	NA	NA	NA	F:RNA binding	no	0.01344
GMOY007342	NA	NA	NA	P:oneNAcarbon metabolic process; F:zinc ion binding; F:carbonate dehydratase activity	no	NA
GMOY007343	NA	NA	NA	P:proteolysis; F:serineNAtype endopeptidase activity	no	NA
GMOY007345	NA	NA	NA	NA	no	NA
GMOY007347	GO:0016787	hydrolase activity	3	P:apoptotic process; P:proteolysis; F:cysteineNAtype endopeptidase activity	no	0.01833
GMOY007360	GO:0016874	ligase activity	3	P:GMP biosynthetic process; F:GMP synthase (glutamineNAhydrolyzing) activity; F:ATP binding; F:pyrophosphatase activity	no	0.03195
GMOY007362	NA	NA	NA	F:protein binding	no	NA
GMOY007366	GO:0016740	transferase activity	3	P:protein phosphorylation; F:ATP binding; F:protein serine/threonine kinase activity; C:integral to membrane	no	0.02929
GMOY007367	NA	NA	NA	F:protein binding	no	NA
GMOY007372	NA	NA	NA	NA	no	NA
GMOY007379	NA	NA	NA	NA	no	0.51738
GMOY007384	NA	NA	NA	NA	no	NA
GMOY007385	GO:0005515	protein binding	3	F:actin filament binding	no	0.02026
GMOY007385	GO:0044877	macromolecular complex binding	3	NA	no	0.02026
GMOY007388	NA	NA	NA	NA	no	0.06683
GMOY007391	NA	NA	NA	NA	no	0.15194
GMOY007397	NA	NA	NA	NA	no	NA
GMOY007403	GO:0016740	transferase activity	3	F:galactosylgalactosylxylosylprotein 3NAbetaNAglucuronosyltransferase activity; C:membrane	no	0.03596
GMOY007414	NA	NA	NA	NA	no	0.00386
GMOY007416	GO:1901363	heterocyclic compound binding	3	P:regulation of transcription from RNA polymerase II promoter; F:sequenceNAspecific DNA binding transcription factor activity; F:sequenceNAspecific DNA binding	no	0.05327
GMOY007416	GO:0097159	organic cyclic compound binding	3	NA	no	0.05327
GMOY007435	GO:0016740	transferase activity	3	F:MAP kinase activity; P:MAPK cascade; P:protein phosphorylation; F:ATP binding	no	0.0424
GMOY007438	GO:0016874	ligase activity	3	F:ubiquitinNAprotein ligase activity; F:protein binding; P:protein ubiquitination; F:metal ion binding	no	0.03102
GMOY007439	NA	NA	NA	NA	no	0.08034
GMOY007441	GO:0016787	hydrolase activity	3	F:helicase activity; F:ATP binding; F:nucleic acid binding; F:metal ion binding; F:protein binding	no	0.10311
GMOY007448	NA	NA	NA	NA	no	NA
GMOY007449	NA	NA	NA	F:kinase activity; P:intracellular signal transduction; F:nucleic acid binding; F:nucleotide binding	no	0.08181
GMOY007451	GO:0042302	structural constituent of cuticle	3	F:structural constituent of cuticle	no	0.03598
GMOY007454	NA	NA	NA	C:integral to membrane; P:GNAprotein coupled receptor signaling pathway; F:GNAprotein coupled receptor activity	no	NA
GMOY007458	NA	NA	NA	F:zinc ion binding; F:protein binding	no	0.19812
GMOY007464	GO:0016787	hydrolase activity	3	C:extracellular matrix; F:metalloendopeptidase activity	no	0.16745
GMOY007467	NA	NA	NA	NA	no	0.227
GMOY007468	NA	NA	NA	NA	no	NA
GMOY007469	GO:0016787	hydrolase activity	3	C:extracellular matrix; F:metalloendopeptidase activity	no	0.07071
GMOY007481	NA	NA	NA	C:membrane; F:potassium channel activity; P:potassium ion transmembrane transport	no	NA
GMOY007492	GO:0003682	chromatin binding	3	F:protein binding; F:chromatin binding	no	0.03221
GMOY007496	NA	NA	NA	NA	no	NA
GMOY007500	NA	NA	NA	NA	no	0.14103
GMOY007501	NA	NA	NA	NA	no	0.09762
GMOY007504	NA	NA	NA	NA	no	NA
GMOY007506	NA	NA	NA	NA	no	NA
GMOY007507	NA	NA	NA	NA	no	0.08025
GMOY007515	GO:0016787	hydrolase activity	3	NA	no	0.12154
GMOY007519	GO:0016874	ligase activity	3	NA	no	0.0001
GMOY007528	NA	NA	NA	NA	no	NA
GMOY007529	NA	NA	NA	NA	no	0.12742
GMOY007531	NA	NA	NA	NA	no	0.1101
GMOY007532	NA	NA	NA	NA	no	0.18342
GMOY007533	NA	NA	NA	NA	no	NA
GMOY007539	NA	NA	NA	NA	no	0.02207
GMOY007542	GO:0016491	oxidoreductase activity	3	NA	no	0.07024
GMOY007544	NA	NA	NA	NA	no	NA
GMOY007547	NA	NA	NA	NA	no	0.13051
GMOY007560	NA	NA	NA	NA	no	0.048
GMOY007574	NA	NA	NA	NA	no	NA
GMOY007584	NA	NA	NA	NA	no	0.10072
GMOY007600	GO:0016787	hydrolase activity	3	NA	no	0.08272
GMOY007603	NA	NA	NA	NA	no	0.08711
GMOY007605	NA	NA	NA	NA	no	0.09732
GMOY007612	GO:0004871	signal transducer activity	3	NA	no	0.06207
GMOY007612	GO:0003700	sequenceNAspecific DNA binding transcription factor activity	3	NA	no	0.06207
GMOY007613	NA	NA	NA	NA	no	0.2067
GMOY007614	NA	NA	NA	NA	no	NA
GMOY007628	NA	NA	NA	F:kinase activity; F:protein binding; P:phosphatidylinositol phosphorylation; P:phosphatidylinositolNAmediated signaling	no	0.02423
GMOY007629	NA	NA	NA	P:protein phosphorylation; F:protein kinase activity; F:ATP binding; F:protein binding; F:GTP binding; P:small GTPase mediated signal transduction	no	0.04123
GMOY007634	GO:0004871	signal transducer activity	3	C:membrane; F:carbohydrate binding; P:cell surface receptor signaling pathway; F:transmembrane signaling receptor activity	no	0.05714
GMOY007634	GO:0030246	carbohydrate binding	3	NA	no	0.05714
GMOY007645	NA	NA	NA	F:nucleic acid binding; F:nucleotide binding	no	NA
GMOY007646	NA	NA	NA	F:protein binding	no	0.09928
GMOY007653	GO:0016787	hydrolase activity	3	F:metalloendopeptidase activity; P:proteolysis	no	0.04321
GMOY007655	NA	NA	NA	F:calcium ion binding	YES	0.0001
GMOY007662	NA	NA	NA	NA	no	0.13021
GMOY007669	NA	NA	NA	NA	no	0.12315
GMOY007670	NA	NA	NA	F:protein binding; P:peptidylNAamino acid modification	no	0.16916
GMOY007675	NA	NA	NA	P:regulation of transcription, DNANAdependent	no	0.07357
GMOY007677	NA	NA	NA	F:ATPase activity; F:ATP binding; P:transport; F:transporter activity; C:integral to membrane	no	0.16797
GMOY007679	NA	NA	NA	P:sphingolipid metabolic process; C:lysosome; P:UTP biosynthetic process; P:nucleoside diphosphate phosphorylation; P:GTP biosynthetic process; P:CTP biosynthetic process; F:nucleoside diphosphate kinase activity	no	NA
GMOY007684	GO:0060089	molecular transducer activity	3	P:protein phosphorylation; P:fibroblast growth factor receptor signaling pathway; C:integral to membrane; F:fibroblast growth factorNAactivated receptor activity; P:positive regulation of cell proliferation; F:ATP binding; F:protein binding	no	0.0309
GMOY007684	GO:0016740	transferase activity	3	NA	no	0.0309
GMOY007691	NA	NA	NA	F:protein kinase activity; P:protein phosphorylation; F:ATP binding	no	0.03607
GMOY007692	NA	NA	NA	NA	no	0.06007
GMOY007706	NA	NA	NA	C:membrane; P:cell adhesion; F:protein binding	no	0.03079
GMOY007708	NA	NA	NA	F:sulfuric ester hydrolase activity; P:metabolic process	no	NA
GMOY007718	NA	NA	NA	F:nucleic acid binding; F:nucleotide binding	no	NA
GMOY007720	NA	NA	NA	NA	no	0.26186
GMOY007721	GO:0060589	nucleosideNAtriphosphatase regulator activity	3	F:Rho guanylNAnucleotide exchange factor activity; P:regulation of Rho protein signal transduction; P:positive regulation of neuron differentiation; P:cell morphogenesis; P:cytokinesis; C:cytoplasm; F:GTPase activator activity; C:nucleus	no	0.13263
GMOY007721	GO:0008047	enzyme activator activity	3	NA	no	0.13263
GMOY007731	NA	NA	NA	; P:protein deubiquitination; P:ubiquitinNAdependent protein catabolic process	no	0.26335
GMOY007738	NA	NA	NA	NA	no	0.03237
GMOY007743	NA	NA	NA	NA	no	0.28103
GMOY007744	NA	NA	NA	NA	no	0.08303
GMOY007750	GO:0005515	protein binding	3	F:gammaNAtubulin binding; P:microtubule nucleation; C:microtubule organizing center; C:spindle pole	no	0.16806
GMOY007756	NA	NA	NA	F:ATP binding; F:protein kinase activity; P:protein phosphorylation	no	0.0126
GMOY007773	NA	NA	NA	F:protein binding	no	0.12473
GMOY007774	NA	NA	NA	F:protein binding; P:developmental process	no	0.11134
GMOY007785	GO:0000989	transcription factor binding transcription factor activity	3	C:mediator complex; P:regulation of transcription from RNA polymerase II promoter; F:RNA polymerase II transcription cofactor activity	no	0.02897
GMOY007786	NA	NA	NA	F:metal ion binding; F:nucleic acid binding	no	NA
GMOY007787	NA	NA	NA	NA	no	0.25317
GMOY007790	NA	NA	NA	P:protein phosphorylation; F:protein kinase activity; F:ATP binding	no	0.03824
GMOY007792	GO:0016740	transferase activity	3	F:[heparan sulfate]NAglucosamine NNAsulfotransferase activity; F:hydrolase activity	no	0.01934
GMOY007793	NA	NA	NA	NA	no	0.18736
GMOY007797	NA	NA	NA	F:nucleic acid binding; F:zinc ion binding	no	0.23158
GMOY007798	GO:0016874	ligase activity	3	F:protein binding; F:zinc ion binding; P:protein ubiquitination; F:ubiquitinNAprotein ligase activity; C:nucleus; P:multicellular organismal development; P:ubiquitinNAdependent protein catabolic process	no	0.02384
GMOY007799	NA	NA	NA	NA	no	0.39727
GMOY007800	NA	NA	NA	NA	no	0.1858
GMOY007816	GO:0022857	transmembrane transporter activity	3	P:potassium ion transport; C:voltageNAgated potassium channel complex; F:voltageNAgated potassium channel activity; F:protein binding; P:protein homooligomerization; P:transmembrane transport	no	0.04835
GMOY007816	GO:0022892	substrateNAspecific transporter activity	3	NA	no	0.04835
GMOY007818	NA	NA	NA	F:protein binding	no	0.16895
GMOY007819	GO:0022857	transmembrane transporter activity	3	P:transmembrane transport; P:chloride transport; C:membrane; F:voltageNAgated chloride channel activity	no	0.02219
GMOY007822	NA	NA	NA	NA	no	0.11479
GMOY007826	NA	NA	NA	F:protein binding; C:membrane; P:ion transport; P:transmembrane transport; F:ion channel activity	no	0.01356
GMOY007830	NA	NA	NA	F:protein binding	no	0.00504
GMOY007832	NA	NA	NA	P:regulation of transcription, DNANAdependent; F:DNA binding	no	0.01892
GMOY007838	NA	NA	NA	P:intracellular signal transduction	no	0.17049
GMOY007842	NA	NA	NA	P:transmembrane transport; C:membrane; F:transporter activity; P:ion transport	no	0.03633
GMOY007847	NA	NA	NA	F:protein binding	no	NA
GMOY007856	NA	NA	NA	F:structural molecule activity; P:cell adhesion; C:extracellular matrix	no	0.14317
GMOY007861	NA	NA	NA	NA	no	0.05462
GMOY007871	NA	NA	NA	NA	no	0.04624
GMOY007872	NA	NA	NA	NA	no	NA
GMOY007883	GO:0004857	enzyme inhibitor activity	3	C:proteinaceous extracellular matrix; F:zinc ion binding; F:serineNAtype endopeptidase inhibitor activity; F:metalloendopeptidase activity; F:protein binding	no	0.11218
GMOY007883	GO:0061134	peptidase regulator activity	3	NA	no	0.11218
GMOY007885	GO:0016787	hydrolase activity	3	F:microtubule motor activity; C:dynein complex; P:microtubuleNAbased movement	no	0.02729
GMOY007890	NA	NA	NA	P:oxidationNAreduction process; F:LNAascorbic acid binding; F:iron ion binding; F:oxidoreductase activity, acting on paired donors, with incorporation or reduction of molecular oxygen	no	NA
GMOY007892	NA	NA	NA	F:protein binding	no	0.05261
GMOY007893	NA	NA	NA	F:catalytic activity; P:metabolic process	no	0.00446
GMOY007894	GO:0016787	hydrolase activity	3	F:protein tyrosine phosphatase activity; P:protein dephosphorylation; F:protein binding	no	0.02127
GMOY007901	NA	NA	NA	F:protein binding	no	0.15194
GMOY007904	NA	NA	NA	F:protein binding; F:ATP binding	no	0.15999
GMOY007917	NA	NA	NA	F:catalytic activity; P:metabolic process	no	0.13429
GMOY007921	NA	NA	NA	NA	no	0.35622
GMOY007927	GO:0016787	hydrolase activity	3	F:betaNANNAacetylhexosaminidase activity; P:carbohydrate metabolic process	no	0.49706
GMOY007932	NA	NA	NA	P:proteolysis; F:metalloendopeptidase activity	no	NA
GMOY007934	NA	NA	NA	C:integral to membrane; P:transmembrane transport	no	0.25304
GMOY007936	NA	NA	NA	F:nucleic acid binding; F:metal ion binding	no	0.0694
GMOY007941	NA	NA	NA	NA	no	0.07619
GMOY007942	NA	NA	NA	P:microtubule cytoskeleton organization; C:microtubule cytoskeleton	no	0.12726
GMOY007950	NA	NA	NA	NA	no	0.05497
GMOY007951	NA	NA	NA	NA	no	0.01526
GMOY007956	NA	NA	NA	NA	no	NA
GMOY007960	GO:0016787	hydrolase activity	3	F:metalloendopeptidase activity; P:proteolysis	no	0.11528
GMOY007963	NA	NA	NA	C:integral to membrane	no	0.16677
GMOY007964	NA	NA	NA	NA	no	0.02471
GMOY007980	NA	NA	NA	NA	no	0.19217
GMOY007985	NA	NA	NA	F:zinc ion binding; C:nucleus; F:nucleic acid binding	no	0.08732
GMOY007988	GO:0004871	signal transducer activity	3	P:ion transport; C:membrane; F:ionotropic glutamate receptor activity; F:extracellularNAglutamateNAgated ion channel activity	no	0.0219
GMOY007988	GO:0004872	receptor activity	3	NA	no	0.0219
GMOY007990	GO:0048037	cofactor binding	3	P:carbohydrate metabolic process; F:glycogen phosphorylase activity; F:pyridoxal phosphate binding	no	0.02792
GMOY007990	GO:0043167	ion binding	3	NA	no	0.02792
GMOY007992	NA	NA	NA	NA	no	NA
GMOY007998	NA	NA	NA	F:nucleic acid binding	no	0.07698
GMOY008002	GO:0005515	protein binding	3	F:protein kinase binding	no	0.10914
GMOY008003	NA	NA	NA	F:binding	no	0.057
GMOY008014	NA	NA	NA	F:sequenceNAspecific DNA binding transcription factor activity; P:regulation of transcription, DNANAdependent	no	0.24224
GMOY008025	NA	NA	NA	NA	no	NA
GMOY008028	NA	NA	NA	F:nucleic acid binding; F:metal ion binding; F:hydrolase activity	no	0.0801
GMOY008036	NA	NA	NA	P:oxidationNAreduction process; F:oxidoreductase activity, acting on single donors with incorporation of molecular oxygen, incorporation of two atoms of oxygen	no	NA
GMOY008039	NA	NA	NA	NA	no	NA
GMOY008052	NA	NA	NA	NA	no	0.11788
GMOY008067	NA	NA	NA	F:protein binding	no	0.01779
GMOY008070	NA	NA	NA	NA	no	0.14581
GMOY008078	NA	NA	NA	F:hydrolase activity	no	0.018
GMOY008087	NA	NA	NA	F:protein binding	YES	0.0102
GMOY008088	NA	NA	NA	NA	no	0.03171
GMOY008094	GO:0005515	protein binding	3	C:microtubule; F:microtubule binding; P:microtubule cytoskeleton organization	no	0.27915
GMOY008103	NA	NA	NA	F:metal ion binding	no	0.12632
GMOY008104	GO:0016787	hydrolase activity	3	P:trehalose metabolic process; F:alpha,alphaNAtrehalase activity	no	0.07775
GMOY008108	NA	NA	NA	NA	no	NA
GMOY008111	NA	NA	NA	NA	no	NA
GMOY008114	NA	NA	NA	F:protein binding	no	NA
GMOY008119	NA	NA	NA	F:guanylNAnucleotide exchange factor activity; P:small GTPase mediated signal transduction; F:binding	no	0.01724
GMOY008128	NA	NA	NA	NA	no	NA
GMOY008130	GO:0016787	hydrolase activity	3	F:protein tyrosine/serine/threonine phosphatase activity; P:protein dephosphorylation	no	0.17491
GMOY008137	NA	NA	NA	C:integral to membrane	no	0.08887
GMOY008138	GO:0016787	hydrolase activity	3	F:nucleic acid binding; F:ATP binding; F:ATPNAdependent helicase activity	no	0.1732
GMOY008141	NA	NA	NA	F:protein binding	no	0.04729
GMOY008142	NA	NA	NA	NA	no	0.17852
GMOY008147	NA	NA	NA	F:protein binding	no	0.06031
GMOY008156	NA	NA	NA	F:protein binding; P:spindle organization	no	0.28915
GMOY008157	GO:0060589	nucleosideNAtriphosphatase regulator activity	3	P:regulation of small GTPase mediated signal transduction; F:GTPase activator activity	no	0.02908
GMOY008157	GO:0008047	enzyme activator activity	3	NA	no	0.02908
GMOY008172	NA	NA	NA	F:nucleic acid binding; F:metal ion binding	no	0.09439
GMOY008174	NA	NA	NA	NA	no	0.3606
GMOY008180	NA	NA	NA	NA	no	0.11409
GMOY008182	NA	NA	NA	NA	no	0.04261
GMOY008194	NA	NA	NA	NA	no	0.05363
GMOY008198	GO:0016787	hydrolase activity	3	F:NAD+ synthase (glutamineNAhydrolyzing) activity; F:ATP binding; P:NAD biosynthetic process; F:hydrolase activity, acting on carbonNAnitrogen (but not peptide) bonds	no	0.06108
GMOY008207	NA	NA	NA	F:protein binding	no	0.00713
GMOY008213	NA	NA	NA	F:zinc ion binding	no	0.06093
GMOY008222	GO:0016740	transferase activity	3	F:ONAacyltransferase activity	no	0.21493
GMOY008224	NA	NA	NA	NA	no	0.06684
GMOY008233	NA	NA	NA	NA	no	0.14423
GMOY008239	NA	NA	NA	F:protein binding	no	0.0496
GMOY008244	GO:0019239	deaminase activity	3	P:IMP salvage; F:AMP deaminase activity	no	0.02674
GMOY008252	NA	NA	NA	F:protein binding	no	0.05265
GMOY008254	GO:0005515	protein binding	3	F:Ran GTPase binding; P:intracellular protein transport	no	0.01473
GMOY008257	NA	NA	NA	NA	no	0.38038
GMOY008265	NA	NA	NA	NA	no	0.12137
GMOY008267	NA	NA	NA	F:protein binding; P:transport; C:membrane; F:transporter activity	no	0.05631
GMOY008268	NA	NA	NA	F:nucleic acid binding; F:metal ion binding	no	0.07691
GMOY008269	NA	NA	NA	F:nucleic acid binding; F:metal ion binding	no	0.03863
GMOY008271	NA	NA	NA	NA	no	NA
GMOY008273	NA	NA	NA	F:RNA binding; F:protein binding	no	0.05273
GMOY008274	NA	NA	NA	NA	no	0.00543
GMOY008278	NA	NA	NA	F:catalytic activity; P:metabolic process	no	0.1024
GMOY008285	NA	NA	NA	P:transmembrane transport; C:integral to membrane	no	0.08401
GMOY008290	NA	NA	NA	NA	no	0.14535
GMOY008295	NA	NA	NA	NA	no	0.08509
GMOY008303	NA	NA	NA	F:protein binding	no	0.07343
GMOY008310	NA	NA	NA	NA	no	NA
GMOY008314	NA	NA	NA	NA	no	NA
GMOY008316	GO:0004872	receptor activity	3	P:GNAprotein coupled receptor signaling pathway; F:GNAprotein coupled receptor activity; C:integral to membrane	no	0.06728
GMOY008316	GO:0004871	signal transducer activity	3	NA	no	0.06728
GMOY008328	NA	NA	NA	F:protein binding	no	0.12935
GMOY008339	NA	NA	NA	F:RNA binding; P:mRNA splicing, via spliceosome; ; F:nucleotide binding; F:metal ion binding	no	0.26256
GMOY008356	NA	NA	NA	NA	no	0.09272
GMOY008358	NA	NA	NA	C:gap junction	no	0.04544
GMOY008362	GO:0005515	protein binding	3	P:ubiquitinNAdependent protein catabolic process; F:ubiquitin protein ligase binding; C:cullinNARING ubiquitin ligase complex	no	0.01677
GMOY008363	NA	NA	NA	NA	no	0.10179
GMOY008365	NA	NA	NA	F:protein binding; C:synapse; P:synapse organization	no	0.01225
GMOY008366	NA	NA	NA	NA	no	0.03926
GMOY008367	NA	NA	NA	C:nucleus	no	0.27612
GMOY008380	NA	NA	NA	F:binding	no	NA
GMOY008383	NA	NA	NA	F:protein binding	no	0.07031
GMOY008387	NA	NA	NA	C:membrane; P:transmembrane transport; P:ion transport; F:ion channel activity	no	NA
GMOY008388	NA	NA	NA	F:metal ion binding	no	0.07675
GMOY008391	NA	NA	NA	NA	no	0.19756
GMOY008396	NA	NA	NA	P:negative regulation of transcription from RNA polymerase III promoter	no	0.00677
GMOY008407	NA	NA	NA	P:proteolysis; F:serineNAtype endopeptidase activity	no	NA
GMOY008411	NA	NA	NA	NA	no	NA
GMOY008412	NA	NA	NA	NA	no	NA
GMOY008419	NA	NA	NA	NA	no	0.01388
GMOY008433	NA	NA	NA	C:nucleus; F:zinc ion binding; F:sequenceNAspecific DNA binding transcription factor activity; P:transcription, DNANAdependent	no	0.11999
GMOY008445	GO:0016740	transferase activity	3	P:phosphatidylinositol metabolic process; F:phosphatidylinositol phosphate kinase activity; F:metal ion binding; P:intracellular signal transduction; F:ATP binding	no	0.05521
GMOY008456	NA	NA	NA	F:zinc ion binding; C:proteinaceous extracellular matrix; F:metalloendopeptidase activity; P:proteolysis	no	0.06095
GMOY008457	NA	NA	NA	NA	no	NA
GMOY008458	GO:0005200	structural constituent of cytoskeleton	3	P:phagocytosis; F:ATP binding; P:skeletal myofibril assembly; C:actin filament; F:structural constituent of cytoskeleton; C:cytoplasm	no	0.0001
GMOY008460	NA	NA	NA	NA	no	0.05613
GMOY008461	NA	NA	NA	F:hydrolase activity	no	0.02209
GMOY008463	GO:0016787	hydrolase activity	3	P:carbohydrate metabolic process; F:hydrolase activity, hydrolyzing ONAglycosyl compounds	YES	0.21098
GMOY008468	NA	NA	NA	F:metalloendopeptidase activity; P:proteolysis	no	0.13452
GMOY008469	NA	NA	NA	F:metalloendopeptidase activity; P:proteolysis	no	0.05938
GMOY008484	GO:0019207	kinase regulator activity	3	C:cAMPNAdependent protein kinase complex; P:regulation of protein phosphorylation; F:cAMPNAdependent protein kinase regulator activity	no	0.05536
GMOY008485	NA	NA	NA	F:protein binding	no	0.14836
GMOY008494	NA	NA	NA	F:protein binding	no	0.009
GMOY008496	NA	NA	NA	F:protein binding	no	NA
GMOY008515	NA	NA	NA	F:protein binding	no	0.04443
GMOY008518	NA	NA	NA	F:substrateNAspecific transmembrane transporter activity; P:transmembrane transport; C:integral to membrane	no	0.09574
GMOY008519	NA	NA	NA	F:metal ion binding	no	0.04515
GMOY008523	NA	NA	NA	NA	no	0.06013
GMOY008525	NA	NA	NA	F:protein binding	no	NA
GMOY008527	NA	NA	NA	P:regulation of cell cycle	no	NA
GMOY008531	NA	NA	NA	NA	no	0.03289
GMOY008538	NA	NA	NA	F:protein binding	no	0.05831
GMOY008545	NA	NA	NA	NA	YES	0.63115
GMOY008551	NA	NA	NA	NA	no	NA
GMOY008552	NA	NA	NA	NA	no	NA
GMOY008553	NA	NA	NA	NA	no	NA
GMOY008565	NA	NA	NA	F:protein binding	no	0.04805
GMOY008570	GO:0016874	ligase activity	3	F:ubiquitinNAprotein ligase activity; P:protein ubiquitination; F:metal ion binding	no	0.03959
GMOY008572	GO:0043167	ion binding	3	P:oxidationNAreduction process; F:oxidoreductase activity; F:molybdenum ion binding; P:nitrate assimilation	no	0.15077
GMOY008579	NA	NA	NA	F:protein binding	no	0.00411
GMOY008586	NA	NA	NA	F:DNA binding	no	0.09366
GMOY008594	NA	NA	NA	F:nucleic acid binding; F:metal ion binding	no	0.02786
GMOY008597	NA	NA	NA	F:protein binding	no	0.02456
GMOY008599	NA	NA	NA	F:oxidoreductase activity; F:FMN binding; P:oxidationNAreduction process	no	NA
GMOY008600	NA	NA	NA	F:protein binding	no	0.04091
GMOY008604	NA	NA	NA	F:protein binding	no	0.02661
GMOY008607	GO:0016740	transferase activity	3	F:transferase activity, transferring acyl groups other than aminoNAacyl groups	no	0.05219
GMOY008632	NA	NA	NA	F:protein binding	no	0.03133
GMOY008638	NA	NA	NA	C:nucleus	no	0.19885
GMOY008639	GO:0016740	transferase activity	3	F:transferase activity, transferring hexosyl groups; P:metabolic process; F:transferase activity, transferring acyl groups other than aminoNAacyl groups	no	0.0834
GMOY008646	NA	NA	NA	NA	no	0.16052
GMOY008662	NA	NA	NA	NA	no	0.0001
GMOY008663	NA	NA	NA	NA	no	0.10561
GMOY008664	NA	NA	NA	NA	no	NA
GMOY008683	NA	NA	NA	NA	no	0.03066
GMOY008686	NA	NA	NA	NA	no	NA
GMOY008690	GO:0005515	protein binding	3	F:motor activity; F:ATP binding; C:myosin complex; F:actin filament binding	no	0.06669
GMOY008690	GO:0044877	macromolecular complex binding	3	NA	no	0.06669
GMOY008692	NA	NA	NA	F:zinc ion binding; C:intracellular; F:protein binding	no	0.03245
GMOY008700	NA	NA	NA	F:protein binding; F:RNA binding	no	0.11344
GMOY008701	NA	NA	NA	F:nucleic acid binding; F:metal ion binding	no	0.09139
GMOY008702	NA	NA	NA	F:protein binding; F:zinc ion binding	no	0.11816
GMOY008708	NA	NA	NA	F:protein binding; F:zinc ion binding	no	0.13998
GMOY008709	NA	NA	NA	F:zinc ion binding; F:protein binding	no	0.19111
GMOY008722	NA	NA	NA	P:negative regulation of transcription elongation from RNA polymerase II promoter; C:NELF complex	no	0.08894
GMOY008723	NA	NA	NA	P:metabolic process; F:catalytic activity	no	0.05981
GMOY008726	NA	NA	NA	F:RNA binding	no	0.14615
GMOY008729	NA	NA	NA	NA	no	0.20098
GMOY008736	GO:0019208	phosphatase regulator activity	3	C:cytoplasm; P:regulation of phosphorylation; F:protein phosphatase inhibitor activity	no	0.0001
GMOY008736	GO:0004857	enzyme inhibitor activity	3	NA	no	0.0001
GMOY008749	NA	NA	NA	P:metabolic process; F:catalytic activity	no	0.1549
GMOY008758	NA	NA	NA	F:protein binding	no	NA
GMOY008765	NA	NA	NA	F:nucleic acid binding; F:metal ion binding	no	0.11839
GMOY008766	NA	NA	NA	NA	no	0.11209
GMOY008771	NA	NA	NA	F:protein binding	no	0.00796
GMOY008782	GO:0005515	protein binding	3	F:microtubule binding	no	0.02942
GMOY008784	NA	NA	NA	F:protein binding	no	NA
GMOY008791	NA	NA	NA	NA	no	0.15911
GMOY008798	GO:0004872	receptor activity	3	C:integral to membrane; P:GNAprotein coupled receptor signaling pathway; F:neuropeptide Y receptor activity	no	0.01837
GMOY008798	GO:0004871	signal transducer activity	3	NA	no	0.01837
GMOY008802	NA	NA	NA	F:motor activity; C:myosin complex; F:ATP binding; F:protein binding	no	0.02347
GMOY008806	NA	NA	NA	F:protein binding	no	0.15599
GMOY008809	NA	NA	NA	F:protein binding	no	0.05918
GMOY008810	NA	NA	NA	F:protein binding; F:calcium ion binding	no	0.08055
GMOY008811	NA	NA	NA	F:protein binding	no	0.09272
GMOY008814	NA	NA	NA	P:cation transport; C:integral to membrane; F:ATPase activity; F:metal ion binding; F:nucleotide binding	no	0.07129
GMOY008829	GO:1901363	heterocyclic compound binding	3	F:ADP binding; F:protein binding	no	0.12036
GMOY008829	GO:0097159	organic cyclic compound binding	3	NA	no	0.12036
GMOY008838	GO:0016787	hydrolase activity	3	P:DNA repair; F:endonuclease activity; C:intracellular; F:DNA binding	no	0.14781
GMOY008843	NA	NA	NA	F:binding	no	0.24927
GMOY008846	NA	NA	NA	P:small GTPase mediated signal transduction; F:guanylNAnucleotide exchange factor activity	no	0.03749
GMOY008852	NA	NA	NA	F:motor activity; C:myosin complex; F:ATP binding; F:protein binding	no	0.01823
GMOY008860	NA	NA	NA	F:protein binding	no	0.06899
GMOY008861	GO:0000989	transcription factor binding transcription factor activity	3	F:nucleic acid binding; F:RNA polymerase II transcription cofactor activity; P:regulation of transcription from RNA polymerase II promoter; C:mediator complex; F:nucleotide binding	no	0.05069
GMOY008873	GO:0019207	kinase regulator activity	3	P:regulation of protein phosphorylation; F:cAMPNAdependent protein kinase regulator activity; C:cAMPNAdependent protein kinase complex	no	0.00344
GMOY008874	NA	NA	NA	NA	no	0.0782
GMOY008875	NA	NA	NA	NA	no	0.06339
GMOY008876	NA	NA	NA	F:metallopeptidase activity; F:zinc ion binding	no	0.04406
GMOY008882	NA	NA	NA	F:zinc ion binding; F:protein binding; F:oxidoreductase activity; P:oxidationNAreduction process	no	0.13118
GMOY008889	NA	NA	NA	F:nucleic acid binding; F:metal ion binding	no	0.00818
GMOY008900	NA	NA	NA	NA	no	NA
GMOY008908	GO:0016787	hydrolase activity	3	F:metallocarboxypeptidase activity; F:zinc ion binding; P:proteolysis	YES	0.11642
GMOY008909	NA	NA	NA	C:integral to membrane	no	0.10661
GMOY008922	NA	NA	NA	NA	no	0.22314
GMOY008925	GO:0048037	cofactor binding	3	P:oxidationNAreduction process; P:glutamate biosynthetic process; F:FMN binding; F:glutamate synthase (NADH) activity; F:flavin adenine dinucleotide binding; F:iron ion binding; F:ironNAsulfur cluster binding	no	0.06169
GMOY008925	GO:0051540	metal cluster binding	3	NA	no	0.06169
GMOY008925	GO:0097367	carbohydrate derivative binding	3	NA	no	0.06169
GMOY008936	NA	NA	NA	NA	no	NA
GMOY008952	NA	NA	NA	NA	no	0.12786
GMOY008955	GO:0004857	enzyme inhibitor activity	3	F:endopeptidase inhibitor activity; C:extracellular space	YES	0.124
GMOY008955	GO:0061134	peptidase regulator activity	3	NA	YES	0.124
GMOY008957	NA	NA	NA	P:proteolysis; F:metalloendopeptidase activity; F:protein binding	no	0.05826
GMOY008970	NA	NA	NA	NA	no	0.09542
GMOY008972	NA	NA	NA	NA	no	0.11901
GMOY008973	NA	NA	NA	F:hydrolase activity	no	0.05573
GMOY008976	GO:0016740	transferase activity	3	P:NAD biosynthetic process; F:nicotinateNAnucleotide diphosphorylase (carboxylating) activity	no	0.01918
GMOY008983	NA	NA	NA	F:metalloendopeptidase activity; P:proteolysis	no	0.06126
GMOY008994	NA	NA	NA	NA	no	0.18242
GMOY009003	NA	NA	NA	P:neuronNAneuron synaptic transmission; F:zinc ion binding; F:steroid hormone receptor activity; P:regulation of transcription, DNANAdependent; F:ligandNAactivated sequenceNAspecific DNA binding RNA polymerase II transcription factor activity; P:R3/R4 cell fate commitment; C:cytoplasm; P:epithelial cell proliferation involved in Malpighian tubule morphogenesis; F:protein heterodimerization activi…	no	NA
GMOY009013	GO:1901363	heterocyclic compound binding	3	F:zinc ion binding; F:protein binding; F:preNAmRNA branch point binding; P:mRNA splicing, via spliceosome	no	0.04485
GMOY009013	GO:0097159	organic cyclic compound binding	3	NA	no	0.04485
GMOY009017	GO:0016829	lyase activity	3	C:integral to membrane; P:cyclic nucleotide biosynthetic process; P:intracellular signal transduction; F:phosphorusNAoxygen lyase activity; P:protein phosphorylation; F:protein kinase activity; F:ATP binding	no	0.07379
GMOY009021	NA	NA	NA	F:ATP binding; C:integral to membrane; P:transmembrane transport; F:ATPase activity, coupled to transmembrane movement of substances	no	0.34349
GMOY009022	NA	NA	NA	NA	no	NA
GMOY009026	NA	NA	NA	P:signal transduction	no	0.08507
GMOY009030	NA	NA	NA	F:zinc ion binding; F:protein binding	no	0.05381
GMOY009036	NA	NA	NA	P:centriole replication; C:centriole	no	0.10674
GMOY009037	NA	NA	NA	NA	no	0.22847
GMOY009038	NA	NA	NA	P:carbohydrate metabolic process	no	0.07251
GMOY009040	GO:1901363	heterocyclic compound binding	3	F:singleNAstranded DNA binding; F:protein binding	no	0.03012
GMOY009040	GO:0097159	organic cyclic compound binding	3	NA	no	0.03012
GMOY009072	NA	NA	NA	NA	no	0.09312
GMOY009074	NA	NA	NA	P:protein phosphorylation; F:ATP binding; F:protein kinase activity	no	0.08959
GMOY009088	GO:0016787	hydrolase activity	3	F:protein tyrosine phosphatase activity; P:peptidylNAtyrosine dephosphorylation	no	0.00525
GMOY009093	NA	NA	NA	F:protein binding	no	0.00898
GMOY009094	NA	NA	NA	F:protein binding	no	0.00294
GMOY009095	NA	NA	NA	C:cytoskeleton; C:cytoplasm; F:actin binding; F:structural molecule activity; C:extrinsic to membrane	YES	0.04674
GMOY009097	NA	NA	NA	P:protein secretion; C:endoplasmic reticulum lumen	no	0.12324
GMOY009104	NA	NA	NA	NA	no	0.22642
GMOY009105	NA	NA	NA	NA	no	0.03871
GMOY009107	NA	NA	NA	F:binding	no	0.04024
GMOY009109	NA	NA	NA	P:protein phosphorylation; F:protein kinase activity; F:protein binding; F:ATP binding	no	0.06508
GMOY009121	NA	NA	NA	NA	no	0.23201
GMOY009122	GO:0004871	signal transducer activity	3	P:steroid hormone mediated signaling pathway; F:zinc ion binding; P:regulation of transcription, DNANAdependent; P:ecdysone receptorNAmediated signaling pathway; F:steroid binding; F:sequenceNAspecific DNA binding; C:nucleus; F:ecdysteroid hormone receptor activity	no	0.03997
GMOY009122	GO:0003700	sequenceNAspecific DNA binding transcription factor activity	3	NA	no	0.03997
GMOY009122	GO:0008289	lipid binding	3	NA	no	0.03997
GMOY009123	NA	NA	NA	NA	no	0.16416
GMOY009128	GO:0016787	hydrolase activity	3	C:integral to membrane; F:sulfotransferase activity	no	0.05389
GMOY009134	NA	NA	NA	F:protein binding	no	0.19123
GMOY009137	NA	NA	NA	F:protein binding; F:nucleic acid binding	no	0.07474
GMOY009139	NA	NA	NA	P:transmembrane transport; F:cation transmembrane transporter activity; C:integral to membrane; P:cation transport	no	NA
GMOY009142	NA	NA	NA	C:extracellular space	no	0.20715
GMOY009146	NA	NA	NA	F:protein binding	no	0.0001
GMOY009159	NA	NA	NA	P:regulation of transcription from RNA polymerase II promoter; C:Piccolo NuA4 histone acetyltransferase complex	no	0.14422
GMOY009167	NA	NA	NA	NA	no	0.16062
GMOY009168	NA	NA	NA	F:binding	no	0.07917
GMOY009170	GO:0004871	signal transducer activity	3	F:signal transducer activity; F:GNAprotein beta/gammaNAsubunit complex binding; P:adenylate cyclaseNAmodulating GNAprotein coupled receptor signaling pathway; F:GTP binding; F:GTPase activity	no	0.02233
GMOY009170	GO:0016787	hydrolase activity	3	NA	no	0.02233
GMOY009172	NA	NA	NA	F:protein binding	no	0.07523
GMOY009174	NA	NA	NA	F:protein binding	no	0.04216
GMOY009175	NA	NA	NA	F:GTP binding; P:small GTPase mediated signal transduction	no	0.0437
GMOY009177	GO:0004872	receptor activity	3	C:nucleus; F:sequenceNAspecific DNA binding; F:zinc ion binding; P:regulation of transcription, DNANAdependent; F:sequenceNAspecific DNA binding transcription factor activity; F:steroid hormone receptor activity; P:steroid hormone mediated signaling pathway	no	0.11479
GMOY009177	GO:0004871	signal transducer activity	3	NA	no	0.11479
GMOY009178	NA	NA	NA	NA	no	NA
GMOY009192	GO:0016829	lyase activity	3	P:glycerophospholipid metabolic process; F:glycosylphosphatidylinositol diacylglycerolNAlyase activity; F:phosphoric diester hydrolase activity	no	0.15752
GMOY009192	GO:0009975	cyclase activity	3	NA	no	0.15752
GMOY009200	NA	NA	NA	F:protein binding; F:calcium ion binding; C:membrane; P:transport	no	0.08126
GMOY009202	NA	NA	NA	NA	no	0.17563
GMOY009203	NA	NA	NA	NA	no	0.18343
GMOY009206	NA	NA	NA	NA	no	0.06218
GMOY009213	NA	NA	NA	F:protein tyrosine phosphatase activity; P:protein dephosphorylation; F:protein binding	no	NA
GMOY009235	GO:0016740	transferase activity	3	F:zinc ion binding; F:protein binding; P:nucleosome assembly; C:nucleosome; C:nucleus; F:DNA binding; F:transferase activity, transferring acyl groups other than aminoNAacyl groups; P:regulation of transcription, DNANAdependent	no	0.09557
GMOY009238	NA	NA	NA	NA	no	0.0585
GMOY009240	NA	NA	NA	F:ATP binding	no	0.0694
GMOY009242	NA	NA	NA	NA	no	0.05811
GMOY009251	NA	NA	NA	C:nucleus; P:regulation of transcription, DNANAdependent; F:sequenceNAspecific DNA binding transcription factor activity	no	0.17604
GMOY009253	NA	NA	NA	NA	no	NA
GMOY009254	NA	NA	NA	NA	no	0.09121
GMOY009255	NA	NA	NA	NA	no	NA
GMOY009256	GO:0016787	hydrolase activity	3	P:intracellular signal transduction; F:protein binding; C:dynein complex; F:microtubule motor activity; P:microtubuleNAbased movement	no	0.05349
GMOY009265	GO:0016787	hydrolase activity	3	F:nucleic acid binding; F:3'NA5' exonuclease activity; P:nucleobaseNAcontaining compound metabolic process	no	0.18088
GMOY009267	NA	NA	NA	NA	no	0.13401
GMOY009268	NA	NA	NA	F:protein binding; P:nuclearNAtranscribed mRNA catabolic process, nonsenseNAmediated decay; F:protein serine/threonine kinase activity; P:phosphorylation	no	0.12707
GMOY009270	NA	NA	NA	F:RNA binding; F:protein binding	no	0.15956
GMOY009272	NA	NA	NA	NA	no	0.09576
GMOY009280	NA	NA	NA	NA	no	0.14121
GMOY009284	GO:0016787	hydrolase activity	3	F:hydrolase activity, hydrolyzing ONAglycosyl compounds; P:carbohydrate metabolic process	no	0.07262
GMOY009290	GO:0016787	hydrolase activity	3	F:GTPase activity; F:GTP binding	no	0.01796
GMOY009299	NA	NA	NA	NA	no	NA
GMOY009300	NA	NA	NA	F:zinc ion binding; F:metallopeptidase activity; P:proteolysis	no	0.07435
GMOY009305	NA	NA	NA	NA	no	0.12457
GMOY009310	NA	NA	NA	F:protein binding	no	0.13955
GMOY009317	NA	NA	NA	NA	no	0.13839
GMOY009324	GO:0016874	ligase activity	3	F:cysteineNAtRNA ligase activity; F:ATP binding; P:cysteinylNAtRNA aminoacylation	no	0.08811
GMOY009326	GO:0005326	neurotransmitter transporter activity	3	F:neurotransmitter:sodium symporter activity; C:integral to membrane; P:neurotransmitter transport	no	0.11038
GMOY009327	NA	NA	NA	F:protein binding	no	0.01117
GMOY009330	NA	NA	NA	F:protein binding	no	NA
GMOY009338	NA	NA	NA	F:metalloendopeptidase activity; P:proteolysis	no	NA
GMOY009352	NA	NA	NA	F:protein binding	no	0.24852
GMOY009358	NA	NA	NA	F:oxidoreductase activity; P:oxidationNAreduction process; F:heme binding	no	0.14833
GMOY009363	NA	NA	NA	F:nucleic acid binding; F:metal ion binding	no	NA
GMOY009366	NA	NA	NA	NA	no	NA
GMOY009373	NA	NA	NA	F:protein binding	no	0.09081
GMOY009374	?	?	?	F:Rho guanylNAnucleotide exchange factor activity; P:regulation of Rho protein signal transduction	no	0.18924
GMOY009378	NA	NA	NA	F:oxidoreductase activity, acting on paired donors, with incorporation or reduction of molecular oxygen; P:oxidationNAreduction process; F:monooxygenase activity; F:iron ion binding; F:heme binding	no	NA
GMOY009386	GO:0005326	neurotransmitter transporter activity	3	C:integral to membrane; P:neurotransmitter transport; F:neurotransmitter:sodium symporter activity	no	0.11763
GMOY009389	GO:0000989	transcription factor binding transcription factor activity	3	F:transcription corepressor activity; P:negative regulation of transcription, DNANAdependent; F:sequenceNAspecific DNA binding transcription factor activity	no	0.03751
GMOY009390	NA	NA	NA	F:catalytic activity; P:metabolic process	no	0.0862
GMOY009393	GO:0005200	structural constituent of cytoskeleton	3	P:axon guidance; P:microtubuleNAbased process; C:tubulin complex; P:heart development; F:GTP binding; P:GTP catabolic process; C:microtubule; P:protein polymerization; P:larval behavior; P:response to light stimulus; F:GTPase activity; F:structural constituent of cytoskeleton	no	0.0001
GMOY009400	NA	NA	NA	F:protein binding; C:membrane	no	0.03105
GMOY009411	NA	NA	NA	P:signal transduction	no	0.11725
GMOY009419	NA	NA	NA	F:protein binding; F:nucleic acid binding; F:ATP binding	no	0.08974
GMOY009420	NA	NA	NA	NA	no	0.08058
GMOY009422	GO:0003682	chromatin binding	3	F:chromatin binding; P:cell differentiation	no	0.09918
GMOY009424	NA	NA	NA	C:integral to membrane	no	0.0001
GMOY009432	NA	NA	NA	NA	no	0.28061
GMOY009442	NA	NA	NA	F:actin binding	no	0.1413
GMOY009446	NA	NA	NA	P:regulation of transcription, DNANAdependent; P:DNA replication; C:nucleus; F:sequenceNAspecific DNA binding transcription factor activity	no	0.02169
GMOY009451	GO:0016787	hydrolase activity	3	F:protein tyrosine phosphatase activity; P:protein dephosphorylation	no	0.03038
GMOY009470	NA	NA	NA	F:zinc ion binding; F:protein binding	no	0.12745
GMOY009476	NA	NA	NA	F:protein binding; P:protein phosphorylation; F:protein kinase activity; F:ATP binding	no	0.05947
GMOY009481	NA	NA	NA	NA	no	NA
GMOY009489	NA	NA	NA	F:protein kinase activity; P:protein phosphorylation; F:ATP binding	no	0.08684
GMOY009490	NA	NA	NA	NA	no	0.17062
GMOY009491	GO:0051540	metal cluster binding	3	F:xanthine oxidase activity; F:flavin adenine dinucleotide binding; F:molybdopterin cofactor binding; F:iron ion binding; F:xanthine dehydrogenase activity; F:UDPNANNAacetylmuramate dehydrogenase activity; F:electron carrier activity; F:2 iron, 2 sulfur cluster binding; P:oxidationNAreduction process	no	0.08465
GMOY009502	NA	NA	NA	F:nucleic acid binding; F:nucleotide binding	no	NA
GMOY009509	NA	NA	NA	NA	no	0.07747
GMOY009511	NA	NA	NA	P:exocytosis; C:cytoplasm; P:vesicle docking	no	0.05042
GMOY009518	NA	NA	NA	F:catalytic activity; P:metabolic process	no	0.12659
GMOY009522	GO:0005515	protein binding	3	F:betaNAcatenin binding; P:negative regulation of Wnt receptor signaling pathway	no	0.11768
GMOY009527	GO:0016874	ligase activity	3	P:DNA biosynthetic process; F:DNA ligase (ATP) activity; F:ATP binding; P:DNA recombination; F:DNA binding; P:DNA ligation involved in DNA repair	no	0.1719
GMOY009538	NA	NA	NA	NA	YES	0.13171
GMOY009549	GO:0016787	hydrolase activity	3	F:NNAacetylmuramoylNALNAalanine amidase activity; P:peptidoglycan catabolic process; F:zinc ion binding	no	0.19278
GMOY009553	NA	NA	NA	F:potassium channel activity; C:membrane; P:potassium ion transmembrane transport	no	NA
GMOY009567	GO:0003682	chromatin binding	3	F:protein binding; F:ATP binding; C:cohesin core heterodimer; P:DNA repair; F:chromatin binding; P:mitotic sister chromatid cohesion	no	0.01005
GMOY009575	GO:0008289	lipid binding	3	F:calciumNAdependent phospholipid binding; F:calcium ion binding	no	0.08137
GMOY009614	NA	NA	NA	NA	no	0.05339
GMOY009615	NA	NA	NA	F:calcium ion binding	no	0.04232
GMOY009616	NA	NA	NA	NA	no	0.20886
GMOY009618	NA	NA	NA	P:proteolysis; F:peptidase activity	YES	0.12477
GMOY009619	NA	NA	NA	NA	no	0.17306
GMOY009662	GO:0016874	ligase activity	3	F:ubiquitinNAprotein ligase activity; P:protein ubiquitination; F:zinc ion binding; F:protein binding	no	0.01915
GMOY009676	NA	NA	NA	NA	no	0.07269
GMOY009682	NA	NA	NA	F:protein kinase activity; F:ATP binding; P:protein phosphorylation	no	0.12326
GMOY009683	GO:0016740	transferase activity	3	P:transcription, DNANAdependent; F:DNA binding; F:DNANAdirected DNA polymerase activity	no	0.23119
GMOY009689	NA	NA	NA	NA	no	0.13765
GMOY009701	NA	NA	NA	NA	no	0.10488
GMOY009707	NA	NA	NA	NA	no	0.10129
GMOY009715	GO:0008289	lipid binding	3	F:phosphatidylinositol binding	no	0.0001
GMOY009718	NA	NA	NA	NA	no	0.23931
GMOY009721	NA	NA	NA	NA	no	NA
GMOY009725	NA	NA	NA	NA	no	0.11573
GMOY009730	NA	NA	NA	NA	no	0.08401
GMOY009739	NA	NA	NA	NA	no	0.1463
GMOY009740	NA	NA	NA	NA	no	0.48859
GMOY009744	GO:0031409	pigment binding	3	F:pigment binding	YES	0.44804
GMOY009749	NA	NA	NA	NA	no	0.12511
GMOY009759	GO:0016787	hydrolase activity	3	F:zinc ion binding; P:proteolysis; F:metallocarboxypeptidase activity	no	0.01205
GMOY009761	NA	NA	NA	F:zinc ion binding	no	0.05108
GMOY009763	NA	NA	NA	NA	no	0.33633
GMOY009775	NA	NA	NA	F:protein binding	no	0.07373
GMOY009780	GO:1901505	carbohydrate derivative transporter activity	3	F:nucleoside transmembrane transporter activity; C:integral to membrane; P:transmembrane transport; F:monoamine transmembrane transporter activity	no	0.04381
GMOY009784	GO:0004872	receptor activity	3	P:GNAprotein coupled receptor signaling pathway; F:GNAprotein coupled receptor activity; C:integral to membrane	no	0.06685
GMOY009784	GO:0004871	signal transducer activity	3	NA	no	0.06685
GMOY009786	NA	NA	NA	F:GNAprotein coupled receptor activity; P:GNAprotein coupled receptor signaling pathway; C:integral to membrane	no	NA
GMOY009791	NA	NA	NA	NA	no	0.02768
GMOY009792	NA	NA	NA	NA	no	0.08614
GMOY009799	?	?	?	P:regulation of Rho protein signal transduction; F:Rho guanylNAnucleotide exchange factor activity	no	0.11772
GMOY009814	GO:0016491	oxidoreductase activity	3	P:oxidationNAreduction process; P:carboxylic acid metabolic process; P:carbohydrate metabolic process; F:LNAlactate dehydrogenase activity; C:cytoplasm	no	0.04132
GMOY009833	GO:0097159	organic cyclic compound binding	3	P:central nervous system development; F:mRNA binding; C:Cajal body; F:poly(U) RNA binding; P:negative regulation of mRNA 3'NAend processing; F:nucleotide binding	no	0.01411
GMOY009833	GO:1901363	heterocyclic compound binding	3	NA	no	0.01411
GMOY009834	GO:0016787	hydrolase activity	3	F:metallocarboxypeptidase activity; P:proteolysis; F:zinc ion binding	YES	0.05169
GMOY009834	NA	NA	NA	F:zinc ion binding; F:metallocarboxypeptidase activity; P:proteolysis	no	NA
GMOY009847	NA	NA	NA	NA	no	0.4172
GMOY009858	NA	NA	NA	NA	no	NA
GMOY009862	GO:0016874	ligase activity	3	P:apoptotic process; P:regulation of cytokinesis; F:ubiquitinNAprotein ligase activity; F:protein binding	no	0.04326
GMOY009864	NA	NA	NA	F:ATP binding; F:protein kinase activity; P:protein phosphorylation	no	0.12801
GMOY009868	NA	NA	NA	P:cell redox homeostasis	no	NA
GMOY009870	NA	NA	NA	F:protein binding; F:calcium ion binding	no	0.03172
GMOY009872	NA	NA	NA	NA	no	0.25375
GMOY009875	NA	NA	NA	NA	no	NA
GMOY009878	NA	NA	NA	F:zinc ion binding; F:protein binding	no	0.03109
GMOY009879	NA	NA	NA	NA	no	NA
GMOY009896	NA	NA	NA	F:protein binding; F:protein kinase activity; F:ATP binding; P:protein phosphorylation	no	NA
GMOY009899	NA	NA	NA	F:protein binding	no	0.34293
GMOY009907	NA	NA	NA	F:electron carrier activity; F:heme binding	no	NA
GMOY009908	NA	NA	NA	F:protein binding	no	NA
GMOY009910	NA	NA	NA	P:transmembrane transport; C:integral to membrane	no	0.06257
GMOY009911	GO:0016491	oxidoreductase activity	3	P:oxidationNAreduction process; C:glycerolNA3NAphosphate dehydrogenase complex; F:glycerolNA3NAphosphate dehydrogenase [NAD+] activity; F:protein homodimerization activity; F:NAD binding; P:glycerolNA3NAphosphate catabolic process; P:carbohydrate metabolic process	no	0.08969
GMOY009911	GO:0097159	organic cyclic compound binding	3	NA	no	0.08969
GMOY009911	GO:1901363	heterocyclic compound binding	3	NA	no	0.08969
GMOY009912	NA	NA	NA	NA	no	NA
GMOY009916	NA	NA	NA	P:actin cytoskeleton organization; C:cytoskeleton; F:actin binding	no	0.03313
GMOY009921	NA	NA	NA	NA	no	0.13912
GMOY009924	GO:0016491	oxidoreductase activity	3	F:protein binding; P:oxidationNAreduction process; F:heme binding; F:peroxidase activity; P:response to oxidative stress	no	0.11427
GMOY009930	GO:0022857	transmembrane transporter activity	3	P:chloride transport; F:voltageNAgated chloride channel activity; P:transmembrane transport; C:membrane	no	0.03101
GMOY009931	NA	NA	NA	P:protein phosphorylation; F:ATP binding; F:protein kinase activity	no	0.09937
GMOY009936	NA	NA	NA	P:protein phosphorylation; F:ATP binding; F:protein serine/threonine kinase activity; P:mitosis; P:hippo signaling cascade	no	0.03856
GMOY009938	NA	NA	NA	NA	no	NA
GMOY009940	GO:0097159	organic cyclic compound binding	3	F:sequenceNAspecific DNA binding transcription factor activity; F:sequenceNAspecific DNA binding; P:regulation of transcription, DNANAdependent	no	0.09434
GMOY009940	GO:1901363	heterocyclic compound binding	3	NA	no	0.09434
GMOY009955	NA	NA	NA	P:Arp2/3 complexNAmediated actin nucleation; C:Arp2/3 protein complex	no	0.02821
GMOY009959	NA	NA	NA	P:signal transduction; F:protein binding	no	0.06138
GMOY009963	NA	NA	NA	F:nucleic acid binding; F:metal ion binding	no	0.07562
GMOY009968	NA	NA	NA	C:integral to membrane; P:transmembrane transport; F:transmembrane transporter activity	no	0.14795
GMOY009978	NA	NA	NA	NA	no	0.04883
GMOY009980	NA	NA	NA	P:intracellular signal transduction	no	0.01651
GMOY009989	NA	NA	NA	P:transmembrane transport; C:integral to membrane; F:transporter activity	no	0.07736
GMOY009990	NA	NA	NA	P:vesicle docking involved in exocytosis; C:exocyst	no	0.0156
GMOY009997	NA	NA	NA	NA	no	0.04399
GMOY009998	NA	NA	NA	NA	no	NA
GMOY010006	NA	NA	NA	C:nucleus; F:zinc ion binding; F:nucleic acid binding	no	0.12051
GMOY010009	NA	NA	NA	P:intracellular signal transduction; P:protein phosphorylation; F:ATP binding; F:protein serine/threonine kinase activity	no	0.03943
GMOY010012	NA	NA	NA	F:osmosensor activity; F:neurotransmitter:sodium symporter activity; F:photoreceptor activity; P:neurotransmitter transport; P:perineurial glial growth; C:integral to membrane; P:transmission of nerve impulse	no	NA
GMOY010018	NA	NA	NA	F:zinc ion binding; F:protein binding	no	0.08604
GMOY010025	NA	NA	NA	P:signal transduction; F:protein binding	no	0.0249
GMOY010033	NA	NA	NA	NA	no	NA
GMOY010035	NA	NA	NA	F:GTP binding; P:small GTPase mediated signal transduction	no	0.0001
GMOY010039	NA	NA	NA	F:DNA binding	no	NA
GMOY010040	NA	NA	NA	P:carbohydrate metabolic process; F:hydrolase activity, hydrolyzing ONAglycosyl compounds	no	NA
GMOY010041	NA	NA	NA	F:protein binding	no	0.18943
GMOY010051	NA	NA	NA	NA	no	0.07265
GMOY010052	NA	NA	NA	NA	no	0.20629
GMOY010058	NA	NA	NA	NA	no	NA
GMOY010063	NA	NA	NA	; P:protein deubiquitination; P:ubiquitinNAdependent protein catabolic process	no	0.25025
GMOY010064	NA	NA	NA	NA	no	0.27621
GMOY010074	NA	NA	NA	P:RNA processing; F:RNA binding	no	0.07708
GMOY010085	NA	NA	NA	F:protein binding	no	0.11876
GMOY010088	NA	NA	NA	NA	no	0.13348
GMOY010092	NA	NA	NA	F:protein binding	no	0.0689
GMOY010094	NA	NA	NA	NA	no	0.16051
GMOY010099	GO:0016787	hydrolase activity	3	P:multicellular organismal development; F:protein tyrosine phosphatase activity	no	0.04089
GMOY010113	NA	NA	NA	NA	no	0.54526
GMOY010114	NA	NA	NA	F:serineNAtype endopeptidase activity; C:integral to membrane; P:proteolysis	no	0.18785
GMOY010115	NA	NA	NA	F:protein binding	no	0.29591
GMOY010126	NA	NA	NA	P:intracellular signal transduction	no	0.01988
GMOY010142	NA	NA	NA	P:proteolysis; F:serineNAtype endopeptidase activity	no	NA
GMOY010150	GO:0016787	hydrolase activity	3	P:nitrogen compound metabolic process; F:hydrolase activity, acting on carbonNAnitrogen (but not peptide) bonds, in linear amides	no	0.08725
GMOY010152	GO:0022892	substrateNAspecific transporter activity	3	C:voltageNAgated calcium channel complex; F:low voltageNAgated calcium channel activity; P:calcium ion import	no	0.11845
GMOY010152	GO:0022857	transmembrane transporter activity	3	NA	no	0.11845
GMOY010158	NA	NA	NA	NA	no	NA
GMOY010163	GO:0043167	ion binding	3	F:protein binding; F:oxidoreductase activity, acting on paired donors, with incorporation or reduction of molecular oxygen; F:heme binding; P:oxidationNAreduction process; F:iron ion binding; P:DNA replicationNAindependent nucleosome assembly	no	0.13875
GMOY010173	GO:0005515	protein binding	3	C:integral to membrane; F:actin filament binding; P:cytoskeletal anchoring at nuclear membrane; C:SUNNAKASH complex	YES	0.01262
GMOY010182	NA	NA	NA	P:homophilic cell adhesion; F:calcium ion binding; C:plasma membrane; F:protein binding	no	0.01905
GMOY010187	NA	NA	NA	F:zinc ion binding; F:protein binding	no	0.17302
GMOY010188	GO:0016740	transferase activity	3	F:protein binding; F:histone acetyltransferase activity; P:regulation of transcription, DNANAdependent; C:nucleus	no	0.02288
GMOY010192	NA	NA	NA	F:protein binding	no	NA
GMOY010210	NA	NA	NA	NA	no	0.08529
GMOY010213	GO:0016853	isomerase activity	3	F:DNA topoisomerase type II (ATPNAhydrolyzing) activity; F:ATP binding; P:DNA topological change; F:DNA binding	no	0.10296
GMOY010214	GO:0097159	organic cyclic compound binding	3	P:tRNA processing; F:tRNA dihydrouridine synthase activity; F:flavin adenine dinucleotide binding; P:oxidationNAreduction process	no	0.08974
GMOY010214	GO:1901363	heterocyclic compound binding	3	NA	no	0.08974
GMOY010220	GO:0016787	hydrolase activity	3	P:transmembrane transport; C:integral to membrane; F:ATPase activity, coupled to transmembrane movement of substances; F:ATP binding	no	0.21164
GMOY010227	NA	NA	NA	F:nucleic acid binding; F:metal ion binding	no	0.11074
GMOY010228	NA	NA	NA	NA	no	0.03179
GMOY010229	NA	NA	NA	NA	no	0.05053
GMOY010234	NA	NA	NA	NA	no	0.16157
GMOY010244	GO:0005515	protein binding	3	F:Ran GTPase binding; P:intracellular protein transport	no	0.08119
GMOY010246	NA	NA	NA	F:nucleic acid binding; F:nucleotide binding	no	0.0154
GMOY010256	NA	NA	NA	P:autophagy	no	0.22972
GMOY010262	NA	NA	NA	F:zinc ion binding; P:cellNAmatrix adhesion; C:cytoskeleton	no	NA
GMOY010264	NA	NA	NA	NA	no	NA
GMOY010268	NA	NA	NA	P:protein phosphorylation; F:protein kinase activity; F:ATP binding	no	0.01103
GMOY010280	NA	NA	NA	P:regulation of transcription, DNANAdependent	no	0.07337
GMOY010283	GO:0016787	hydrolase activity	3	F:protein binding; F:aminoacylase activity; C:cytoplasm; P:cellular amino acid metabolic process; P:proteolysis; F:metallopeptidase activity	no	0.0107
GMOY010288	NA	NA	NA	C:integral to membrane; P:transmembrane transport	no	0.06814
GMOY010290	NA	NA	NA	F:sequenceNAspecific DNA binding; P:regulation of transcription, DNANAdependent	no	0.1417
GMOY010296	NA	NA	NA	NA	no	0.04479
GMOY010298	NA	NA	NA	C:troponin complex; P:regulation of muscle contraction	YES	0.0001
GMOY010300	GO:0016740	transferase activity	3	F:methyltransferase activity	no	0.18658
GMOY010304	NA	NA	NA	NA	no	0.60521
GMOY010306	GO:0016787	hydrolase activity	3	F:3',5'NAcyclicNAnucleotide phosphodiesterase activity; P:signal transduction	no	0.01927
GMOY010307	NA	NA	NA	NA	no	0.01717
GMOY010309	NA	NA	NA	P:oxidationNAreduction process; F:oxidoreductase activity	no	0.0205
GMOY010310	GO:0016740	transferase activity	3	C:membrane; P:phospholipid biosynthetic process; F:phosphotransferase activity, for other substituted phosphate groups	no	0.06072
GMOY010311	NA	NA	NA	F:oxidoreductase activity, acting on paired donors, with incorporation or reduction of molecular oxygen; F:heme binding; P:oxidationNAreduction process; F:iron ion binding	no	0.0529
GMOY010312	NA	NA	NA	F:GTP binding; P:ATP synthesis coupled electron transport; F:NADH dehydrogenase (ubiquinone) activity; C:mitochondrial inner membrane; P:small GTPase mediated signal transduction	no	NA
GMOY010320	NA	NA	NA	NA	no	0.04346
GMOY010325	NA	NA	NA	F:nucleotide binding	no	NA
GMOY010338	NA	NA	NA	F:nucleic acid binding; F:protein binding	no	0.00227
GMOY010341	NA	NA	NA	NA	no	0.02137
GMOY010344	NA	NA	NA	F:protein binding	no	0.11858
GMOY010346	NA	NA	NA	NA	no	NA
GMOY010350	GO:0044877	macromolecular complex binding	3	F:insulin receptor binding	no	0.08848
GMOY010350	GO:0005515	protein binding	3	NA	no	0.08848
GMOY010355	NA	NA	NA	P:regulation of transcription, DNANAdependent; F:sequenceNAspecific DNA binding transcription factor activity; F:sequenceNAspecific DNA binding; F:zinc ion binding; C:nucleus; P:basophil differentiation; P:eosinophil differentiation; P:megakaryocyte differentiation; P:erythrocyte development	no	0.19329
GMOY010365	GO:0048037	cofactor binding	3	P:oxidationNAreduction process; F:acylNACoA dehydrogenase activity; F:flavin adenine dinucleotide binding	YES	0.08041
GMOY010365	GO:0016491	oxidoreductase activity	3	NA	YES	0.08041
GMOY010376	NA	NA	NA	F:protein binding; P:protein homooligomerization	no	NA
GMOY010380	NA	NA	NA	F:metal ion binding	no	0.17813
GMOY010384	NA	NA	NA	NA	no	0.26229
GMOY010385	NA	NA	NA	F:metal ion binding	no	0.08307
GMOY010390	NA	NA	NA	F:cation transmembrane transporter activity; C:integral to membrane; P:cation transport; P:transmembrane transport	no	0.02323
GMOY010392	NA	NA	NA	NA	no	NA
GMOY010393	NA	NA	NA	NA	no	NA
GMOY010402	GO:0016491	oxidoreductase activity	3	P:oxidationNAreduction process; F:alcohol dehydrogenase (NAD) activity	no	0.1247
GMOY010420	NA	NA	NA	NA	no	0.06694
GMOY010421	NA	NA	NA	NA	no	0.05486
GMOY010426	NA	NA	NA	F:binding	no	0.03418
GMOY010436	NA	NA	NA	NA	no	0.18725
GMOY010440	NA	NA	NA	F:metal ion binding	no	0.08833
GMOY010441	NA	NA	NA	NA	no	0.01201
GMOY010446	GO:0043167	ion binding	3	P:oxidationNAreduction process; F:iron ion binding; P:carnitine biosynthetic process; F:LNAascorbic acid binding; F:trimethyllysine dioxygenase activity	no	0.12848
GMOY010446	GO:0036094	small molecule binding	3	NA	no	0.12848
GMOY010446	GO:0030246	carbohydrate binding	3	NA	no	0.12848
GMOY010446	GO:0016491	oxidoreductase activity	3	NA	no	0.12848
GMOY010447	NA	NA	NA	F:metal ion binding; F:protein binding	no	0.03119
GMOY010449	NA	NA	NA	P:signal transduction	no	0.08522
GMOY010450	GO:0004872	receptor activity	3	C:integral to membrane; F:GNAprotein coupled receptor activity; P:GNAprotein coupled receptor signaling pathway	no	0.04615
GMOY010450	GO:0004871	signal transducer activity	3	NA	no	0.04615
GMOY010458	GO:0000989	transcription factor binding transcription factor activity	3	P:protein homotetramerization; F:cAMP response element binding protein binding; P:positive regulation of CREB transcription factor activity; C:cytoplasm; C:nucleus	no	0.06761
GMOY010458	GO:0005515	protein binding	3	NA	no	0.06761
GMOY010463	NA	NA	NA	F:zinc ion binding	no	0.06765
GMOY010469	GO:0097159	organic cyclic compound binding	3	F:protein binding; P:mRNA splicing, via spliceosome; F:U5 snRNA binding; F:U6 snRNA binding; C:spliceosomal complex	no	0.00552
GMOY010469	GO:1901363	heterocyclic compound binding	3	NA	no	0.00552
GMOY010473	NA	NA	NA	NA	no	0.06294
GMOY010478	NA	NA	NA	NA	no	0.04623
GMOY010479	NA	NA	NA	NA	no	0.2647
GMOY010481	GO:0005515	protein binding	3	P:Wnt receptor signaling pathway; C:extracellular region; F:receptor binding; P:multicellular organismal development	no	0.03608
GMOY010494	NA	NA	NA	NA	no	0.06418
GMOY010508	NA	NA	NA	C:integral to membrane	no	0.02171
GMOY010511	GO:0005515	protein binding	3	P:sensory perception of sound; F:actin filament binding	no	0.12086
GMOY010513	GO:0060589	nucleosideNAtriphosphatase regulator activity	3	P:regulation of Rho protein signal transduction; F:Rho guanylNAnucleotide exchange factor activity; F:protein binding; F:GTPase activator activity; P:protein phosphorylation; F:protein serine/threonine kinase activity	no	0.03857
GMOY010513	GO:0008047	enzyme activator activity	3	NA	no	0.03857
GMOY010513	GO:0016787	hydrolase activity	3	NA	no	0.03857
GMOY010516	GO:0016787	hydrolase activity	3	F:nucleotide binding; P:metal ion transport; F:copper ion binding; C:integral to membrane; F:cationNAtransporting ATPase activity	no	0.04273
GMOY010521	NA	NA	NA	C:extracellular region	no	0.07587
GMOY010523	NA	NA	NA	C:extracellular region	no	NA
GMOY010524	NA	NA	NA	C:extracellular region	no	NA
GMOY010531	NA	NA	NA	NA	no	0.05439
GMOY010533	NA	NA	NA	F:protein binding; F:nucleic acid binding; F:metal ion binding	no	0.09444
GMOY010534	NA	NA	NA	C:intracellular; F:transporter activity; P:transport	no	0.15919
GMOY010537	NA	NA	NA	F:protein binding	no	0.04855
GMOY010540	NA	NA	NA	C:nucleus; F:zinc ion binding	no	0.12454
GMOY010542	NA	NA	NA	F:ATP binding	no	0.07919
GMOY010543	NA	NA	NA	C:Ino80 complex	no	0.13587
GMOY010556	NA	NA	NA	F:DNA binding; F:ATP binding; P:chromatin remodeling; C:Ino80 complex; P:DNA repair; F:ATPase activity; P:transcription, DNANAdependent	no	0.03667
GMOY010574	GO:0022892	substrateNAspecific transporter activity	3	C:integral to membrane; F:phospholipidNAtranslocating ATPase activity; P:phospholipid transport; F:ATP binding; F:magnesium ion binding	no	0.12525
GMOY010574	GO:0016787	hydrolase activity	3	NA	no	0.12525
GMOY010588	GO:0016853	isomerase activity	3	F:RNA binding; P:pseudouridine synthesis; F:pseudouridine synthase activity	no	0.05703
GMOY010592	NA	NA	NA	NA	no	NA
GMOY010596	NA	NA	NA	NA	no	NA
GMOY010611	GO:0016787	hydrolase activity	3	F:Rho guanylNAnucleotide exchange factor activity; P:regulation of Rho protein signal transduction	no	0.1359
GMOY010615	GO:0016853	isomerase activity	3	F:DNA topoisomerase type I activity; F:DNA binding; P:DNA topological change; F:zinc ion binding; C:chromosome	no	0.13018
GMOY010623	NA	NA	NA	NA	no	0.11686
GMOY010625	GO:0090484	drug transporter activity	3	P:drug transport; F:drug transmembrane transporter activity; C:integral to membrane; P:transmembrane transport	no	0.04171
GMOY010626	NA	NA	NA	F:nucleotide binding; F:protein binding; F:nucleic acid binding	no	0.22427
GMOY010629	NA	NA	NA	NA	no	0.123
GMOY010634	NA	NA	NA	F:protein binding	no	0.1163
GMOY010636	NA	NA	NA	F:iron ion binding; F:oxidoreductase activity, acting on paired donors, with incorporation or reduction of molecular oxygen; F:heme binding; P:oxidationNAreduction process	no	0.07144
GMOY010640	NA	NA	NA	F:catalytic activity; P:carbohydrate metabolic process	no	0.15778
GMOY010651	NA	NA	NA	F:GTP binding	no	0.03349
GMOY010654	NA	NA	NA	F:protein binding	no	0.11448
GMOY010662	NA	NA	NA	F:sequenceNAspecific DNA binding transcription factor activity; P:regulation of transcription, DNANAdependent; C:nucleus; F:sequenceNAspecific DNA binding; P:response to heat	no	0.11143
GMOY010670	NA	NA	NA	P:regulation of transcription, DNANAdependent; F:sequenceNAspecific DNA binding transcription factor activity; F:sequenceNAspecific DNA binding; F:ATP binding	no	NA
GMOY010672	NA	NA	NA	NA	no	NA
GMOY010673	NA	NA	NA	C:extracellular space	no	0.09747
GMOY010676	GO:0042302	structural constituent of cuticle	3	F:structural constituent of cuticle	no	0.01913
GMOY010682	NA	NA	NA	F:GTP binding; P:small GTPase mediated signal transduction; C:membrane	no	0.01723
GMOY010684	NA	NA	NA	NA	no	0.07145
GMOY010690	NA	NA	NA	P:vesicleNAmediated transport; P:intracellular protein transport; C:clathrin adaptor complex; F:protein transporter activity; C:Golgi apparatus; F:binding	no	NA
GMOY010692	NA	NA	NA	F:ATP binding; F:protein kinase activity; P:protein phosphorylation	no	0.11543
GMOY010699	NA	NA	NA	F:DNA binding; P:DNANAdependent transcription, initiation	no	0.12938
GMOY010703	NA	NA	NA	P:regulation of transcription, DNANAdependent	no	0.2287
GMOY010704	NA	NA	NA	NA	no	0.15489
GMOY010705	NA	NA	NA	F:protein binding	no	0.26052
GMOY010708	GO:0016874	ligase activity	3	P:cellular protein modification process; F:biotinNA[acetylNACoANAcarboxylase] ligase activity	no	0.44817
GMOY010709	NA	NA	NA	P:intracellular signal transduction; F:protein kinase activity; P:protein phosphorylation; F:ATP binding	no	0.08856
GMOY010710	NA	NA	NA	P:cellular protein modification process; F:biotinNA[acetylNACoANAcarboxylase] ligase activity	no	NA
GMOY010711	NA	NA	NA	P:RNA processing; F:RNA binding	no	0.04578
GMOY010713	GO:0004872	receptor activity	3	F:protein binding; C:membrane; F:semaphorin receptor activity; P:semaphorinNAplexin signaling pathway	no	0.03385
GMOY010713	GO:0004871	signal transducer activity	3	NA	no	0.03385
GMOY010714	NA	NA	NA	F:zinc ion binding; F:protein binding; F:RNA binding	no	0.15523
GMOY010718	GO:0005515	protein binding	3	F:protein complex scaffold; P:proteasome assembly	no	0.04713
GMOY010718	GO:0005198	structural molecule activity	3	NA	no	0.04713
GMOY010723	NA	NA	NA	NA	no	0.13273
GMOY010727	GO:0022892	substrateNAspecific transporter activity	3	C:membrane; P:potassium ion transport; F:voltageNAgated potassium channel activity; P:transmembrane transport; F:phosphorelay sensor kinase activity; P:phosphorelay signal transduction system	no	0.0794
GMOY010727	GO:0022857	transmembrane transporter activity	3	NA	no	0.0794
GMOY010729	NA	NA	NA	C:condensin complex; P:mitotic chromosome condensation; F:binding	no	0.09148
GMOY010736	GO:0016491	oxidoreductase activity	3	F:copper ion binding; C:membrane; P:peptide metabolic process; F:peptidylglycine monooxygenase activity; P:oxidationNAreduction process; F:protein binding	no	0.08242
GMOY010738	GO:0016787	hydrolase activity	3	F:3',5'NAcyclicNAnucleotide phosphodiesterase activity; P:signal transduction	no	0.19558
GMOY010740	NA	NA	NA	; P:protein deubiquitination; P:ubiquitinNAdependent protein catabolic process	no	0.1762
GMOY010742	NA	NA	NA	F:DNA binding; C:nucleus; F:protein binding	no	0.06236
GMOY010750	NA	NA	NA	F:protein binding	no	0.1696
GMOY010755	NA	NA	NA	NA	no	0.07587
GMOY010757	GO:0016740	transferase activity	3	F:transferase activity, transferring acyl groups; P:phospholipid metabolic process	no	0.17113
GMOY010762	NA	NA	NA	NA	no	NA
GMOY010763	NA	NA	NA	NA	no	0.05913
GMOY010765	NA	NA	NA	NA	no	NA
GMOY010774	GO:0022857	transmembrane transporter activity	3	P:sulfate transport; C:integral to membrane; P:transmembrane transport; F:secondary active sulfate transmembrane transporter activity	no	0.0001
GMOY010783	GO:0016740	transferase activity	3	F:mRNA (2'NAONAmethyladenosineNAN6NA)NAmethyltransferase activity; P:RNA methylation; C:nucleus	no	0.04229
GMOY010791	NA	NA	NA	NA	no	0.31478
GMOY010792	NA	NA	NA	NA	no	NA
GMOY010796	NA	NA	NA	NA	no	0.79202
GMOY010797	GO:0005515	protein binding	3	P:microtubule anchoring; C:centrosome; F:microtubule binding	no	0.23399
GMOY010813	NA	NA	NA	NA	no	0.15309
GMOY010819	NA	NA	NA	F:catalytic activity; P:metabolic process	no	0.12099
GMOY010824	NA	NA	NA	F:protein binding	no	0.19423
GMOY010842	NA	NA	NA	NA	no	0.13815
GMOY010845	NA	NA	NA	P:protein import into nucleus	no	0.0491
GMOY010848	GO:0016787	hydrolase activity	3	F:GTPase activity; F:GTP binding; P:apoptotic process; C:mitochondrion; P:mitochondrion organization	no	0.024
GMOY010849	NA	NA	NA	F:ATP binding; F:protein kinase activity; P:protein phosphorylation	no	0.06005
GMOY010850	GO:0016787	hydrolase activity	3	F:ATP binding; P:transmembrane transport; C:integral to membrane; F:ATPase activity, coupled to transmembrane movement of substances	no	0.16031
GMOY010864	NA	NA	NA	P:signaling	no	NA
GMOY010867	NA	NA	NA	P:signal transduction; F:protein binding	no	0.02269
GMOY010870	GO:0016491	oxidoreductase activity	3	P:glycerolNA3NAphosphate metabolic process; F:glycerolNA3NAphosphate dehydrogenase activity; P:oxidationNAreduction process; C:glycerolNA3NAphosphate dehydrogenase complex; F:calcium ion binding	no	0.25584
GMOY010875	NA	NA	NA	C:membrane	no	0.03742
GMOY010876	NA	NA	NA	NA	no	0.0672
GMOY010878	GO:0016787	hydrolase activity	3	F:protein binding; P:regulation of Rho protein signal transduction; F:Rho guanylNAnucleotide exchange factor activity; F:protein kinase activity; P:protein phosphorylation; F:ATP binding	no	0.05497
GMOY010880	GO:0005515	protein binding	3	F:ubiquitin protein ligase binding; P:ubiquitinNAdependent protein catabolic process	no	0.06009
GMOY010881	NA	NA	NA	P:cell adhesion; C:integral to membrane	no	0.07461
GMOY010883	NA	NA	NA	NA	no	0.03573
GMOY010887	NA	NA	NA	F:protein binding	no	0.07411
GMOY010888	NA	NA	NA	F:protein binding; F:calcium ion binding; P:endocytosis; C:actin cortical patch	no	0.05358
GMOY010894	NA	NA	NA	F:protein binding	no	0.08671
GMOY010911	NA	NA	NA	NA	no	0.12807
GMOY010912	NA	NA	NA	F:protein binding	no	0.189
GMOY010919	GO:0004872	receptor activity	3	F:calcitonin receptor activity; P:GNAprotein coupled receptor signaling pathway; C:integral to membrane	no	0.27675
GMOY010919	GO:0004871	signal transducer activity	3	NA	no	0.27675
GMOY010920	GO:0008641	small protein activating enzyme activity	3	F:small protein activating enzyme activity; C:cytoplasm; P:autophagy	no	0.15669
GMOY010926	NA	NA	NA	P:regulation of Rho protein signal transduction; F:Rho guanylNAnucleotide exchange factor activity	no	NA
GMOY010934	NA	NA	NA	F:transferase activity, transferring glycosyl groups	no	NA
GMOY010935	GO:0016740	transferase activity	3	F:transferase activity, transferring hexosyl groups; P:metabolic process	no	0.09356
GMOY010936	NA	NA	NA	F:protein binding	no	0.12552
[truncated: 275 more rows]
